# Supplementary material for: Genome of the ramshorn snail Biomphalaria straminea—an obligate intermediate host of schistosomiasis
Source: Gigascience. 2022 Feb 15;11:giac012. doi: 10.1093/gigascience/giac012 (PMC8848322; doi:10.1093/gigascience/giac012)
Supplement: giac012_Supplemental_Files [file giac012_supplemental_files.zip]

Archive with 11 entries (11 files):
- S1. Sequencing data.xls
- S10. Tables.pptx
- S2a_HboxSeqsSyntenyParaHox.xlsx
- S2b_B.glabrata_Hboxes.jpg
- S3. Ecdysteroid.xlsx
- S4. Insulin.xlsx
- S5. Synteny.pptx
- S6. Gene gain and loss.xlsx
- S7. HSP.xlsx
- S8. Cholesterol and sesquiterpenoid.xlsx
- S9. Phylogentic trees.pptx
