# Supplementary material for: Genome of the ramshorn snail Biomphalaria straminea—an obligate intermediate host of schistosomiasis
Source: Gigascience. 2022 Feb 15;11:giac012. doi: 10.1093/gigascience/giac012 (PMC8848322; doi:10.1093/gigascience/giac012)
Supplement: giac012_Supplemental_Files [file giac012_supplemental_files.zip › S1. Sequencing data.xls]

## Sheet: Sheet1
Table Genome sequencing data information
Platform	Read length(bp)	Library size	Reads	Bases	Coverage**
HiSeq4000 150PE (BBS-head)	150	300bp	96866650	14529997500	14
HiSeq4000 150PE (RBS-head)	150	300bp	123491930	18523789500	18
HiseqXten 150PE (Chromium WGS)	150	50kp	566851774	85027766100	84
Omni-C	150	100-1000kb	256520778	38478116700	38
** Assembled genome size = 1,007,558,798 bp
Table Transcriptome sequencing data information
Type	Platform	Samples	replica	No. of Reads	No. of Bases	Accession number
mRNA	Novaseq PE150	BS_0ppt_4h	BS_0ppt_4h.1	50641478	7596211795	SRR13376011
			BS_0ppt_4h.2	41594532	6239155943	SRR13376010
			BS_0ppt_4h.3	41449534	6217429252	SRR13376001
		BS_0ppt_8h	BS_0ppt_8h.1	50283360	7542484128	SRR13376000
			BS_0ppt_8h.2	43995478	6599297145	SRR13375999
			BS_0ppt_8h.3	46102704	6915363117	SRR13375998
Species	Assembled genome size(bp)	N50	Number of Proteins	Number of Proteins filtered	Hit NR/swissprot%	With EST support%	Sum of Amino Acids	Mean of Proteins	Sum of Exons(bp)	Mean of Exons	Sum of Introns(bp)	Mean of Introns	Numer of gene loci	Sum of gene region (bp)	% of gene loci in genome	Average gene region(bp)
Biomphalaria_straminea	1004745081	25272813	48353	42902	0.9068	0.9328	16170494	377	69955424	262	354608360	1603	43340	377165008	0.3754	8702
Bgla_BB02	1004569788	37441	36675	N.A.	N.A.	N.A.	18113590	494	88644506	264	950303067	3047	30855	330292415	0.3288	10705
