# Supplementary material for: Genome of the ramshorn snail Biomphalaria straminea—an obligate intermediate host of schistosomiasis
Source: Gigascience. 2022 Feb 15;11:giac012. doi: 10.1093/gigascience/giac012 (PMC8848322; doi:10.1093/gigascience/giac012)
Supplement: giac012_Supplemental_Files [file giac012_supplemental_files.zip › S4. Insulin.xlsx]

## Sheet: Sheet1
Gene name	Abbreviation	E.C. number	Chrom	from	to	+/-	remarks	Gene Model	Bstr Protein seq	Bgla Protein seq
insulin	INS	N/A	Scu0BcU_75812	1461952	1465559	+		Bstr_041386	>Bstr_041386-T1 MDISILSKTVSFKYLGAQPNLDRIAQSTAALTQPQDNLERHCAPRSRPHDYCRKASNIEIYRGLLRVETNIPPLMAYTDTNALLSTEPRNFRDLFLTLRYSLDNSRPKRQSDQQPRDIVCECCINNCTARQLATYC	>NW_013484806.1:2642-2476(-)&NW_013447011.1:461-667(+)[manual annotation] MGISIGSKTVSFFKYLGAEPNLARIAQSTAALTQENLERHSAPRSRPRHCMLANETNIPPLMAYTDTNALLSTEPRNFRDLFLTLRYSLDNSRPKRQSDQQPRDIVCECCINNCTARQLATYC
insulin	INS	N/A	Scu0BcU_75812	5601947	5604305	+		Bstr_041519	>Bstr_041519-T1 MSSHLTTANLFLTTALLLLVLGVTLTNGDQTKVCSSFDRPHARGICGSRLPDTVQALCNIYSQRAKRDTMSEPVDSFADISLNKPNALSFLSKRESGMTNIVCECCINRCDIYEMLNYCQSG	>NW_013194255.1 :1009713-1013253(-)[manual annotation] MSSDLTNANLFLTTALLVLVLGVTQTNGVQTKVCTSFDRPHARGICGSRLPDTVQALCSIYSQRARRDTMSEPVDSLADISLNKPNALSFLRKRESRPGMSIVCECCKNRCNINEMLDYCQ
insulin	INS	N/A	Scu0BcU_75812	5647756	5658164	+		Bstr_041522	>Bstr_041522-T1 MSSDLTKVNLFLTTALLVLVVGVTKTHCAATKYCSMAFDRPHPRGICGGRLTDLVHALCDLQRQNRDAKSEPVASLADISLNKPNAFSLLKRQDYSDRNHYNIVCECCKNTCDVDELWAYCRNR	>XP_013070273.1 PREDICTED: molluscan insulin-related peptide 3-like [Biomphalaria glabrata] MSSDLTNANLFLTTALLVLVLGVTQTNGVQTKVCTSFDRPHARGICGSRLPDTVQALCSIYSQRARRDTM SEPVDPLADISLNKPNALSYLSKRESGMNIVCECCINRCDIYEMLDYCQSG
insulin	INS	N/A	Scu0BcU_75812	5669821	5674062	+		Bstr_041523	>Bstr_041523-T1 MLNGVTCAAKCECGIISPAQHRNTRSVQALDIEPGLGFATAGPHKKKMSSTFRLVSMLLTTAVLVLVLKVWGVHGVPTKVCTNTDRSNSRGMCAPSNLYSAIMLACDIFRPVGKRDVITEPVNTIDDILLAKPNALSYLTKRHTSFSVLCECCVHQCTVSEMLDYCSLFGRGKKI	>NW_013194255.1 :1059267-1062103(+)[manual annotation] MSSSFPLVSMLLTTAMLVLVLKVSGVHGVATKVCTSTDRSNSRGLCTGHLYSTIMLACDIFRPVNKRDVMTDPVNTMDDIVLAKPNALSFLTKKQSSFTVICECCFNQCTVSEMLDYC
insulin	INS	N/A	Scu0BcU_75812	5684763	5687666	+		Bstr_041524	>Bstr_041524-T1 MIYGLLTTVLLVLVLNDSGTQGTPTRVCTTTSPSSSNGICGGALRETIRFVCANNYPRNRRDVMSEPVNTIDDIVLTKPDALSYLTKRQGTGTVVCECCRNRCNVFEMLDYCHVFGYGKKI	>NW_013194255.1 :1070233-1071830(+)[manual annotation][LOC106057574] FLTAVLLVLILNDTGTQGIATRVCTVTSRSSSNGKCGGILREAIRFACDTNYSRNRRDVMSEPVNTIDDIFLSKPNALSYLTKRQGTGTVICECCYNHCTVFEMLDHC
insulin	INS	N/A	Scu0BcU_75812	17700745	17735166	-		Bstr_041935	>Bstr_041935-T1 MFVSFSKEMILNNYDLLTPKSAITMFSACVVSYLLLSLHIGTSNASVAEEQAFYTMARNRFATANRDDLLYIWHHDCHRRCFYQIEEHFEISCAYDPYIARPRRSVPEITNTTARLSVNKQPPKEASIIGNELETREHSARFPFLSKRDAKSFLRSKRAADQPLSRGKRGIMHECCFTKACSWEEYAEYCHRNPRTTTAMENNCSYS	>XP_013085984.1 PREDICTED: probable insulin-like peptide 7 [Biomphalaria glabrata] MFVSFSQEMVLNNYDSLTPKSAVTMFSTCVLAYLVLSWHIGTSSASVAEEQAFYTMARNRFATANRDDLL YIWHHDCHRRCFYQIEEHFEISCAYDPYIARPRRSVPEIANTTTRLTANKQPKKEPSINGNELETRENSA RFPFLSKRDAKSFLRSKRAADQPLSRGKRGIMHECCFTKACSWEEYAEYCHRNPRTTTAMENNCSYS
insulin	INS	N/A	Scu0BcU_75812	26386146	26389185	-		Bstr_049581	>Bstr_049581-T1 MQLLKGNQSAMAYVSRLLLLLTLAHSTSVTVAEYDHTCNVLSRPHRNGRCGRRLVDTVSLLCSSFSGLLVKRDTTERVNENLKHILLNKKEALSYLTKREARGSIVCECCYHTCSISELLKYCSYDVYNSKHVAAYRSSXXXXVCAIVIVFLCSFLFKCPPKLFTFGSV	>XP_013092997.1 PREDICTED: molluscan insulin-related peptide 3-like [Biomphalaria glabrata] MQLLKGNQSTMAYVSRLLLLLTLAHSTSVTVAEYDHTCNVLSRPHRNGRCGRLLVDTVNLLCNSFSGLLV KRDTTERVNENLKHILLNKKEALSYLTKRETRGSIVCECCYHTCTISELLKYCSYDVYNSKHAAAYRSSH QGQ
										>NW_013194255.1 :1078233-1083175(+)[manual annotation][LOC106057575] SSKYTMIYGFLTTVLLVLVLNDSGTQGIPTKVCTSSSRSSSNGICGGALYDAIHAVCDIYYPRNRRDVMSADSVDPLADITLSKPNALSYLTKREHSVSNVVCECCLNQCSLREMLDYC
insulin receptor	INSR	2.7.10.1	Scu0BcU_563	37984395	38043305	+		Bstr_030637	>Bstr_030637-T1 MEIYSFYMPPYSFPWVQERKSNVIFFFIAVCPSISIRNLDNFNQLRNCTVIEGNLFITVDATNSQNGINAIMNLSFPELREITDHLIVYRVNKLKSLKNLFPNLRVIRGHSLFDSYSLVIYENSDLQEIGLINLEVIARGSVRIRNNFQLCYADTINWTQLGVEDSVYIYDNSNQPCPMCRSNCEPRNCWSFDQCQKGFTCRCKANQGCMANGACCHEYCLGGCKGPTAEDCYSCKYVSFNNSCLLECPPATYKYLDRRCLTDRECLSLPYQSGKAPMLLVGEKGEPSLCMFSCPQNYTARESKVKNYTECVKCTGFCHKECSGLEIQSAEDALNLQGCTKISGDLTIKILKSTSKVEEELTKGLGNIIEITQSFAVRQSYAL…	>NP_001298211.1 putative molluscan insulin-related peptide(s) receptor precursor [Biomphalaria glabrata] MINRLYLFILVVTKITTPSFASVDGSKYCLANVVAPPNGVCPSIGIRNLDNFNLLRNCTVIEGNLFITVD ATNSQNGIYAIEDLSFPELREISDHLIVYRVNKLTSFKKLFPNLRVIRGQHLFDVYSLVIYENNDLQEIG LINLDVIGRGSVRISNNFKLCYADTINWTQLGVEELVYIYDNSKQPCPVCRSNCEPRNCWSYDQCQKGFT CSCKANQGCMANGACCHEYCLGGCKGPTAEDCYSCKYVSFNNSCLSECPPATYRYKGRRCLTDRECLSLP YQSGKAPMLL…
insulin receptor	INSR	2.7.10.1	Scu0BcU_24987	22050286	22092524	+		Bstr_009835	>Bstr_009835-T1 MSRHIGDMALWVWRPYTLAAIAVLFLIALTSSSDIPKTVEKMKSSPICGVPTKAFPKSPIDGVCRDVDIRYNVRNLELLRNCTVIEGDLHITLIEYVPQAVYDTYTFPELKEITGHLMMFKVFGLETLRNMFPNLAVIRGQTVYFNTYSLFIHECRDMKEIGLIGLTDILNGTVRISKNFRMCYINTIDWTRIIKNASKADHTFIDNREESLCPDYCHEACKMFDQKKYCWSSTSRDCQKNLGCRCKGGLSCMINGTCCHEYCLGGCSGLTTKHCHVCKDYQMGQACLPECPADTYILAGHRCLTDKECLKLPPMKPDTIGSFVTENTPKLLTLPTRKECVFKCPNGYMVNDTLGHRNEECIPCLGTCPKVCNSTKIYNTKDS…	>XP_013072894.1 PREDICTED: putative molluscan insulin-related peptide(s) receptor [Biomphalaria glabrata] MYTFPELKEITGHLMMFKVFGLETLRNMFPNLAVIRGQTVYFNTYSLFIHECRDMKEIGLIGLTDILNGT VRISKNFRMCYINTIDWTRIIKNASKADHTFIENREESLCPDYCNEACKMFDHKKYCWSSTSRDCQKNLG CRCKGGLSCMVNGTCCHEYCLGGCSGLTTKHCHVCKDYQMGQACLPECPADTYILAGHRCLTDKECLKLP PMKPDTIGSFVTENTPKLLTLPTRKECVFKCPNGYMVNDTLGHKTEECIPCLGTCPKVCNSTKIYNTKDS EQLRGCTKV…
insulin receptor substrate 1	IRS1	N/A	Scu0BcU_70696	4115812	4149277	-		Bstr_038387	>Bstr_038387-T1 MFTFEKMDFDQHSLRSNTSHRNFERPGSDIKKKGYMKKMKTMKKKFFVLRSTSSSGPARLEYYDSEKKFNSGTSAKHPIHLHTCFNINKKSDSKHGKWGIVLYSKDECFTVLTESEAEQNSWLDLMLEYQSEYLPCGDVRDHYDHVWSINVHTKCLIPKGQYRLCLNENTLSLFRTNKYQPEYNIHLSTIRSIATTDNSFGVEVGKHAPMGEGEFTFVVEDASVAKDMHSILLSYMNAAATKLAQLSIGRRRLDSHTSPGRRSEQPPSRPHSCFPSSSSWQPVASPTSPNNPIDNLQPIMRPRTNTAESRYSHTEDKIEVVFPLVSADMEPVSMVPPDMSPPSSPNHLDEQVQEYYEMDNLKNAQMTTSTSQESTYLNMGSSS…	>XP_013068421.1 PREDICTED: insulin receptor substrate 1-like isoform X1 [Biomphalaria glabrata] MFTFEKMDFDQHSLRSNTSHRNFERPGSDIKKKGYMKKMKTMKKKFFVLRSTSSSGPARLEYYDSEKKFN SGTSAKHPIHLHTCFNINKKSDSKHGKWGIVLYSKDECFTVLTESEAEQNSWLELMLEYQSEYLPCGDVR DHYDHVWSINVHTKCLIPKGQYRLCLNENTLSLFKTNKYQPEYNIHLSTIRSIATTDNSFGVEVGKHAPM GEGEFTFVVEDASVAKDMHSILLSYMNAAATKLAQLSIGRRRLDSHTSSPGRRSEQPPSRPHSCFPSSSS WQPVASPTSPNNPIDNLQP…
phosphatidylinositol-4,5-bisphosphate 3-kinase catalytic subunit alpha	P13K(A)	2.7.1.153	Scu0BcU_9884	18966525	18981193	-		Bstr_048467	>Bstr_048467-T1 MPPTSGELWEHHLMPQQVDVDCLLPTGVIVPLLCSRDSTLETIKKDLWLEARKYPLFHKLMEPESYIFLGITQDAMKEEFYDETRRLCDLRLFQPILKVMEPKGNRQEKMLNYEIGMLIGVPVNEFNENKDLEVITFRRNILKACKDVVDNRDQQGDHTRALYAYPPDIDSSEMPKHLMDKLKENSVFICVWVVSDDNNRMKYTVKVPLTAFPSDVIAETIRRRSRFMNMTKEHAERCIEEYRHLYVLKVCGCDQFLLAECPISQYKCIRESLIKESIAQLMLHTKESVYATLPETNFSWPSYVQRGIQALAEINQTQTLCIWEVQAKLRVKINCATYVNVKELGKIYIRACIYHGTEALCEAINTNMADSSSPRWDQWLEFL…	>XP_013082251.1 PREDICTED: phosphatidylinositol 4,5-bisphosphate 3-kinase catalytic subunit alpha isoform-like isoform X2 [Biomphalaria glabrata] MPPTSGELWEHHLMPQQVDVDCLLPTGVIVPLLCSRDSTLETIKKDLWLEARKYPLFHKLMESESYIFLG ITQDAMKEEFYDETRRLCDLRLFQPILKVMEPKGNRQEKMLNYEIGMLIGVPVNEFNENKDLEVITFRRN ILKACKDVVDNRDQQGDHTRALYAYPPDIDSSEMPKHLMDKLKENSVFICVWVVSDDNNRMKYTVKVPLT AFPSDVIAETIRRRSRFMNMTKEHAERCIEEYRHLYVLKV…
phosphatidylinositol-4,5-bisphosphate 3-kinase catalytic subunit delta	P13K(D)	2.7.1.153	Scu0BcU_9884	15472139	15473096	-	aa1-88	Bstr_048284	>Bstr_048284-T1 MINLPDFTNLEGLTSLPSIKCNMDINNQVLIDFLFPTGILIPKSVNIYSPIDQIKQVIWREAQKLPLANKLLQEEAYYFSFINISGEKVNLQ	>XP_013091710.1 PREDICTED: phosphatidylinositol 4,5-bisphosphate 3-kinase catalytic subunit delta isoform-like isoform X2 [Biomphalaria glabrata] MINLPDFTNLEGMTSLPSIKCNMDINNQVLIDFLFPTGIMIPKSVNLYSPIDQIKQVIWREAQKLPLANK LLQEEAYYFSFINISGEKEEVLDESQNLEQLQPLFPYLQLVEKNVDSSPQQILTKKINSLIGRGFQKQES FQAAEISDFKCKMSELCTQISTQRRSQTTMEKFEWRYPLRLRGSDSVPAELTARTENREIVVDIGFNVDG ICYKLKVDLDGTPDEAIQRALIKRRNATGVNIEDSDDYIL…
			Scu0BcU_61114	143	2801	-	aa89-210	Bstr_035165	>Bstr_035165-T1 EEVLDESQNLEQLQPLFPYLQLVEKNVDSSPQQILTKKINSLIGRGFQKQESFQAAEIADFKSKMSELCMQISTQRRSQTTMEKFEWRYPLRLRGSDSMPAELTARTENREIVVDIGFNVDG
			Scu0BcU_61111	24367	40853		aa211-1041	Bstr_035163	>Bstr_035163-T1 ICYKLKVDLDGTPDEAIQRALIKRRNATGVKIEDTNVYVLKVIGQEEYIYGNHPLIRFKYVYQCLVKKIAPQFWMVKESKLPESTPPVPRRPTIVPRSPMSGGNENMLVTEVKSNYRIQLVGIDKVQLPDISKIKLYIGLYHGAEALCKEIETYEMPVMNGSCTVRVDIVFDIKVADLPLAARLCFALYHINTNKREDLSCWVNIPVYDFKERLQRGDRELPMWPHDVLQQPEEHCNPLGGVAVNAVSMEATLLKINFPDFDNKGGSYLIYPPYDKILQCAAENMEPSSSIGSPCMKVSKSHVEQLTQALYQSEQLCEQDKDLIWTFRYEVQQKFPNYLSKVLQSVKWNSYIDVAKMTTLLQIWKPLPVDYALEILDYEYPDR…
								manual annotation	MINLPDFTNLEGLTSLPSIKCNMDINNQVLIDFLFPTGILIPKSVNIYSPIDQIKQVIWREAQKLPLANKLLQEEAYYFSFINISGEKVNLQ EEVLDESQNLEQLQPLFPYLQLVEKNVDSSPQQILTKKINSLIGRGFQKQESFQAAEIADFKSKMSELCMQISTQRRSQTTMEKFEWRYPLRLRGSDSMPAELTARTENREIVVDIGFNVDG ICYKLKVDLDGTPDEAIQRALIKRRNATGVKIEDTNVYVLKVIGQEEYIYGNHPLIRFKYVYQCLVKKIAPQFWMVKESKLPESTPPVPRRPTIVPRSPMSGGNENMLVTEVKSNYRIQLVGIDKVQLPDISKIKLYIGLYHGAEALCKEIETYEMPVMNGSCTVRVDIVFDIKVADLPLAAR…
3-phosphoinositide dependent protein kinase-1	PDPK1	2.7.11.1	Scu0BcU_46009	19744161	19755016	-		Bstr_022076	>Bstr_022076-T1 MSAIKSSSAEQDTSQTHSNQSESLTIIDQVTESTKNLLQSNGFNDNHLSSTRAESFDCSKNIHPCFTNQEGHDHVQKRSDYASSLSDKKTQEVARNMNNLREDPLVLKKDNNGSESDNSKPVNLINQLIEGPRITIPPSQLPIKSSNAPFQSSSTEKDKDNRNDCDNTLYPDKMGNSSTSSLEPVSDANKQPPSQAVVDSKSKAKKTPNDFIFGKVIGEGSYSTVYLAKEVSTQKEFAIKVCDKKHLIRERKTHFVMREKEVLMKLDHPFFIKLAYTFQDTERLYYVLTYARNGELLVYLHKLSAFDVPCTRFYTAEIVLALEYLHSLGIIHRDLKPENILLGEDMHIKITDFGTSKILSLDGSSENTEQKRKNSFVGTAEYV…	>XP_013064102.1 PREDICTED: 3-phosphoinositide-dependent protein kinase 1-like [Biomphalaria glabrata] MSAIKSSSAEQDTAQTHSNQSESLTIIDQVTESTRNLLQSNGFNDNHLSSTRAEPFDCSKNIHPCFTNQE GHDHVEKRSDSASSLSDKKTQEVTRNMNNSREDPLFLKKDNNGSDSDNSKQVNLINQLIEGPRITIPPSQ LPIKSSNAPFQSSSTEKNKDNRNDCDNTLYSDKMGTSSTSSVEPVSDANKQPPSQAVVDSKSKAKKTPND FIFGKVIGEGSYSTVYLAKEVSTQKEFAIKVCDKKHLIRERKTHFVMREKEVLMKLDHPFFIKLAYTFQD TERLYYVLTYARN…
RAC serine/threonine-protein kinase	AKT	2.7.11.1	Scu0BcU_2216	24560116	24579766	-		Bstr_007416	>Bstr_007416-T1 MNAEVDHVDVVKEGYLWKRGEHIKNWRKRYFILRKNGSFEGFRSKPEANDLQDPLNKFSVKDCQLMKVNRPRPHTFIIKCWQWATEVERMFCVESVSERDEWIQAIGSVSDTLKVTEEAPTSNIVEHKKKVSLDDFDFLKVLGKGTFGKVIMCKEKATNQLYAIKILKKAVIIAKDEVAHTLTENRVLQTTNHPFLTQLKYSFQTADRLCFVMEYVNGGELFFHLSRERVFSEDRTKFYGAEIVSALGYLHENNIVYRDLKLENLLLDKDGHIKIADFGLCKEEMFFGASTNTFCGTPEYLAPEVLEDNDYGRAVDWWGTGVVMYEMMCGRLPFYNKDHDVLFELILLQHVKFPRNLSEEAKSLLSGLLAKKPKQRLGGGEAD…	>XP_013096501.1 PREDICTED: RAC serine/threonine-protein kinase-like isoform X1 [Biomphalaria glabrata] MKVNRPRPHTFIIKCWQWATEVERMFCVESVSERDEWIQAIGSVSDTLKVTEEAPTSNIVEHKKKVSLDD FDFLKVLGKGTFGKVIMCKEKATNQLYAIKILKKAVIIAKDEVAHTLTENRVLQTTNHPFLTQLKYSFQT ADRLCFVMEYVNGGELFFHLSRERVFSEERTKFYGAEIVSALGYLHENNIVYRDLKLENLLLDKDGHIKI ADFGLCKEEMFFGASTNTFCGTPEYLAPEVLEDNDYGRAVDWWGTGVVMYEMMCGRLPFYNKDHDVLFEL ILLQHVKFPRNL…
atypical protein kinase C zeta type	aPKC	2.7.11.13	Scu0BcU_63023	18978	42897	+		Bstr_035851	>Bstr_035851-T2 MPTLDPEELENSVRIKVGFDGNILVTNIKNDMRYREFCAEIRDICKFNDEQPFTVKWLDEEGDPCTISSQVELNEAIRLYEVNKDSELNIHVFPNVPARPGLPCAGEDRNMYRRGARRWRKLYKVNGHFYQAKRFSRKAACAFCSDRIWGLGRQGFKCINCRVTVHKRCHKLYKKLCGTIEEPSDQQPQNGEKGASGLSKTSSNGDSKNLRVQKALPVEYGQEESKVEAMEEVVEDGDEEEEDHFHDAESNWSAKVEVSLWDSWQPSPGGSDAGQLTLDHFQLLRVIGRGSYAKVLQVEHKKTKRIYAMKVIKKELVNDDEDIDWVQTEKHVFEAATNYPFLVGLHSCFQTASRLFFVIEFVNGGDLMFHMQRQRRLPEEHAR…	>XP_013068096.1 PREDICTED: protein kinase C iota type-like isoform X1 [Biomphalaria glabrata] MPTLDPEELENSVRIKVGFDGNILVTNIKNDMRYREFCAEIRDICKFNDEQPFTVKWLDEEGDPCTISSQ IELNEAIRLYEVNKDSELNIHVFPNVPARPGLPCAGEDRNMYRRGARRWRKLYKVNGHFYQAKRFSRKAA CAFCSDRIWGLGRQGFKCINCRVTVHKRCHKLYKKLCGTIEEPSDQQPLAQNGEKGASGLSKTSSNGDSK NLRVQKTLPVEYGQEESKVEAMEEVVEDGDEEEEDHFHDAESNWSAKVEPSPGGSDSGQLTLDHFQLLRV IGRGSYAKVLQVEHKKTKRIY…
forkhead box protein O1	FOXO1	N/A	Scu0BcU_75812	20334169	20338229	+		Bstr_042044	>Bstr_042044-T1 MDAADIDLDLDSNFEPQTRARSNTWPLRPQRELETHSSPVSVDEATSGVDPHGNSKDPLGLTAKKSGSRRNAWGNLSYADLITKAIQSSPEKRLTLSQIYDWMVQNVPYFKDKGDNTSSAGWKNSIRHNLSLHNRFMRIQNEGTGKSSWWVLNPDAKPGKTPRRRAGSMETKSYEKKRGRVRKKVEALRAALENGELPPSGTDDFLDNFGDFRARTSSNASSCSRLSPINDLHDNHDNPNVWGTEGTGNTSPLYSGEYSDLVDSLIDGMKLTNQDNLKIELGLRDNFLSNSSREFNGQYMDHVSPGLDNQYTHLPAPPPYPQQQQKKPVNKPDFNRPEYTTLHMQCRPSPTANGGPNFVQNDLYNGDYNEPMKRDVIVKHEPL…	>XP_013095255.1 PREDICTED: forkhead box protein O-like [Biomphalaria glabrata] MDAADIDLDLDSNFEPQTRARSNTWPLRPQRELETHSSPVSVDEATSGVDPHGNSKDPLGLTAKKSGSRR NAWGNLSYADLITKAIQSSPEKRLTLSQIYDWMVQNVPYFKDKGDNTSSAGWKNSIRHNLSLHNRFMRIQ NEGTGKSSWWVLNPDAKPGKTPRRRAGSMETKSYEKKRGRVRKKVEALRAALENGELPPSGTDDFSENFG DFRARTSSNASSCSRLSPINDLHDNHDNPNVWGTEGTGNTSPLYSGEYSDLVDSLIDGMKLTNQDNLKIE LGLRDNFLSNSSREFNGQYMDHVSPGLDNQYTHLPA…
serine/threonine-protein kinase mTOR	mTOR	2.7.11.1	Scu0BcU_9884	8125487	8159430	-		Bstr_047938	>Bstr_047938-T1 MTAMTTVAEVLNKLLVVGITDADADIRYNVLTSLDERFDPHLAQAENLSALFIALNDEAFEIRERSICMIGRLSSKNPAYVMPSLRKVLIQILTELEHSGIGRNKEQAARMLGHLVSNTARLIKPYMVPIMQTLIPKLKEPDQNPAVTISVLQAIGEQAQVSGPDISQWMDQLLPIILDMLQDSSSLQKREVALWTLGQLVESTGSVVEPYSKYPNLLDVLLNFLKTEQSISIRREVIRVLGLLGALDPHKHKMNLGVISESEAGVNKTAGQETTSGDVNTSELMSSCTTLEEFYPAVAINLLMRIIRDPSLSQHHNMVVQAITIIFKSLNIKCVPYIQTVIPAYLTVFRTADPSFREFLFQQLGVIIAIVKQHIKNYLEDIF…	>XP_013090189.1 PREDICTED: serine/threonine-protein kinase mTOR-like isoform X1 [Biomphalaria glabrata] MATKIVLQSFVAGLKQRQEDVRFKTAIELHHFVVTELREMHQDDVASFMDDFNHHIFEMVSSSDVNERKG GVLAIVSLLGGDVGNIGTRMSRFANYLMNLLPSNSYDLGVMEMAAKAVGILALSSGNYAAEYVEFEVRRA LEWLVSDRIEGRRQAAVLVLKELAVNTPTFFYQQVQQFFDSIFFAVRDPKPSIREGAVAALRAALAVTSQ RETKASQRSVYKQCFEESLKPFDESIGREKKMTRDDWMHGSLLIINELLRCSNNDAERLRMEVEEITSEQ VIHEKSSRDIN…
glycogen synthase kinase 3 beta	GSK3B	2.7.11.26	Scu0BcU_49419	17812852	17836945	+		Bstr_024653	>Bstr_024653-T1 MSGRPRTTSFAEGKDGNKVTTVLATAGQGSDRPQEVSYTDAKVIGNGSFGVVYQAKLTETGELVAIKKVLQDKRFKNRELQIMRKLEHQNIVKLKYFFYSSGEKKDEVFLNLVLEYVPETVYRVARHYSKSKQTIPILYIKLYMYQLFRSLAYIHSQGVCHRDIKPQNLLLDPETGVLKLCDFG	>XP_013066808.1 PREDICTED: glycogen synthase kinase-3 beta-like isoform X1 [Biomphalaria glabrata] MSGRPRTTSFAEGGKPGQNAPFGGMRTTSKDGNKVTTVLATAGQGSDRPQEVSYTDAKVIGNGSFGVVYQ AKLTETGELVAIKKVLQDKRFKNRELQIMRKLEHQNIVKLKYFFYSSGEKKDEVFLNLVLEYVPETVYRV ARHYSKSKQTIPILYIKLYMYQLFRSLAYIHSQGVCHRDIKPQNLLLDPETGVLKLCDFGSAKVLVRGEP NVSYICSRYYRAPELIFGATDYTCQIDVWSAGCVLAELLLGQPIFPGDSGVDQLVEIIKVLGTPTREQIR EMNPNYSEFKFPQIKA…
phosphatidylinositol-3,4,5-trisphosphate 3-phosphatase and dual-specificity protein phosphatase PTEN	PTEN	3.1.3.16 3.1.3.48 3.1.3.67	Scu0BcU_46009	13165624	13175292	-		Bstr_021826	>Bstr_021826-T1 MICAYMLHRKRFPDADSALRHYGATRTRDEKGVTIPSQRRYVLYYADLLKPGVVYRQVSLLLKGIKFETIPMFSGGSCTPYFEVHQLKVKVYQSPVYTGVRRDRNSFYMPVNHANQSVPICGDIKIEFFNKSKINKKEKMFHFWFNTFFVTDRERVCQNGASSNGSEEESNEHYLSLTLTKADLDRANKDKSHKLFSPNFKVKVYFTAMHEASNLERSKSADDMMNSDRLLTNTRRPPHTVTTPNLLHPQNSLRGWSSTSSSAATSPLTPPPPTHGSIKKQTSDHSLIEKYHLLQPEGHPLSSGGRVSYRGDRSPETGSITGSLDTMSLCCSDSEAQDDLSDTESENEWEDCEITQV	>XP_013090394.1 PREDICTED: phosphatidylinositol 3,4,5-trisphosphate 3-phosphatase and dual-specificity protein phosphatase PTEN-like [Biomphalaria glabrata] MANRIKGLVSRNKRRLKEDGFDLDLTYITPNIIAMGFPAEKLEGYYRNNMDDVIRFLEMKHKDHYKVYNL CSERSYDPSRFHNRVAYYPFDDHNPPRLELIKPFCEDLDYWLSLHPDNVAAIHCKAGKGRTGVMICAYML HRKRFPDADSALRHYGATRTRDEKGVTIPSQRRYVLYYADLLKPGVVYRQVSLLLKGVKFETIPMFSGGS CTPYFEVHQLKVKVYQSPVYTGVRRDRNS…

## Sheet: Sheet2
Gene name	Abbreviation	B. straminea	B. glabrata
insulin	INS	7	8
insulin receptor	INSR	2	2
insulin receptor substrate 1	IRS1	1	1
phosphatidylinositol-4,5-bisphosphate 3-kinase catalytic subunit alpha/beta/delta	P13K	1	1
3-phosphoinositide dependent protein kinase-1	PDPK1	1	1
RAC serine/threonine-protein kinase	AKT	1	1
atypical protein kinase C zeta type	aPKC	1	1
forkhead box protein O1	FOXO1	1	1
serine/threonine-protein kinase mTOR	mTOR	1	1
glycogen synthase kinase 3 beta	GSK3B	1	1
phosphatidylinositol-3,4,5-trisphosphate 3-phosphatase and dual-specificity protein phosphatase PTEN	PTEN	1	1
