# Supplementary material for: Genome of the ramshorn snail Biomphalaria straminea—an obligate intermediate host of schistosomiasis
Source: Gigascience. 2022 Feb 15;11:giac012. doi: 10.1093/gigascience/giac012 (PMC8848322; doi:10.1093/gigascience/giac012)
Supplement: giac012_Supplemental_Files [file giac012_supplemental_files.zip › S6. Gene gain and loss.xlsx]

## Sheet: Orthogroups
Orthogroup	Achatina_immaculata	Biomphalaria_glabrata	Biomphalaria_straminea	Chrysomallon_squamiferum	Crassostrea_gigas	Cyclina_sinensis	Haliotis_rubra	Magallana_hongkongensis	Marisa_cornuarietis	Octopus_sinensis	Pinctada_fucata_martensii	Pomacea_canaliculata	Scapharca_Anadara_broughtonii
OG0000000	AI04G005234, AI04G005382, AI09G011335, AI09G011337, AI10G012171, AI10G012172, AI10G012316, AI10G012641, AI10G012957, AI15G017756, AI16G018600, AI16G018601	XP_013073298.1	Bstr_013624-T1	CsqKR_Scaf106_11.15, CsqKR_Scaf106_11.30, CsqKR_Scaf106_11.36, CsqKR_Scaf106_11.39, CsqKR_Scaf106_11.44, CsqKR_Scaf106_11.7, CsqKR_Scaf106_9.29, CsqKR_Scaf14_32.39, CsqKR_Scaf164_3.11, CsqKR_Scaf20_0.16, CsqKR_Scaf21_8.9, CsqKR_Scaf247_2.14, CsqKR_Scaf260_1.13, CsqKR_Scaf2_0.15, CsqKR_Scaf2_0.18, CsqKR_Scaf2_6.0, CsqKR_Scaf2_6.7, CsqKR_Scaf2_7.0, CsqKR_Scaf323_0.13, CsqKR_Scaf41_48.11, CsqKR_Scaf…	XP_011411987.2, XP_011412470.2, XP_011414857.2, XP_011415448.2, XP_011415550.2, XP_011415552.2, XP_011415553.2, XP_011416000.2, XP_011416001.2, XP_011417968.2, XP_011419400.2, XP_011419778.3, XP_011420026.2, XP_011420077.3, XP_011424364.2, XP_011424365.2, XP_011425018.2, XP_011425304.2, XP_011425311.2, XP_011425313.2, XP_011425314.2, XP_011426293.1, XP_011426601.2, XP_011428419.2, XP_011428425.2,…	evm.model.Hic_asm_0.320, evm.model.Hic_asm_0.473, evm.model.Hic_asm_1.159, evm.model.Hic_asm_1.160, evm.model.Hic_asm_1.369, evm.model.Hic_asm_10.1004, evm.model.Hic_asm_11.1098, evm.model.Hic_asm_11.1099, evm.model.Hic_asm_11.1103, evm.model.Hic_asm_11.1105, evm.model.Hic_asm_11.1108, evm.model.Hic_asm_11.1110, evm.model.Hic_asm_11.1157, evm.model.Hic_asm_11.1211, evm.model.Hic_asm_11.1789, evm.…	g10662.t1, g10667.t1, g10904.t1, g12182.t1, g12183.t1, g12184.t1, g12201.t1, g12202.t1, g12203.t1, g12204.t1, g1319.t1, g1320.t1, g1321.t1, g1322.t1, g1323.t1, g1325.t1, g13298.t1, g15600.t1, g16753.t1, g16754.t1, g19892.t1, g20676.t1, g20682.t1, g23124.t1, g23126.t1, g29315.t1, g3075.t1, g30980.t1, g30991.t1, g30992.t1, g3342.t1, g34470.t1, g35534.t1, g35535.t1, g35652.t1, g37992.t1, g38422.t1, …	Mho_000009-T1, Mho_000490-T1, Mho_001400-T1, Mho_001639-T1, Mho_001640-T1, Mho_002029-T1, Mho_002225-T1, Mho_002226-T1, Mho_005929-T1, Mho_005930-T1, Mho_007415-T1, Mho_007479-T1, Mho_007651-T1, Mho_008305-T1, Mho_008848-T1, Mho_008849-T1, Mho_012191-T1, Mho_016825-T1, Mho_017731-T1, Mho_017732-T1, Mho_017733-T1, Mho_018118-T1, Mho_018131-T1, Mho_018592-T1, Mho_018593-T1, Mho_018651-T1, Mho_01865…	Mco_112_1.47, Mco_112_11.10, Mco_112_11.61, Mco_126_1.10, Mco_147_1.54, Mco_164_7.30, Mco_164_7.32, Mco_164_8.33, Mco_178_5.54, Mco_43_3.70, Mco_527_58.37, Mco_527_58.50, Mco_527_58.51, Mco_527_59.29, Mco_527_59.45, Mco_527_59.46, Mco_527_59.47, Mco_527_59.49, Mco_527_59.50, Mco_527_59.51, Mco_527_60.16, Mco_527_60.25, Mco_527_60.70, Mco_527_60.72, Mco_527_60.75, Mco_527_60.76, Mco_531_0.40, Mco_…	XP_029633109.1, XP_029655919.1, XP_036357831.1, XP_036358255.1	Pma_10.1359, Pma_10001023, Pma_10002536, Pma_10003482, Pma_10003793, Pma_10004263, Pma_10004427, Pma_10004519, Pma_10005546, Pma_10006091, Pma_10007192, Pma_10008865, Pma_10010620, Pma_10010621, Pma_10012077, Pma_10012617, Pma_10012847, Pma_10013353, Pma_10013528, Pma_10013529, Pma_10013537, Pma_10014369, Pma_10014538, Pma_10016768, Pma_10018092, Pma_10018317, Pma_10018667, Pma_10019567, Pma_1002…	XP_025077942.1, XP_025079230.1, XP_025081947.1, XP_025083494.1, XP_025083874.1, XP_025083875.1, XP_025083877.1, XP_025095058.1, XP_025096315.1, XP_025096399.1, XP_025096403.1, XP_025096619.1, XP_025097510.1, XP_025097511.1, XP_025097514.1, XP_025097515.1, XP_025097817.1, XP_025097819.1, XP_025098295.1, XP_025098347.1, XP_025098424.1, XP_025098522.1, XP_025098591.1, XP_025098746.1, XP_025098996.1,…	EVM0000268.1, EVM0000427.1, EVM0000473.1, EVM0001503.1, EVM0001851.1, EVM0002325.1, EVM0002758.1, EVM0002943.1, EVM0003119.1, EVM0003452.1, EVM0004249.1, EVM0004364.1, EVM0004468.1, EVM0004490.1, EVM0004491.1, EVM0004603.1, EVM0004794.1, EVM0004829.1, EVM0004981.1, EVM0005144.1, EVM0005456.1, EVM0005644.1, EVM0006161.1, EVM0006181.1, EVM0006332.1, EVM0006635.1, EVM0007496.1, EVM0007817.1, EVM0008…
OG0000001	AI01G000017, AI01G000105, AI01G000135, AI01G000159, AI01G000203, AI01G000277, AI01G000318, AI01G000413, AI01G000444, AI01G000511, AI01G000573, AI01G000685, AI01G000712, AI01G000753, AI01G000833, AI01G000931, AI01G000947, AI01G000964, AI01G000978, AI01G001011, AI01G001076, AI01G001143, AI01G001171, AI01G001200, AI01G001211, AI01G001235, AI01G001268, AI01G001334, AI01G001371, AI01G001374, AI01G0014…		Bstr_007507-T1, Bstr_020289-T1						Mco_1_145.9, Mco_591_10.45	XP_036361578.1
OG0000002		XP_013061188.1, XP_013062056.1, XP_013062616.1, XP_013063576.1, XP_013064706.1, XP_013066885.1, XP_013067277.1, XP_013068765.1, XP_013070609.1, XP_013071881.1, XP_013073140.1, XP_013074565.1, XP_013074787.1, XP_013078764.1, XP_013082346.1, XP_013082741.1, XP_013082851.1, XP_013082904.1, XP_013083788.1, XP_013084018.1, XP_013084090.1, XP_013084144.1, XP_013085134.1, XP_013085683.1, XP_013087776.1,…	Bstr_011909-T1, Bstr_013710-T1, Bstr_041304-T1, Bstr_048989-T1, Bstr_049038-T1, Bstr_049177-T1, Bstr_049281-T1, Bstr_049302-T1, Bstr_049306-T1, Bstr_049307-T1, Bstr_049496-T1, Bstr_049621-T1, Bstr_049662-T1		XP_011415777.2, XP_011437820.2, XP_011442844.2, XP_011443446.2, XP_011447393.2, XP_011447659.2, XP_011450360.2, XP_011453685.3, XP_011454125.2, XP_011455395.2, XP_019924489.2, XP_034298959.1, XP_034300610.1, XP_034300625.1, XP_034300647.1, XP_034300656.1, XP_034300663.1, XP_034305578.1, XP_034305612.1, XP_034307112.1, XP_034307815.1, XP_034307817.1, XP_034307823.1, XP_034307828.1, XP_034308532.1,…	evm.model.original_scaffold_440_pilon.186	g10578.t1, g10877.t1, g11224.t1, g11351.t1, g11353.t1, g11569.t1, g11848.t1, g12221.t1, g12223.t1, g12406.t1, g1310.t1, g13626.t1, g1376.t1, g13892.t1, g13893.t1, g14402.t1, g15164.t1, g15165.t1, g15166.t1, g15785.t1, g15845.t1, g15968.t1, g16135.t1, g1628.t1, g16816.t1, g17623.t1, g17624.t1, g18122.t1, g18567.t1, g18568.t1, g18726.t1, g19164.t1, g19363.t1, g20155.t1, g20338.t1, g2080.t1, g2081.t…	Mho_001646-T1, Mho_009824-T1, Mho_012344-T1, Mho_019171-T1, Mho_023552-T1, Mho_025828-T1, Mho_026858-T1, Mho_031293-T1, Mho_033596-T1, Mho_036246-T1, Mho_037019-T1, Mho_045720-T1	Mco_110_4.4, Mco_123_5.0, Mco_1_118.5, Mco_1_55.1, Mco_1_55.2, Mco_20_0.2, Mco_25_23.7, Mco_25_44.0, Mco_39_0.9, Mco_41_1.6, Mco_42_37.0, Mco_46_37.0, Mco_46_4.20, Mco_480_0.0, Mco_529_9.21, Mco_560_91.4, Mco_573_28.4, Mco_574_48.0, Mco_574_51.17, Mco_578_15.0, Mco_57_55.6, Mco_581_51.7, Mco_582_15.16, Mco_590_34.4, Mco_590_65.9, Mco_590_81.0, Mco_593_1.0, Mco_603_13.11, Mco_620_32.9, Mco_621_6.0…	XP_029633309.1, XP_029633853.1, XP_029633877.1, XP_029636886.1, XP_029638058.1, XP_029638491.1, XP_029639471.1, XP_029639544.1, XP_029639579.1, XP_029640439.1, XP_029642768.1, XP_029643530.2, XP_029644347.1, XP_029644761.1, XP_029645379.1, XP_029645380.1, XP_029647231.1, XP_029647992.1, XP_029648387.1, XP_029648392.1, XP_029651316.1, XP_029652196.1, XP_029652389.1, XP_029652921.1, XP_029653414.1,…	Pma_10000077, Pma_10000473, Pma_10000909, Pma_10001377, Pma_10005369, Pma_10012236, Pma_10012992, Pma_10015068, Pma_10015620, Pma_10018968, Pma_10019370, Pma_10022468, Pma_10027835, Pma_10028041, Pma_10029177, Pma_10030135, Pma_110.312, Pma_114.160, Pma_120.851, Pma_137.834, Pma_196.349, Pma_207.139, Pma_211.741, Pma_241.467, Pma_258.5, Pma_301.61, Pma_373.110, Pma_383.265, Pma_399.1140, Pma_4.66…	XP_025076731.1, XP_025078038.1, XP_025080454.1, XP_025089823.1, XP_025099857.1, XP_025099946.1, XP_025101499.1, XP_025108818.1, XP_025111719.1, XP_025116120.1, XP_025116192.1	EVM0000078.1, EVM0000127.1, EVM0000731.1, EVM0002047.1, EVM0002065.1, EVM0002459.1, EVM0003084.1, EVM0003143.1, EVM0003454.1, EVM0003626.1, EVM0003822.1, EVM0004331.1, EVM0004382.1, EVM0004634.1, EVM0005398.1, EVM0005800.1, EVM0005882.1, EVM0006528.1, EVM0007039.1, EVM0008008.1, EVM0008394.1, EVM0009098.1, EVM0009516.1, EVM0009579.1, EVM0009624.1, EVM0010258.1, EVM0010343.1, EVM0010722.1, EVM0010…
OG0000003	AI01G000122, AI01G000293, AI01G000371, AI01G000457, AI01G000476, AI01G000529, AI01G000721, AI01G000776, AI01G000862, AI01G000870, AI01G000894, AI01G000974, AI01G000985, AI01G001008, AI01G001189, AI01G001238, AI01G001282, AI01G001424, AI01G001464, AI01G001677, AI01G001785, AI01G001815, AI01G001839, AI02G001888, AI02G001994, AI02G002013, AI02G002062, AI02G002135, AI02G002141, AI02G002441, AI02G0024…	XP_013083943.1						Mho_032324-T1
OG0000004	AI08G010735, AI27G026251	XP_013061412.1, XP_013067227.1, XP_013091879.1	Bstr_000233-T1, Bstr_014674-T1, Bstr_027622-T1	CsqKR_Scaf106_9.32, CsqKR_Scaf106_9.33, CsqKR_Scaf112_1.20, CsqKR_Scaf129_0.5, CsqKR_Scaf162_4.13, CsqKR_Scaf167_5.15, CsqKR_Scaf169_5.13, CsqKR_Scaf171_3.51, CsqKR_Scaf19_11.10, CsqKR_Scaf228_17.4, CsqKR_Scaf237_4.5, CsqKR_Scaf24_3.3, CsqKR_Scaf261_12.8, CsqKR_Scaf423_3.32, CsqKR_Scaf423_3.51, CsqKR_Scaf44_38.23, CsqKR_Scaf44_38.4, CsqKR_Scaf52_4.2, CsqKR_Scaf52_4.29, CsqKR_Scaf52_4.30, CsqKR_Sc…	XP_011416600.2, XP_011418459.3, XP_011418464.3, XP_011422608.2, XP_011437823.2, XP_011445797.2, XP_011451307.2, XP_011451308.2, XP_019920733.2, XP_019921845.2, XP_034300553.1, XP_034301800.1, XP_034301801.1, XP_034302385.1, XP_034302499.1, XP_034302509.1, XP_034304734.1, XP_034305041.1, XP_034311302.1, XP_034312530.1, XP_034317501.1, XP_034322995.1, XP_034323680.1, XP_034324263.1, XP_034324293.1,…	evm.model.Hic_asm_10.91, evm.model.Hic_asm_10.92, evm.model.Hic_asm_10.93, evm.model.Hic_asm_10.94, evm.model.Hic_asm_11.1410, evm.model.Hic_asm_11.1694, evm.model.Hic_asm_11.1696, evm.model.Hic_asm_11.945, evm.model.Hic_asm_12.1007, evm.model.Hic_asm_12.1008, evm.model.Hic_asm_12.1009, evm.model.Hic_asm_12.1010, evm.model.Hic_asm_12.1022, evm.model.Hic_asm_12.209, evm.model.Hic_asm_12.210, evm.m…	g11086.t1, g11628.t1, g11629.t1, g1260.t1, g1302.t1, g14109.t1, g16176.t1, g18772.t1, g18898.t1, g1992.t1, g1993.t1, g1994.t1, g21952.t1, g21953.t1, g2406.t1, g24538.t1, g25029.t1, g25030.t1, g25063.t1, g25909.t1, g27395.t1, g27832.t1, g28380.t1, g29894.t1, g31433.t1, g32264.t1, g33117.t1, g33179.t1, g34026.t1, g34030.t1, g34083.t1, g35490.t1, g35498.t1, g3889.t1, g40393.t1, g40394.t1, g40396.t1,…	Mho_001703-T1, Mho_002160-T1, Mho_002295-T1, Mho_002297-T1, Mho_002305-T1, Mho_002306-T1, Mho_002307-T1, Mho_002494-T1, Mho_002495-T1, Mho_002496-T1, Mho_002497-T1, Mho_002498-T1, Mho_002730-T1, Mho_002734-T1, Mho_006415-T1, Mho_006416-T1, Mho_009932-T1, Mho_009933-T1, Mho_009936-T1, Mho_009937-T1, Mho_010554-T1, Mho_010555-T1, Mho_010556-T1, Mho_010930-T1, Mho_012884-T1, Mho_012893-T1, Mho_01318…	Mco_178_0.43, Mco_25_38.42, Mco_3_183.31, Mco_527_47.30, Mco_527_48.26, Mco_541_19.29, Mco_620_60.72, Mco_633_2.34, Mco_633_2.35, Mco_633_3.19	XP_036368521.1	Pma_10000604, Pma_10000971, Pma_10001549, Pma_10003339, Pma_10005209, Pma_10005211, Pma_10005212, Pma_10005213, Pma_10005401, Pma_10006452, Pma_10006634, Pma_10007006, Pma_10007185, Pma_10007274, Pma_10008091, Pma_10008132, Pma_10008431, Pma_10009211, Pma_10009510, Pma_10010084, Pma_10010373, Pma_10011763, Pma_10014272, Pma_10014502, Pma_10014740, Pma_10014828, Pma_10015347, Pma_10016668, Pma_100…	XP_025075951.1, XP_025084393.1, XP_025085633.1, XP_025086757.1, XP_025088204.1, XP_025100018.1, XP_025100019.1, XP_025110684.1, XP_025111715.1, XP_025111727.1, XP_025113807.1, XP_025114063.1, XP_025114067.1	EVM0000235.1, EVM0000480.1, EVM0000971.1, EVM0002353.1, EVM0002450.1, EVM0002474.1, EVM0002650.1, EVM0002657.1, EVM0002998.1, EVM0004031.1, EVM0005708.1, EVM0005973.1, EVM0006033.1, EVM0006391.1, EVM0006424.1, EVM0006644.1, EVM0006826.1, EVM0007546.1, EVM0008024.1, EVM0008764.1, EVM0008919.1, EVM0009395.1, EVM0010873.1, EVM0011116.1, EVM0011212.1, EVM0011326.1, EVM0011739.1, EVM0011967.1, EVM0012…
OG0000005	AI03G004504, AI03G004506, AI03G004511, AI03G004512, AI03G004513, AI08G010166, AI09G010957, AI09G010958, AI09G010960, AI09G010964, AI09G010965, AI09G010968, AI09G010971, AI09G010973, AI09G010975, AI09G011409, AI09G011414, AI09G011416, AI09G011417, AI09G011418, AI09G011419, AI09G011420, AI09G011421, AI09G011423, AI09G011424, AI09G011425, AI09G011644, AI09G011774, AI09G011775, AI09G011776, AI09G0117…	XP_013060585.1, XP_013060736.1, XP_013060846.1, XP_013060855.1, XP_013060934.1, XP_013061925.1, XP_013062261.1, XP_013062469.1, XP_013063112.1, XP_013063114.1, XP_013063115.1, XP_013063117.1, XP_013063118.1, XP_013063599.1, XP_013063788.1, XP_013063847.1, XP_013063938.1, XP_013067985.1, XP_013070405.1, XP_013070432.1, XP_013070446.1, XP_013070460.1, XP_013070550.1, XP_013070553.1, XP_013071561.1,…	Bstr_002172-T1, Bstr_002178-T1, Bstr_002179-T1, Bstr_002514-T1, Bstr_004293-T1, Bstr_004328-T1, Bstr_004733-T1, Bstr_004768-T1, Bstr_005477-T2, Bstr_008197-T1, Bstr_008227-T1, Bstr_011080-T1, Bstr_012030-T1, Bstr_012596-T1, Bstr_013036-T1, Bstr_014624-T1, Bstr_014642-T1, Bstr_014675-T1, Bstr_014682-T2, Bstr_016309-T1, Bstr_016347-T1, Bstr_016348-T1, Bstr_016357-T1, Bstr_019750-T1, Bstr_021171-T1,…	CsqKR_Scaf381_0.6, CsqKR_Scaf41_31.19	XP_034311641.1, XP_034311653.1	evm.model.Hic_asm_13.1318	g12447.t1, g12449.t1, g16898.t1, g2141.t1, g2144.t1, g2146.t1, g2147.t1, g22895.t1, g22897.t1, g22898.t1, g3177.t1, g41949.t1, g7385.t1, g7386.t1	Mho_025903-T1, Mho_045313-T1, Mho_045330-T1, Mho_045676-T1, Mho_045677-T1, Mho_045686-T1, Mho_045687-T1	Mco_19_20.35, Mco_19_20.36		Pma_10000991, Pma_10005042, Pma_10005339, Pma_10022834, Pma_192.483, Pma_236.322, Pma_530.4	XP_025111320.1
OG0000006	AI01G000023, AI01G000026, AI01G000056, AI01G000103, AI01G000189, AI01G000201, AI01G000259, AI01G000377, AI01G000548, AI01G000660, AI01G000683, AI01G000717, AI01G000739, AI01G000770, AI01G000791, AI01G000842, AI01G000958, AI01G001071, AI01G001266, AI01G001305, AI02G002024, AI02G002026, AI02G002055, AI02G002325, AI02G002440, AI02G002820, AI02G002993, AI02G003072, AI02G003092, AI03G003211, AI03G0033…	XP_013062999.1, XP_013070359.1
OG0000007	AI02G002782, AI02G002783, AI02G002784, AI02G002785, AI02G002786, AI02G002788, AI02G002789, AI06G008387, AI21G021899, AI29G027647, AI29G027650, AI29G027651, AI29G027653, AI29G027658, AI29G027659, AI29G027663, AI29G027666, AI29G027667, AI29G027668, AI29G027670, AI29G027672, AI29G027673, AI29G027674, AI29G027675, AI29G027676, AI29G027678, AI29G027679	XP_013062047.1, XP_013069969.1, XP_013069973.1, XP_013069997.1, XP_013069998.1, XP_013073299.1, XP_013075823.1, XP_013075834.1, XP_013080370.1, XP_013080381.1, XP_013081460.1, XP_013087325.1, XP_013090063.1, XP_013091592.1, XP_013093076.1	Bstr_004460-T1, Bstr_009319-T1, Bstr_010742-T1, Bstr_012094-T1, Bstr_012278-T1, Bstr_013467-T1, Bstr_013468-T1, Bstr_013476-T1, Bstr_018814-T1, Bstr_019454-T1, Bstr_023933-T1, Bstr_028672-T1, Bstr_028674-T1, Bstr_032114-T1, Bstr_032841-T1, Bstr_033080-T1, Bstr_033081-T1, Bstr_033082-T1, Bstr_033083-T1, Bstr_033084-T1, Bstr_033085-T1, Bstr_033622-T1, Bstr_033622-T2, Bstr_043555-T1, Bstr_047641-T1,…	CsqKR_Scaf174_4.4, CsqKR_Scaf25_11.21, CsqKR_Scaf318_25.25, CsqKR_Scaf35_18.34, CsqKR_Scaf372_1.5, CsqKR_Scaf402_9.39, CsqKR_Scaf738_0.13	XP_011418864.2, XP_011425206.2, XP_011426573.2, XP_011436832.2, XP_011436928.2, XP_011457135.2, XP_011457136.1, XP_011457213.2, XP_019918259.2, XP_019920435.2, XP_019925600.2, XP_019926497.2, XP_034302846.1, XP_034302849.1, XP_034302850.1, XP_034302851.1, XP_034308486.1, XP_034308527.1, XP_034308840.1, XP_034309350.1, XP_034309492.1, XP_034309494.1, XP_034309499.1, XP_034309688.1, XP_034309709.1,…	evm.model.Hic_asm_0.1638, evm.model.Hic_asm_12.1167, evm.model.Hic_asm_15.235, evm.model.Hic_asm_15.236, evm.model.Hic_asm_15.237, evm.model.Hic_asm_15.938, evm.model.Hic_asm_18.1217, evm.model.Hic_asm_18.1505, evm.model.Hic_asm_2.1019, evm.model.Hic_asm_2.1020, evm.model.Hic_asm_2.1021, evm.model.Hic_asm_2.559, evm.model.Hic_asm_6.602, evm.model.Hic_asm_9.26	g11429.t1, g11437.t1, g11440.t1, g1258.t1, g13765.t1, g32468.t1, g32469.t1, g36174.t1, g38269.t1, g38270.t1, g40654.t1, g40656.t1, g41222.t1, g41223.t1, g4475.t1, g7853.t1	Mho_001881-T1, Mho_001882-T1, Mho_001888-T1, Mho_004839-T1, Mho_010694-T1, Mho_014853-T1, Mho_014854-T1, Mho_014855-T1, Mho_014856-T1, Mho_014857-T1, Mho_014858-T1, Mho_014859-T1, Mho_024049-T1, Mho_030657-T1, Mho_030672-T1, Mho_030955-T1, Mho_030956-T1, Mho_030998-T1, Mho_031449-T1, Mho_031457-T1, Mho_031459-T1, Mho_032760-T1, Mho_032762-T1, Mho_033243-T1, Mho_033244-T1, Mho_033924-T1, Mho_03533…	Mco_1_187.67, Mco_507_4.31, Mco_507_4.44, Mco_508_1.30	XP_029643016.1, XP_029651661.2	Pma_10001384, Pma_10002009, Pma_10002326, Pma_10004484, Pma_10005553, Pma_10006356, Pma_10008511, Pma_10009440, Pma_10009910, Pma_10010741, Pma_10012032, Pma_10012038, Pma_10012508, Pma_10012534, Pma_10012954, Pma_10016093, Pma_10016862, Pma_10016863, Pma_10016864, Pma_10016947, Pma_10016949, Pma_10022672, Pma_10022675, Pma_10023618, Pma_10023620, Pma_10023626, Pma_10024722, Pma_10024724, Pma_100…	XP_025078920.1, XP_025099997.1, XP_025099998.1, XP_025100001.1, XP_025102458.1, XP_025102460.1, XP_025102643.1, XP_025105609.1	EVM0000540.1, EVM0000889.1, EVM0001185.1, EVM0001843.1, EVM0001849.1, EVM0002793.1, EVM0003070.1, EVM0003189.1, EVM0003348.1, EVM0004162.1, EVM0004402.1, EVM0007223.1, EVM0008337.1, EVM0008812.1, EVM0009642.1, EVM0011858.1, EVM0012678.1, EVM0014963.1, EVM0019284.1, EVM0020473.1, EVM0020724.1, EVM0022902.1
OG0000008	AI02G002234, AI02G002236, AI02G002238, AI02G002239, AI02G002240, AI02G002241, AI02G002242, AI02G002244, AI02G002245, AI02G002246, AI02G002249, AI02G002250, AI02G002251, AI02G002252, AI02G002254, AI02G002377, AI02G002458, AI02G002459, AI02G002460, AI02G002461, AI02G003094, AI02G003114, AI03G004502, AI04G004992, AI07G009595, AI07G009596, AI07G009597, AI07G009598, AI07G009599, AI07G009600, AI07G0096…	XP_013062119.1, XP_013065826.1, XP_013065828.1, XP_013065829.1, XP_013065830.1, XP_013065833.1, XP_013065834.1, XP_013065835.1, XP_013065841.1, XP_013067188.1, XP_013070391.1, XP_013073173.1, XP_013073175.1, XP_013073176.1, XP_013073177.1, XP_013073659.1, XP_013073660.1, XP_013075120.1, XP_013079770.1, XP_013085934.1, XP_013091316.1, XP_013091337.1, XP_013091699.1, XP_013091701.1, XP_013091704.1,…	Bstr_007864-T1, Bstr_007868-T1, Bstr_008009-T1, Bstr_008010-T2, Bstr_008062-T1, Bstr_008063-T1, Bstr_008090-T1, Bstr_020015-T1, Bstr_021199-T1, Bstr_023226-T1, Bstr_025417-T1, Bstr_025426-T1, Bstr_036188-T1, Bstr_039319-T1, Bstr_039461-T1, Bstr_039462-T1, Bstr_042184-T1, Bstr_047560-T1, Bstr_047562-T3, Bstr_047562-T4, Bstr_047562-T5, Bstr_048280-T1, Bstr_048281-T1, Bstr_048282-T1, Bstr_048283-T1	CsqKR_Scaf102_12.15, CsqKR_Scaf102_12.16, CsqKR_Scaf102_12.8, CsqKR_Scaf102_12.9, CsqKR_Scaf133_11.11, CsqKR_Scaf25_3.11, CsqKR_Scaf25_5.10, CsqKR_Scaf307_8.20, CsqKR_Scaf366_4.11, CsqKR_Scaf366_4.35, CsqKR_Scaf366_4.36	XP_011433383.2, XP_011433384.2, XP_011449922.2, XP_034302722.1, XP_034306017.1, XP_034325766.1, XP_034330111.1	evm.model.Hic_asm_0.840, evm.model.Hic_asm_0.851, evm.model.Hic_asm_15.1262	g13617.t1, g18702.t1, g20161.t1, g21350.t1, g21351.t1, g21561.t1, g23489.t1, g32794.t1, g33012.t1, g35016.t1, g41383.t1	Mho_000859-T1, Mho_000862-T1, Mho_013549-T1, Mho_013551-T1, Mho_013552-T1, Mho_013553-T1, Mho_033407-T1, Mho_037938-T1, Mho_037939-T1, Mho_037941-T1, Mho_037942-T1, Mho_037945-T1	Mco_622_15.19, Mco_622_27.34, Mco_622_27.67, Mco_622_28.19, Mco_622_28.25, Mco_622_28.31, Mco_622_28.34, Mco_622_28.35, Mco_622_28.36, Mco_622_28.41, Mco_622_28.89, Mco_622_28.97, Mco_622_29.130, Mco_622_29.137, Mco_622_29.27, Mco_622_29.37, Mco_622_29.41, Mco_622_29.43, Mco_622_29.45, Mco_622_29.7, Mco_622_30.41, Mco_622_30.44, Mco_622_33.22, Mco_622_40.74	XP_029633770.1, XP_029650979.1	Pma_10001831, Pma_10001832, Pma_10001833, Pma_10006167, Pma_10006168, Pma_10007902, Pma_10008937, Pma_10009191, Pma_10015105, Pma_10021395, Pma_10021396, Pma_10021499, Pma_10021504, Pma_10021505, Pma_10021506, Pma_10021511, Pma_10021512, Pma_10021513, Pma_10021518, Pma_10021519, Pma_10021520, Pma_10021525, Pma_10021526, Pma_10021527, Pma_10023075, Pma_10023076, Pma_10027421, Pma_10027423, Pma_100…	XP_025097333.1, XP_025097338.1, XP_025097339.1, XP_025097342.1, XP_025097344.1, XP_025097346.1, XP_025098152.1, XP_025098155.1, XP_025098451.1, XP_025098452.1, XP_025098454.1, XP_025098458.1, XP_025098459.1, XP_025098461.1, XP_025098462.1, XP_025098463.1, XP_025098464.1, XP_025098647.1, XP_025098705.1, XP_025098708.1, XP_025098756.1, XP_025099197.1, XP_025099198.1, XP_025099199.1, XP_025099201.1,…	EVM0001351.1, EVM0002010.1, EVM0002296.1, EVM0004045.1, EVM0004812.1, EVM0006418.1, EVM0007293.1, EVM0008810.1, EVM0013292.1, EVM0014926.1, EVM0015548.1, EVM0015771.1, EVM0018012.1, EVM0019731.1, EVM0020993.1, EVM0021134.1, EVM0023243.1, EVM0023371.1
OG0000009	AI03G003679, AI03G003685, AI05G006101, AI10G012234, AI10G012811, AI10G012836, AI17G019268, AI18G019782, AI21G022303, AI28G026949, AI28G027003, AI30G028084	XP_013063230.1, XP_013063238.1, XP_013064429.1, XP_013064681.1, XP_013064723.1, XP_013070198.1, XP_013070205.1, XP_013070206.1, XP_013070532.1, XP_013075317.1, XP_013075320.1, XP_013075326.1, XP_013075331.1, XP_013075335.1, XP_013076772.1, XP_013082467.1, XP_013084103.1, XP_013084107.1, XP_013084108.1, XP_013084118.1, XP_013086427.1, XP_013088218.1, XP_013088742.1, XP_013090049.1, XP_013092722.1,…	Bstr_002647-T2, Bstr_002651-T1, Bstr_002653-T1, Bstr_002798-T1, Bstr_002799-T1, Bstr_002802-T1, Bstr_002805-T1, Bstr_002806-T1, Bstr_002807-T1, Bstr_003197-T1, Bstr_003209-T1, Bstr_003213-T1, Bstr_004260-T1, Bstr_008192-T1, Bstr_011608-T1, Bstr_021264-T1, Bstr_021279-T1, Bstr_023052-T1, Bstr_023053-T1, Bstr_023263-T1, Bstr_041372-T1, Bstr_041503-T1, Bstr_041506-T1, Bstr_041507-T1, Bstr_042330-T1,…	CsqKR_Scaf135_8.71, CsqKR_Scaf135_8.72, CsqKR_Scaf173_7.32, CsqKR_Scaf173_7.33, CsqKR_Scaf174_35.29, CsqKR_Scaf3_10.21, CsqKR_Scaf3_18.15, CsqKR_Scaf3_48.16, CsqKR_Scaf759_0.31	XP_011412926.2, XP_011427115.2, XP_011428384.1, XP_011428387.2, XP_011431980.1, XP_011445381.2, XP_011452445.2, XP_019929883.2, XP_034317234.1, XP_034332263.1, XP_034332536.1, XP_034332537.1, XP_034334354.1, XP_034334502.1, XP_034334507.1, XP_034334653.1, XP_034334668.1, XP_034334697.1, XP_034334698.1, XP_034334699.1, XP_034334885.1, XP_034335595.1, XP_034335597.1, XP_034335600.1, XP_034335617.1,…	evm.model.Hic_asm_0.985, evm.model.Hic_asm_14.1419, evm.model.Hic_asm_14.1420, evm.model.Hic_asm_14.1592, evm.model.Hic_asm_14.1746, evm.model.Hic_asm_14.1768, evm.model.Hic_asm_14.287, evm.model.Hic_asm_14.290, evm.model.Hic_asm_14.293, evm.model.Hic_asm_14.780, evm.model.Hic_asm_6.134, evm.model.Hic_asm_6.135, evm.model.Hic_asm_6.299, evm.model.Hic_asm_6.348, evm.model.Hic_asm_6.350	g10042.t1, g12127.t1, g19314.t1, g19316.t1, g19317.t1, g19318.t1, g19325.t1, g19326.t1, g19327.t1, g19329.t1, g19330.t1, g32166.t1, g35309.t1, g35310.t1, g35311.t1, g37092.t1, g39177.t1, g5620.t1, g5621.t1, g7163.t1, g9723.t1	Mho_002253-T1, Mho_002254-T1, Mho_013079-T1, Mho_019017-T1, Mho_019771-T1, Mho_019774-T1, Mho_019854-T1, Mho_019856-T1, Mho_020067-T1, Mho_020068-T1, Mho_020085-T1, Mho_020228-T1, Mho_020230-T1, Mho_020234-T1, Mho_020245-T1, Mho_020247-T1, Mho_020250-T1, Mho_020501-T1, Mho_020760-T2, Mho_020762-T1, Mho_020830-T1, Mho_020832-T1, Mho_020833-T1, Mho_020838-T1, Mho_021458-T1, Mho_022238-T1, Mho_02223…	Mco_10_12.28, Mco_112_1.42, Mco_181_2.71, Mco_214_1.14, Mco_540_21.28, Mco_540_49.26, Mco_623_44.22, Mco_623_48.62, Mco_624_15.12, Mco_630_0.18, Mco_644_4.19, Mco_644_4.28, Mco_80_21.46, Mco_80_21.59, Mco_80_21.85	XP_029655093.1, XP_029655102.1, XP_029655108.2, XP_029656571.1, XP_036356297.1	Pma_10000472, Pma_10009499, Pma_10010832, Pma_10011301, Pma_10011302, Pma_10011303, Pma_10011304, Pma_10014885, Pma_10016165, Pma_10016961, Pma_10022435, Pma_10022780, Pma_10022781, Pma_10023796, Pma_10028447, Pma_10032585, Pma_10032615, Pma_10032616, Pma_10032617, Pma_10032618, Pma_10032619, Pma_325.277	XP_025077794.1, XP_025097268.1, XP_025097542.1, XP_025097613.1, XP_025097688.1, XP_025097729.1, XP_025097982.1, XP_025098103.1, XP_025098221.1, XP_025099136.1	EVM0001615.1, EVM0002291.1, EVM0002795.1, EVM0004181.1, EVM0004397.1, EVM0004672.1, EVM0006188.1, EVM0007037.1, EVM0007249.1, EVM0011497.1, EVM0012838.1, EVM0013664.1, EVM0013689.1, EVM0014049.1, EVM0014824.1, EVM0014856.1, EVM0016279.1, EVM0017708.1, EVM0017764.1, EVM0019128.1, EVM0020047.1, EVM0020984.1, EVM0022185.1, EVM0022510.1
OG0000010		XP_013062292.1	Bstr_003753-T1, Bstr_039758-T1	CsqKR_Scaf173_14.30, CsqKR_Scaf69_27.19, CsqKR_Scaf70_7.9	XP_011417970.2, XP_011420860.2, XP_011422320.2, XP_011436426.2, XP_011444944.2, XP_011445004.2, XP_011449189.2, XP_011449193.2, XP_011450801.2, XP_034299326.1, XP_034305323.1, XP_034305634.1, XP_034306009.1, XP_034306794.1, XP_034306795.1, XP_034307102.1, XP_034307103.1, XP_034307106.1, XP_034307433.1, XP_034307435.1, XP_034307438.1, XP_034307439.1, XP_034307440.1, XP_034307441.1, XP_034307447.1,…	evm.model.Hic_asm_0.897, evm.model.Hic_asm_10.1649, evm.model.Hic_asm_10.1650, evm.model.Hic_asm_10.1651, evm.model.Hic_asm_11.1125, evm.model.Hic_asm_12.1335, evm.model.Hic_asm_12.1462, evm.model.Hic_asm_12.1561, evm.model.Hic_asm_12.1571, evm.model.Hic_asm_12.830, evm.model.Hic_asm_12.831, evm.model.Hic_asm_14.1738, evm.model.Hic_asm_14.743, evm.model.Hic_asm_2.1072, evm.model.Hic_asm_2.616, ev…	g111.t1, g13248.t1, g13249.t1, g14386.t1, g21905.t1, g22317.t1, g34656.t1	Mho_019378-T1, Mho_019712-T1, Mho_020444-T1, Mho_020445-T1, Mho_020465-T1, Mho_020467-T1, Mho_028269-T1, Mho_028270-T1, Mho_028274-T1, Mho_032964-T1, Mho_032967-T1, Mho_032969-T1, Mho_032973-T1, Mho_032975-T1, Mho_032977-T1, Mho_034393-T1, Mho_034424-T1, Mho_034428-T1, Mho_035409-T1, Mho_035418-T1, Mho_035419-T1, Mho_035454-T1, Mho_035456-T1, Mho_035457-T1, Mho_035460-T1, Mho_035461-T1, Mho_03546…	Mco_125_15.53, Mco_130_12.26, Mco_130_12.64, Mco_130_13.100, Mco_130_13.35, Mco_130_13.36, Mco_130_13.87, Mco_130_14.108, Mco_25_19.39, Mco_575_50.102, Mco_575_50.93, Mco_575_50.94, Mco_575_51.56, Mco_578_10.69, Mco_581_148.13, Mco_581_148.29, Mco_620_34.54, Mco_656_3.126, Mco_656_3.134, Mco_81_4.80		Pma_10000261, Pma_10000687, Pma_10000688, Pma_10001016, Pma_10001018, Pma_10001913, Pma_10002770, Pma_10004203, Pma_10004205, Pma_10004206, Pma_10004813, Pma_10005352, Pma_10005355, Pma_10005911, Pma_10005915, Pma_10006882, Pma_10006883, Pma_10006976, Pma_10009114, Pma_10010289, Pma_10010310, Pma_10010313, Pma_10010333, Pma_10010984, Pma_10011281, Pma_10011524, Pma_10012728, Pma_10013607, Pma_100…	XP_025086714.1, XP_025088536.1, XP_025088537.1, XP_025097525.1, XP_025107319.1, XP_025109414.1, XP_025110168.1, XP_025111762.1, XP_025112099.1, XP_025113079.1, XP_025113157.1, XP_025114225.1, XP_025114235.1, XP_025114338.1	EVM0000849.1, EVM0002305.1, EVM0002763.1, EVM0002854.1, EVM0004535.1, EVM0004551.1, EVM0004875.1, EVM0005095.1, EVM0007191.1, EVM0007856.1, EVM0008719.1, EVM0010448.1, EVM0014282.1, EVM0016030.1, EVM0016230.1, EVM0017078.1, EVM0017894.1, EVM0019329.1, EVM0020138.1, EVM0020379.1, EVM0021368.1, EVM0022521.1, EVM0023101.1, EVM0023926.1
OG0000011	AI07G009223, AI31G028577	XP_013064269.1, XP_013065858.1, XP_013078926.1, XP_013081678.1, XP_013083789.1, XP_013085807.1, XP_013088848.1, XP_013089631.1, XP_013096997.1	Bstr_000045-T1, Bstr_024770-T1, Bstr_033153-T1, Bstr_033154-T1, Bstr_033155-T1, Bstr_033156-T1, Bstr_045572-T1, Bstr_045576-T1, Bstr_046203-T1	CsqKR_Scaf101_5.10, CsqKR_Scaf202_0.14, CsqKR_Scaf202_0.15, CsqKR_Scaf202_1.9, CsqKR_Scaf43_9.19, CsqKR_Scaf472_0.1, CsqKR_Scaf562_1.15, CsqKR_Scaf64_13.26, CsqKR_Scaf64_13.27, CsqKR_Scaf64_6.17, CsqKR_Scaf69_42.22	XP_011414437.2, XP_011422109.2, XP_011433261.2, XP_011438046.2, XP_011438047.2, XP_034299196.1, XP_034309462.1, XP_034310796.1, XP_034314286.1, XP_034315635.1, XP_034315640.1, XP_034316954.1, XP_034321262.1, XP_034327179.1, XP_034332292.1, XP_034333358.1, XP_034333368.1, XP_034333370.1, XP_034333597.1, XP_034333978.1, XP_034335386.1, XP_034337072.1, XP_034338922.1	evm.model.Hic_asm_0.2412, evm.model.Hic_asm_0.2734, evm.model.Hic_asm_0.2735, evm.model.Hic_asm_0.2743, evm.model.Hic_asm_1.1514, evm.model.Hic_asm_1.539, evm.model.Hic_asm_11.1411, evm.model.Hic_asm_13.1702, evm.model.Hic_asm_13.736, evm.model.Hic_asm_5.1076.2, evm.model.Hic_asm_5.1079, evm.model.Hic_asm_5.1083, evm.model.Hic_asm_5.1136, evm.model.Hic_asm_5.1160, evm.model.Hic_asm_5.1466, evm.mo…	g11491.t1, g12648.t1, g18715.t1, g18760.t1, g18761.t1, g18762.t1, g22300.t1, g22309.t1, g22310.t1, g22311.t1, g22450.t1, g24968.t1, g26430.t1, g26431.t1, g27401.t1, g29886.t1, g3074.t1, g35067.t1, g37643.t1, g43395.t1, g43415.t1, g43938.t1, g8325.t1, g8896.t1	Mho_001372-T1, Mho_010605-T1, Mho_010606-T1, Mho_011094-T1, Mho_015688-T1, Mho_016894-T1, Mho_016895-T1, Mho_016897-T1, Mho_016900-T1, Mho_016909-T1, Mho_016915-T1, Mho_016916-T1, Mho_017311-T1, Mho_017477-T1, Mho_019806-T1, Mho_019812-T1, Mho_019818-T1, Mho_019907-T1, Mho_019912-T1, Mho_019913-T1, Mho_019914-T1, Mho_019917-T1, Mho_020101-T1, Mho_021302-T1, Mho_021305-T1, Mho_021313-T1, Mho_02131…	Mco_130_11.36, Mco_130_12.56, Mco_149_25.160, Mco_149_25.75, Mco_160_0.32, Mco_160_1.49, Mco_526_3.20, Mco_526_3.32, Mco_526_3.34, Mco_526_4.13, Mco_526_4.69, Mco_526_5.2, Mco_526_6.104, Mco_56_23.33, Mco_56_24.16, Mco_56_24.37, Mco_623_29.21, Mco_623_29.31, Mco_629_10.72, Mco_642_0.27, Mco_65_4.0, Mco_65_4.1, Mco_73_0.0, Mco_73_3.44	XP_029637049.1, XP_029637050.1, XP_029639087.1, XP_029640741.1, XP_029640742.1, XP_029654575.1, XP_029656589.1, XP_029658535.1, XP_036362482.1, XP_036369990.1	Pma_10001226, Pma_10002674, Pma_10005719, Pma_10007184, Pma_10007573, Pma_10009243, Pma_10009244, Pma_10009245, Pma_10010632, Pma_10011644, Pma_10011677, Pma_10012405, Pma_10012414, Pma_10014619, Pma_10016416, Pma_10016418, Pma_10019741, Pma_10020037, Pma_10028929, Pma_10031106, Pma_10031213	XP_025083710.1, XP_025097861.1, XP_025100068.1, XP_025100073.1, XP_025100098.1, XP_025100441.1, XP_025101495.1, XP_025101809.1, XP_025101969.1, XP_025102092.1, XP_025102868.1, XP_025103094.1, XP_025112200.1, XP_025112201.1, XP_025112203.1, XP_025112204.1, XP_025112753.1, XP_025112754.1, XP_025113547.1, XP_025113549.1, XP_025113550.1, XP_025115960.1	EVM0000213.1, EVM0000461.1, EVM0001390.1, EVM0001684.1, EVM0002424.1, EVM0002443.1, EVM0004571.1, EVM0006339.1, EVM0008718.1, EVM0009106.1, EVM0010737.1, EVM0011871.1, EVM0014130.1, EVM0014601.1, EVM0015020.1, EVM0016606.1, EVM0017184.1, EVM0018336.1, EVM0018878.1, EVM0019078.1, EVM0020335.1, EVM0020586.1, EVM0020646.1
OG0000012					XP_011416456.2, XP_011416466.2, XP_011418050.3, XP_011418906.1, XP_011418912.2, XP_011418950.2, XP_011423386.2, XP_011437344.3, XP_011446989.2, XP_011447000.2, XP_011447010.2, XP_011449399.2, XP_034307263.1, XP_034318259.1, XP_034318264.1, XP_034318265.1, XP_034318266.1, XP_034318267.1, XP_034319425.1, XP_034320668.1, XP_034328151.1, XP_034328155.1, XP_034328156.1, XP_034328161.1, XP_034328162.1,…	evm.model.Hic_asm_13.2106, evm.model.Hic_asm_15.304, evm.model.Hic_asm_15.312, evm.model.Hic_asm_15.313, evm.model.Hic_asm_15.314, evm.model.Hic_asm_17.1811, evm.model.Hic_asm_17.1813, evm.model.Hic_asm_17.204, evm.model.Hic_asm_2.1276, evm.model.Hic_asm_3.604, evm.model.Hic_asm_3.826, evm.model.Hic_asm_6.1427, evm.model.Hic_asm_6.1428, evm.model.Hic_asm_7.1086, evm.model.original_scaffold_107_pi…	g21442.t1, g33405.t1, g42267.t1, g9892.t1, g9894.t1	Mho_000352-T1, Mho_001592-T1, Mho_003631-T1, Mho_003634-T1, Mho_003673-T1, Mho_003678-T1, Mho_003680-T1, Mho_003682-T1, Mho_003685-T1, Mho_003686-T1, Mho_003687-T1, Mho_003688-T1, Mho_003689-T1, Mho_003690-T1, Mho_003691-T1, Mho_003695-T1, Mho_003696-T1, Mho_003697-T1, Mho_003698-T1, Mho_003705-T1, Mho_003715-T1, Mho_003717-T1, Mho_003718-T1, Mho_003719-T1, Mho_003720-T1, Mho_003721-T1, Mho_00372…	Mco_561_17.27, Mco_561_17.5, Mco_561_17.7	XP_029647387.1, XP_029647388.1, XP_029647629.1, XP_029647634.2, XP_029647856.1, XP_029647880.1, XP_029647881.1, XP_029658122.1, XP_036354439.1, XP_036354751.1, XP_036355115.1, XP_036355382.1, XP_036355738.1, XP_036355763.1, XP_036355854.1, XP_036355953.1, XP_036366556.1, XP_036366566.1, XP_036366567.1, XP_036366568.1, XP_036366569.1, XP_036366571.1, XP_036366575.1, XP_036366806.1, XP_036366807.1,…	Pma_10000578, Pma_10000714, Pma_10000715, Pma_10003840, Pma_10006503, Pma_10006668, Pma_10006780, Pma_10010430, Pma_10011222, Pma_10012305, Pma_10013847, Pma_10014665, Pma_10014891, Pma_10014892, Pma_10015622, Pma_10015928, Pma_10015929, Pma_10015930, Pma_10016909, Pma_10016933, Pma_10017749, Pma_10017751, Pma_10017752, Pma_10018767, Pma_10019376, Pma_10022563, Pma_10022564, Pma_10022941, Pma_100…	XP_025077074.1, XP_025077075.1, XP_025077076.1, XP_025077078.1, XP_025077079.1, XP_025077080.1, XP_025077081.1, XP_025077082.1, XP_025077083.1, XP_025077265.1, XP_025077955.1, XP_025077957.1, XP_025077969.1, XP_025078327.1, XP_025078328.1, XP_025078329.1	EVM0000990.1, EVM0004071.1, EVM0007879.1, EVM0009640.1, EVM0009848.1, EVM0011736.1, EVM0011954.1, EVM0012874.1, EVM0013759.1, EVM0014131.1, EVM0015581.1, EVM0018139.1, EVM0018735.1, EVM0019372.1, EVM0019386.1, EVM0020211.1, EVM0020705.1, EVM0021434.1, EVM0024040.1
OG0000013	AI01G001693, AI02G003011, AI03G004005, AI04G004644, AI04G004767, AI05G006133, AI06G008018, AI06G008024, AI07G009180, AI10G012150, AI12G014640, AI13G015183, AI13G015906, AI15G017265, AI20G021318, AI23G023864, AI26G025429, AI26G025451, AI29G027623, AI31G028553	XP_013062152.1, XP_013062487.1, XP_013062667.1, XP_013063358.1, XP_013064409.1, XP_013067006.1, XP_013067007.1, XP_013070117.1, XP_013071289.1, XP_013071840.1, XP_013072230.1, XP_013073506.1, XP_013074272.1, XP_013074825.1, XP_013083631.1, XP_013084699.1, XP_013088289.1, XP_013088675.1, XP_013089440.1, XP_013092127.1, XP_013092245.1, XP_013092692.1, XP_013095775.1	Bstr_002241-T1, Bstr_002243-T1, Bstr_002251-T1, Bstr_002253-T1, Bstr_006437-T1, Bstr_006538-T1, Bstr_014041-T1, Bstr_014486-T1, Bstr_018001-T1, Bstr_018384-T1, Bstr_018779-T1, Bstr_021785-T1, Bstr_022841-T1, Bstr_024734-T1, Bstr_024855-T1, Bstr_027261-T1, Bstr_028161-T1, Bstr_030905-T1, Bstr_041663-T1, Bstr_047820-T1	CsqKR_Scaf295_6.39, CsqKR_Scaf295_6.40, CsqKR_Scaf295_7.16, CsqKR_Scaf323_2.19, CsqKR_Scaf366_8.9, CsqKR_Scaf393_3.16, CsqKR_Scaf393_3.46, CsqKR_Scaf59_21.10, CsqKR_Scaf88_7.26	XP_011455319.2, XP_019920175.2, XP_034300516.1, XP_034300520.1, XP_034300530.1, XP_034300531.1, XP_034300532.1, XP_034300534.1, XP_034305264.1, XP_034314475.1, XP_034314479.1, XP_034320754.1, XP_034338521.1, XP_034338741.1	evm.model.Hic_asm_0.981, evm.model.Hic_asm_1.1731, evm.model.Hic_asm_10.1213, evm.model.Hic_asm_10.1214, evm.model.Hic_asm_10.1215, evm.model.Hic_asm_10.1217, evm.model.Hic_asm_12.1239, evm.model.Hic_asm_18.994, evm.model.Hic_asm_8.801, evm.model.Hic_asm_9.294, evm.model.Hic_asm_9.367, evm.model.Hic_asm_9.884, evm.model.fragScaff_scaffold_76_pilon_fragment_2.1	g12711.t1, g14441.t1, g14595.t1, g14596.t1, g15158.t1, g15159.t1, g15161.t1, g16846.t1, g19441.t1, g19442.t1, g19443.t1, g19445.t1, g22098.t1, g22751.t1, g22752.t1, g22753.t1, g23969.t1, g23971.t1, g25489.t2, g25663.t1, g30298.t1, g32987.t1, g32988.t1, g43852.t1	Mho_001539-T1, Mho_006653-T1, Mho_008712-T1, Mho_009558-T1, Mho_014357-T1, Mho_016072-T1, Mho_016079-T1, Mho_017738-T1, Mho_025116-T1, Mho_044317-T1, Mho_046675-T1, Mho_046676-T1, Mho_046679-T1, Mho_046693-T1	Mco_145_16.117, Mco_145_16.121, Mco_145_16.32, Mco_145_16.52, Mco_145_16.89, Mco_145_24.23, Mco_147_1.56, Mco_22_3.53, Mco_22_3.54, Mco_42_4.103, Mco_527_31.31, Mco_527_41.32, Mco_527_41.54, Mco_527_42.17, Mco_527_43.102, Mco_527_43.103, Mco_527_43.47, Mco_527_44.17, Mco_527_44.37, Mco_529_4.23, Mco_540_22.74, Mco_541_25.21, Mco_56_17.108, Mco_570_9.53, Mco_642_15.39, Mco_642_15.59, Mco_642_59.60	XP_029637581.1, XP_029647334.1, XP_029647437.1, XP_029647878.1, XP_029654666.1, XP_036355588.1, XP_036366499.1, XP_036366961.1, XP_036368003.1	Pma_10001659, Pma_10005917, Pma_10006302, Pma_10006303, Pma_10006304, Pma_10007039, Pma_10007714, Pma_10007717, Pma_10013750, Pma_10016854, Pma_325.308, Pma_418.292	XP_025077673.1, XP_025081797.1, XP_025083064.1, XP_025083635.1, XP_025084046.1, XP_025086070.1, XP_025097264.1, XP_025098574.1, XP_025099029.1, XP_025099972.1, XP_025099975.1, XP_025100021.1, XP_025100022.1, XP_025100025.1, XP_025100026.1, XP_025100027.1, XP_025100028.1, XP_025100797.1, XP_025101374.1, XP_025101375.1, XP_025101507.1, XP_025101771.1, XP_025101772.1, XP_025101779.1, XP_025101863.1,…	EVM0001753.1, EVM0002665.1, EVM0005406.1, EVM0006179.1, EVM0007378.1, EVM0015459.1, EVM0016280.1, EVM0016327.1, EVM0017451.1, EVM0019394.1, EVM0019404.1, EVM0020176.1, EVM0021844.1, EVM0023262.1, EVM0023425.1
OG0000014		XP_013062919.1	Bstr_023615-T1		XP_034306383.1	evm.model.Hic_asm_14.47, evm.model.Hic_asm_14.51	g10530.t1, g10676.t1, g10758.t1, g10761.t1, g1119.t1, g11195.t2, g11489.t1, g11490.t1, g11515.t1, g11519.t1, g11885.t1, g11926.t1, g11928.t1, g11931.t1, g13400.t1, g13763.t1, g13773.t1, g14155.t1, g14342.t1, g15392.t1, g15393.t1, g15410.t1, g15502.t1, g15576.t1, g15577.t1, g15582.t1, g15583.t1, g15899.t1, g15965.t1, g16639.t1, g16645.t1, g16837.t1, g17068.t1, g17340.t1, g17352.t1, g17762.t1, g177…	Mho_032535-T1		XP_036370676.1, XP_036370840.1	Pma_10003332, Pma_10006097, Pma_10018806		EVM0000635.1
OG0000015	AI01G001809	XP_013062671.1, XP_013062683.1, XP_013062690.1, XP_013062691.1, XP_013062696.1, XP_013067682.1, XP_013084016.1, XP_013090488.1, XP_013090557.1, XP_013090572.1, XP_013090583.1, XP_013090602.1, XP_013090668.1, XP_013090677.1, XP_013090695.1	Bstr_007811-T1, Bstr_007812-T1, Bstr_020143-T1, Bstr_028277-T1, Bstr_031443-T1, Bstr_040283-T1, Bstr_043596-T1, Bstr_043598-T1, Bstr_044879-T1	CsqKR_Scaf135_8.60, CsqKR_Scaf25_22.20, CsqKR_Scaf280_6.9, CsqKR_Scaf280_7.17, CsqKR_Scaf3_10.24, CsqKR_Scaf44_43.8, CsqKR_Scaf57_0.20, CsqKR_Scaf57_0.21, CsqKR_Scaf64_25.13, CsqKR_Scaf64_25.23, CsqKR_Scaf64_25.25, CsqKR_Scaf77_6.10, CsqKR_Scaf77_6.59	XP_034317324.1, XP_034317326.1, XP_034318154.1, XP_034328114.1, XP_034328118.1, XP_034328121.1, XP_034328127.1, XP_034329176.1, XP_034329180.1	evm.model.Hic_asm_0.1482, evm.model.Hic_asm_13.1735, evm.model.Hic_asm_15.1741, evm.model.Hic_asm_15.1889, evm.model.Hic_asm_15.1891, evm.model.Hic_asm_15.298, evm.model.Hic_asm_15.671, evm.model.Hic_asm_15.700, evm.model.Hic_asm_15.868_evm.model.Hic_asm_15.866, evm.model.Hic_asm_15.869, evm.model.Hic_asm_15.880_evm.model.Hic_asm_15.881, evm.model.Hic_asm_15.882, evm.model.Hic_asm_15.883, evm.mod…	g10035.t1, g10039.t1, g10585.t1, g10586.t1, g1329.t1, g15623.t1, g15645.t1, g15873.t1, g18011.t1, g18012.t1, g18013.t1, g34195.t2, g37093.t1, g37094.t1, g37096.t1, g41568.t1, g41767.t1, g41768.t1, g41772.t1, g43900.t1, g5202.t1, g5203.t1, g6759.t1, g6760.t1, g6761.t1	Mho_000932-T1, Mho_000933-T1, Mho_001789-T1, Mho_001793-T1, Mho_001796-T1, Mho_001976-T1, Mho_001977-T1, Mho_001979-T1, Mho_001980-T1, Mho_001981-T1, Mho_001986-T1, Mho_001987-T1, Mho_001988-T1, Mho_001989-T1, Mho_001992-T1, Mho_001995-T1, Mho_001996-T1, Mho_001998-T1, Mho_002000-T1, Mho_003596-T1, Mho_003604-T1, Mho_030008-T1, Mho_035279-T1	Mco_117_0.32, Mco_117_0.37, Mco_117_2.102, Mco_117_2.37, Mco_117_2.91, Mco_164_12.50, Mco_512_10.66, Mco_512_11.156, Mco_512_11.159, Mco_512_11.5, Mco_512_11.86, Mco_512_9.12, Mco_618_3.35, Mco_630_13.12, Mco_83_6.22, Mco_83_9.216, Mco_83_9.228, Mco_83_9.232, Mco_83_9.233, Mco_83_9.239, Mco_83_9.240, Mco_83_9.241, Mco_83_9.243	XP_029633854.1, XP_029633896.1, XP_029633907.1, XP_029633921.1, XP_029633941.1, XP_029633960.1, XP_029635758.1, XP_029638455.1, XP_029643253.2, XP_029643794.1, XP_029644913.1, XP_029654674.2, XP_029654761.2, XP_029655528.2, XP_029655809.1, XP_029655897.1, XP_029656178.1, XP_029656236.1, XP_029656730.1, XP_029657072.1, XP_029657174.1, XP_029658111.1, XP_029658378.2, XP_029658392.1, XP_036354925.1,…	Pma_10001060, Pma_10003398, Pma_10008524, Pma_10010338, Pma_10012423, Pma_10014643, Pma_10014644, Pma_10017347, Pma_10017494, Pma_10019260, Pma_537.40	XP_025094164.1, XP_025094166.1, XP_025094207.1, XP_025094635.1, XP_025094638.1, XP_025094660.1, XP_025094665.1, XP_025094675.1, XP_025094684.1, XP_025094885.1, XP_025094889.1, XP_025094896.1, XP_025094906.1, XP_025094908.1, XP_025094911.1, XP_025094912.1, XP_025094927.1, XP_025094928.1, XP_025099123.1	EVM0000497.1, EVM0002620.1, EVM0005515.1, EVM0005664.1, EVM0008107.1, EVM0008197.1, EVM0009528.1, EVM0013051.1, EVM0014055.1, EVM0015638.1, EVM0015997.1, EVM0016129.1, EVM0016768.1, EVM0017053.1, EVM0018950.1, EVM0022511.1, EVM0022744.1
OG0000016	AI01G000769, AI03G003841, AI03G003843, AI03G003844, AI03G004389, AI04G005046, AI05G006179, AI05G007048, AI05G007284, AI08G010531, AI08G010532, AI08G010533, AI08G010806, AI09G011059, AI10G012720, AI11G013987, AI13G015523, AI19G020406, AI19G020407, AI22G022693, AI25G024693, AI25G024733	XP_013064833.1, XP_013072973.1, XP_013072974.1, XP_013073722.1, XP_013074947.1, XP_013076535.1, XP_013084369.1, XP_013084862.1, XP_013088082.1, XP_013091074.1, XP_013091330.1, XP_013094834.1, XP_013095645.1	Bstr_003379-T1, Bstr_008730-T1, Bstr_009583-T1, Bstr_009979-T1, Bstr_023619-T1, Bstr_029700-T1, Bstr_030253-T1, Bstr_031268-T1, Bstr_034208-T1, Bstr_034209-T1, Bstr_034210-T1, Bstr_034706-T1, Bstr_041443-T1, Bstr_041456-T1, Bstr_049467-T1, Bstr_049549-T1	CsqKR_Scaf124_1.33, CsqKR_Scaf173_21.11, CsqKR_Scaf21_2.56, CsqKR_Scaf25_13.68, CsqKR_Scaf31_20.2, CsqKR_Scaf31_20.40, CsqKR_Scaf36_9.16, CsqKR_Scaf398_4.43, CsqKR_Scaf44_11.32, CsqKR_Scaf507_0.47, CsqKR_Scaf59_32.13, CsqKR_Scaf59_32.63, CsqKR_Scaf59_32.64, CsqKR_Scaf59_32.65, CsqKR_Scaf59_32.8, CsqKR_Scaf59_39.12, CsqKR_Scaf59_39.21, CsqKR_Scaf59_39.5, CsqKR_Scaf59_39.67, CsqKR_Scaf59_39.69, Csq…	NP_001292302.1, XP_011454684.1, XP_011454686.1, XP_019928558.2, XP_034305099.1, XP_034309142.1, XP_034309143.1, XP_034309144.1, XP_034309145.1	evm.model.Hic_asm_0.2593, evm.model.Hic_asm_0.2702, evm.model.Hic_asm_0.2703, evm.model.Hic_asm_12.1623, evm.model.Hic_asm_12.1752, evm.model.Hic_asm_12.657, evm.model.Hic_asm_12.784, evm.model.Hic_asm_14.452, evm.model.Hic_asm_14.853, evm.model.Hic_asm_16.1502, evm.model.Hic_asm_16.1530, evm.model.Hic_asm_18.1382, evm.model.Hic_asm_3.314, evm.model.Hic_asm_3.321, evm.model.Hic_asm_3.322, evm.mod…	g10086.t1, g14221.t1, g14223.t1, g2004.t1, g20998.t1, g25170.t2, g31427.t1, g32768.t1, g33712.t1, g33713.t1, g33832.t1, g33833.t1, g40088.t1, g41838.t1, g41839.t1, g4493.t1, g4494.t1, g8466.t1, g8681.t1, g8682.t1, g8684.t1, g8686.t1, g8687.t1	Mho_010809-T1, Mho_031622-T1, Mho_031623-T1, Mho_031624-T1, Mho_034768-T1, Mho_044383-T1, Mho_044384-T1, Mho_044574-T1	Mco_135_56.105, Mco_135_56.58, Mco_135_56.62, Mco_19_22.24, Mco_560_36.27, Mco_575_0.120, Mco_575_0.129, Mco_575_0.55, Mco_581_31.27, Mco_581_31.72, Mco_612_5.31, Mco_620_38.24, Mco_620_38.26, Mco_620_38.42, Mco_620_38.44, Mco_620_38.45, Mco_620_38.46, Mco_625_4.26, Mco_628_74.14, Mco_90_21.24, Mco_90_9.46	XP_029634782.1, XP_029636888.1, XP_029637262.1, XP_029638431.1, XP_029641491.1, XP_029642043.1, XP_029642159.1, XP_029642252.1, XP_029642277.1, XP_029644565.1, XP_029650996.1, XP_029653735.2, XP_029656303.2, XP_029656451.1, XP_029656452.1, XP_029656995.1, XP_029656996.1, XP_029657227.1, XP_036354875.1, XP_036362542.1, XP_036362633.1	Pma_10015862, Pma_10021608, Pma_10023250, Pma_10025865, Pma_10030197, Pma_10030198, Pma_10030199	XP_025086180.1, XP_025093240.1, XP_025093716.1, XP_025093891.1, XP_025094504.1, XP_025107285.1, XP_025109819.1, XP_025109820.1, XP_025109821.1, XP_025109823.1, XP_025111144.1, XP_025113834.1, XP_025113835.1, XP_025113838.1, XP_025113839.1, XP_025113840.1, XP_025113842.1, XP_025113843.1	EVM0002287.1, EVM0002327.1, EVM0002478.1, EVM0005744.1, EVM0006909.1, EVM0007937.1, EVM0008428.1, EVM0010467.1, EVM0012797.1, EVM0014867.1, EVM0015573.1, EVM0016576.1, EVM0016846.1, EVM0017222.1, EVM0018021.1, EVM0019477.1, EVM0020920.1, EVM0021055.1, EVM0023907.1
OG0000017	AI11G013885, AI16G018065, AI17G019261, AI17G019266, AI17G019302, AI17G019479, AI17G019499, AI21G021955, AI21G022000, AI21G022003, AI21G022005, AI21G022308, AI21G022319, AI21G022342, AI21G022391, AI25G024874, AI27G026117	XP_013068777.1, XP_013070554.1, XP_013076850.1, XP_013088606.1, XP_013089962.1, XP_013090833.1, XP_013094041.1	Bstr_003116-T1, Bstr_003161-T1, Bstr_003170-T1, Bstr_003446-T1, Bstr_003787-T1, Bstr_003921-T1, Bstr_014704-T1, Bstr_015773-T1, Bstr_024595-T1, Bstr_043078-T1	CsqKR_Scaf175_11.29, CsqKR_Scaf1_38.30, CsqKR_Scaf254_2.51, CsqKR_Scaf254_2.52, CsqKR_Scaf69_70.17, CsqKR_Scaf8_27.34, CsqKR_Scaf98_13.14, CsqKR_Scaf98_13.18	XP_011412629.1, XP_011419623.1, XP_011420495.1, XP_011424267.2, XP_011425407.1, XP_011426212.1, XP_011426215.1, XP_011426217.2, XP_011426373.1, XP_011428194.2, XP_011429497.2, XP_011429955.1, XP_011450555.1, XP_011451720.2, XP_011457029.2, XP_034306008.1, XP_034307114.1, XP_034307172.1, XP_034307319.1, XP_034307737.1, XP_034307777.1, XP_034307782.1, XP_034317738.1, XP_034317861.1, XP_034323108.1,…	evm.model.Hic_asm_0.2207, evm.model.Hic_asm_12.1262, evm.model.Hic_asm_12.1263, evm.model.Hic_asm_12.1264, evm.model.Hic_asm_12.1266, evm.model.Hic_asm_12.1267, evm.model.Hic_asm_12.1268, evm.model.Hic_asm_12.1269, evm.model.Hic_asm_12.1270, evm.model.Hic_asm_12.1271, evm.model.Hic_asm_12.1396.5, evm.model.Hic_asm_12.1760, evm.model.Hic_asm_12.190, evm.model.Hic_asm_12.219, evm.model.Hic_asm_12.2…	g11265.t1, g11266.t1, g11267.t1, g11268.t1, g12382.t1, g12383.t1, g12384.t1, g14620.t1, g14835.t1, g14837.t1, g14840.t1, g15409.t1, g25162.t1, g25163.t1, g25164.t1, g36834.t1, g38988.t1, g43317.t1, g5845.t1, g5846.t1, g8649.t1	Mho_006109-T1, Mho_032578-T1, Mho_032581-T1, Mho_032801-T1, Mho_032808-T1, Mho_032809-T1, Mho_033115-T1, Mho_033116-T1, Mho_033118-T1, Mho_033197-T1, Mho_033323-T1, Mho_034364-T1, Mho_034415-T1, Mho_034434-T1, Mho_034435-T1, Mho_034436-T1, Mho_034437-T1, Mho_034577-T1, Mho_034584-T1, Mho_035368-T1, Mho_035662-T1, Mho_035665-T1, Mho_036255-T1, Mho_037189-T1, Mho_037190-T1, Mho_038595-T1, Mho_03859…	Mco_44_32.62, Mco_556_1.92, Mco_623_130.40, Mco_623_179.93, Mco_657_105.50, Mco_657_107.22, Mco_657_24.9, Mco_657_64.62, Mco_657_72.60	XP_029634052.1, XP_029635432.1, XP_029637565.1, XP_029648841.2, XP_029653816.2	Pma_10002531, Pma_10003826, Pma_10006429, Pma_10006659, Pma_10010525, Pma_10012868, Pma_10019204, Pma_10019205, Pma_10021453, Pma_10025893, Pma_10031457, Pma_209.8, Pma_345.527, Pma_86.136	XP_025089927.1, XP_025106684.1, XP_025106875.1, XP_025107262.1, XP_025107641.1, XP_025107865.1, XP_025107946.1, XP_025108074.1, XP_025108438.1	EVM0001039.1, EVM0001853.1, EVM0007018.1, EVM0007596.1, EVM0007778.1, EVM0010417.1, EVM0011187.1, EVM0013710.1, EVM0015233.1, EVM0017692.1, EVM0018564.1, EVM0018737.1, EVM0019600.1, EVM0019671.1, EVM0020548.1, EVM0023804.1
OG0000018	AI03G003598, AI03G003987, AI03G004201, AI06G008490, AI14G016211, AI18G020092, AI18G020134, AI20G021191, AI20G021526, AI21G021885, AI21G021940, AI21G022114, AI25G024717, AI26G025494, AI30G027708, AI30G027966	XP_013060722.1, XP_013063786.1, XP_013063906.1, XP_013070645.1, XP_013075475.1, XP_013077715.1, XP_013082607.1, XP_013088313.1, XP_013090132.1, XP_013096793.1	Bstr_003081-T1, Bstr_011469-T1, Bstr_011470-T1, Bstr_018027-T1, Bstr_018512-T1, Bstr_018824-T1, Bstr_024529-T1, Bstr_027066-T1, Bstr_027102-T1, Bstr_027989-T1, Bstr_036894-T1, Bstr_048790-T1	CsqKR_Scaf129_2.28, CsqKR_Scaf129_3.9, CsqKR_Scaf14_36.27, CsqKR_Scaf175_17.10, CsqKR_Scaf17_8.6, CsqKR_Scaf194_4.9, CsqKR_Scaf1_19.15, CsqKR_Scaf218_1.8, CsqKR_Scaf22_12.11, CsqKR_Scaf22_12.30, CsqKR_Scaf246_6.17, CsqKR_Scaf261_2.14, CsqKR_Scaf373_0.2, CsqKR_Scaf61_37.17, CsqKR_Scaf78_3.34	NP_001292245.1, XP_011414893.2, XP_011417991.2, XP_011428558.1, XP_011436569.2, XP_011442504.2, XP_011442505.2, XP_011443803.2, XP_011447979.2, XP_011449465.2, XP_011453444.2, XP_011455807.2, XP_011456838.2, XP_034300576.1, XP_034302059.1, XP_034305875.1, XP_034336021.1, XP_034336023.1, XP_034336026.1	evm.model.Hic_asm_1.1696, evm.model.Hic_asm_12.165, evm.model.Hic_asm_12.167, evm.model.Hic_asm_12.1687, evm.model.Hic_asm_12.719, evm.model.Hic_asm_12.721, evm.model.Hic_asm_12.839, evm.model.Hic_asm_13.1603, evm.model.Hic_asm_13.638, evm.model.Hic_asm_14.1751, evm.model.Hic_asm_17.1026.1, evm.model.Hic_asm_2.1093, evm.model.Hic_asm_4.564, evm.model.Hic_asm_8.145	g13.t1, g14.t1, g14802.t1, g1567.t1, g1569.t1, g1570.t1, g16.t1, g17.t1, g18038.t1, g18462.t1, g20193.t1, g2157.t1, g33421.t1, g33426.t1, g33428.t1, g36049.t1, g3993.t1, g40623.t1, g44035.t1, g444.t1, g6100.t1, g6104.t1, g6313.t1, g7427.t1, g7435.t1, g7436.t1, g7682.t1, g7683.t1	Mho_004467-T1, Mho_004468-T1, Mho_004469-T1, Mho_006005-T1, Mho_007280-T1, Mho_007745-T1, Mho_007746-T1, Mho_007750-T1, Mho_007751-T1, Mho_007752-T1, Mho_007753-T1, Mho_007881-T1, Mho_012733-T1, Mho_013107-T1, Mho_013392-T1, Mho_014350-T1, Mho_014351-T1, Mho_014439-T1, Mho_014441-T1, Mho_014518-T1, Mho_015205-T1, Mho_015206-T1, Mho_015517-T1, Mho_016191-T1, Mho_016198-T1, Mho_016976-T1, Mho_03523…	Mco_33_16.66, Mco_3_29.26, Mco_429_7.20, Mco_581_71.37, Mco_591_118.23, Mco_607_7.31, Mco_623_122.32, Mco_628_16.21, Mco_628_95.27, Mco_628_95.48, Mco_642_30.92, Mco_657_20.27, Mco_9_10.33	XP_029641044.1, XP_029647898.2, XP_029651167.1, XP_029653870.1, XP_029655862.1, XP_029657573.1, XP_036354687.1, XP_036359705.1, XP_036359706.1, XP_036369246.1	Pma_10001106, Pma_10002735, Pma_10007388, Pma_10008322, Pma_10008411, Pma_10010520, Pma_10013141, Pma_10015819, Pma_10018628, Pma_10019236, Pma_10022645, Pma_10024333, Pma_10024931, Pma_10028748, Pma_10030459, Pma_175.143, Pma_378.129	XP_025084088.1, XP_025086278.1, XP_025086723.1, XP_025086984.1, XP_025089117.1, XP_025100410.1, XP_025106117.1, XP_025107940.1, XP_025108021.1, XP_025111303.1, XP_025116193.1	EVM0000974.1, EVM0001698.1, EVM0003618.1, EVM0006140.1, EVM0006624.1, EVM0008811.1, EVM0008916.1, EVM0009735.1, EVM0011395.1, EVM0012735.1, EVM0013149.1, EVM0014266.1, EVM0015451.1, EVM0017850.1, EVM0017893.1, EVM0018798.1, EVM0019131.1, EVM0019963.1, EVM0020291.1, EVM0021180.1, EVM0022762.1, EVM0022808.1, EVM0022825.1, EVM0023259.1, EVM0023390.1
OG0000019				CsqKR_Scaf194_9.0	XP_011421513.3, XP_011422350.3, XP_011422444.2, XP_011439007.2, XP_011441429.2, XP_011453355.2, XP_011455059.2, XP_019917937.2, XP_034306147.1, XP_034306789.1, XP_034307485.1, XP_034307495.1, XP_034307732.1, XP_034307735.1, XP_034315544.1, XP_034319482.1, XP_034322050.1, XP_034331950.1, XP_034332009.1, XP_034333498.1, XP_034334082.1, XP_034334083.1, XP_034334096.1, XP_034334834.1	evm.model.Hic_asm_1.1625, evm.model.Hic_asm_11.1178, evm.model.Hic_asm_3.316, evm.model.Hic_asm_5.320, evm.model.Hic_asm_5.321	g19386.t1, g19387.t1, g20712.t1, g20717.t1, g21156.t1, g25556.t1, g25558.t1, g27757.t1, g30807.t1, g30808.t1, g30809.t1, g30810.t1, g30811.t1, g30817.t1, g3259.t1, g3260.t1, g3261.t1, g34589.t1, g34591.t1, g4037.t1, g4038.t1, g4039.t1, g40733.t1, g43612.t1, g6156.t1, g6733.t1, g6736.t1, g6737.t1, g6738.t1	Mho_020876-T1, Mho_020877-T1, Mho_020891-T1, Mho_020892-T1, Mho_024114-T1, Mho_024115-T1, Mho_024116-T1, Mho_024117-T1, Mho_024118-T1, Mho_024119-T1, Mho_026054-T1, Mho_026898-T1, Mho_027351-T1, Mho_027357-T1, Mho_032748-T1, Mho_032989-T1, Mho_032990-T1, Mho_033001-T1, Mho_033002-T1, Mho_033003-T1, Mho_033005-T1, Mho_033007-T1, Mho_033769-T1, Mho_034398-T1, Mho_035159-T1, Mho_035160-T1, Mho_03540…	Mco_145_9.56, Mco_546_18.104, Mco_546_18.107, Mco_546_18.112, Mco_546_18.118, Mco_546_19.28, Mco_546_19.61, Mco_546_19.63, Mco_546_20.122, Mco_546_20.126, Mco_546_20.16, Mco_546_21.0, Mco_546_21.11, Mco_546_21.48, Mco_546_21.63, Mco_546_21.66, Mco_546_22.18, Mco_546_22.68, Mco_546_22.70, Mco_546_23.120, Mco_546_23.128, Mco_546_23.131, Mco_546_23.33, Mco_546_24.86, Mco_546_24.90, Mco_546_29.77, Mc…		Pma_10000524, Pma_10002004, Pma_10004316, Pma_10008243, Pma_10008985, Pma_10015107, Pma_10015108, Pma_10018648, Pma_10018649, Pma_10018650, Pma_10018651, Pma_10019279, Pma_10027645, Pma_10032707	XP_025082554.1, XP_025082556.1, XP_025082574.1, XP_025083368.1, XP_025083369.1, XP_025083382.1, XP_025083384.1, XP_025083386.1, XP_025084048.1, XP_025085171.1, XP_025085179.1, XP_025085181.1, XP_025085182.1, XP_025085184.1, XP_025085187.1, XP_025085194.1, XP_025085197.1, XP_025085202.1, XP_025085205.1, XP_025086801.1, XP_025086802.1, XP_025087408.1, XP_025087903.1, XP_025088646.1, XP_025088647.1,…	EVM0000435.1, EVM0001030.1, EVM0007105.1, EVM0007290.1, EVM0007680.1, EVM0008627.1, EVM0010591.1, EVM0012103.1, EVM0013148.1, EVM0013601.1, EVM0013908.1, EVM0014401.1, EVM0014815.1, EVM0015093.1, EVM0016943.1, EVM0017251.1, EVM0017569.1, EVM0017973.1, EVM0018317.1, EVM0019033.1, EVM0020134.1, EVM0022211.1, EVM0022377.1, EVM0022947.1, EVM0023856.1
OG0000020		XP_013070154.1, XP_013073688.1, XP_013075795.1, XP_013075796.1, XP_013075952.1, XP_013077026.1, XP_013077962.1, XP_013081526.1, XP_013082794.1, XP_013089921.1, XP_013091246.1	Bstr_002344-T1, Bstr_013018-T1, Bstr_017294-T1, Bstr_017506-T1, Bstr_017508-T1, Bstr_017718-T1, Bstr_017719-T1, Bstr_017720-T1, Bstr_017721-T1, Bstr_017722-T1, Bstr_017723-T1, Bstr_017724-T1, Bstr_021193-T1, Bstr_022818-T1, Bstr_022820-T1, Bstr_022821-T1, Bstr_022823-T1, Bstr_022825-T1, Bstr_023339-T1, Bstr_023949-T1, Bstr_032497-T1, Bstr_032498-T1, Bstr_032500-T1, Bstr_032501-T1, Bstr_032502-T1,…	CsqKR_Scaf10_10.24, CsqKR_Scaf10_10.25, CsqKR_Scaf10_10.27, CsqKR_Scaf10_10.28, CsqKR_Scaf10_11.12, CsqKR_Scaf10_11.16, CsqKR_Scaf10_11.17, CsqKR_Scaf126_1.19, CsqKR_Scaf187_0.1, CsqKR_Scaf187_0.13, CsqKR_Scaf187_0.14, CsqKR_Scaf187_0.15, CsqKR_Scaf187_0.2, CsqKR_Scaf18_1.13, CsqKR_Scaf307_8.0, CsqKR_Scaf307_8.49, CsqKR_Scaf31_7.18, CsqKR_Scaf396_3.26, CsqKR_Scaf396_3.27, CsqKR_Scaf45_11.31, CsqK…	XP_019924591.2, XP_034305201.1, XP_034307097.1, XP_034310407.1, XP_034311586.1, XP_034315483.1, XP_034315509.1, XP_034315540.1, XP_034315546.1, XP_034316074.1, XP_034316557.1, XP_034322465.1, XP_034322466.1, XP_034322505.1	evm.model.Hic_asm_6.131, evm.model.Hic_asm_6.133, evm.model.Hic_asm_7.426	g13710.t1, g15799.t1, g17038.t1, g18074.t1, g18243.t1, g18244.t1, g18739.t1, g24594.t1, g24695.t1, g24696.t1, g25331.t1, g25718.t1, g26173.t1, g3226.t1, g33606.t1, g33858.t1, g33860.t1, g3663.t1, g36679.t1, g37013.t1, g39066.t1, g40893.t1, g42141.t1, g5511.t1, g5512.t1, g570.t1, g5780.t1, g5782.t1, g5783.t1, g5785.t1, g5786.t1, g7189.t1, g7190.t1, g7191.t1, g7576.t1, g7597.t1, g9576.t1	Mho_031531-T1, Mho_031543-T1, Mho_031544-T1, Mho_031545-T1, Mho_037293-T1, Mho_045319-T1, Mho_045321-T1	Mco_200_0.31, Mco_200_0.32, Mco_200_0.37, Mco_552_10.2, Mco_552_10.27, Mco_552_10.72, Mco_552_10.78, Mco_552_10.79, Mco_552_10.81, Mco_552_11.27, Mco_552_9.19, Mco_552_9.28, Mco_552_9.65, Mco_552_9.66, Mco_552_9.68, Mco_561_41.82, Mco_585_1.73, Mco_585_1.82, Mco_585_1.84, Mco_585_1.85, Mco_585_1.89, Mco_625_29.20, Mco_625_29.25	XP_036361065.1	Pma_10001975, Pma_10003466, Pma_10004598, Pma_10004599, Pma_10006243, Pma_10008198, Pma_10013138, Pma_10015378, Pma_10015379, Pma_10018244, Pma_10018246, Pma_10018247, Pma_10020569, Pma_10023488, Pma_10028276, Pma_10028278, Pma_10028279, Pma_10029298, Pma_10029491, Pma_43.463, Pma_92.135	XP_025077689.1, XP_025077935.1, XP_025078155.1, XP_025079426.1, XP_025079431.1, XP_025079481.1, XP_025079769.1, XP_025079770.1, XP_025079774.1, XP_025079775.1, XP_025079784.1, XP_025079875.1, XP_025079990.1, XP_025080010.1, XP_025080131.1, XP_025080132.1, XP_025080329.1, XP_025080330.1, XP_025080331.1, XP_025107112.1	EVM0009010.1, EVM0011343.1
OG0000021					XP_011418047.2, XP_011424327.2, XP_011438555.2, XP_011451682.2, XP_011452461.3, XP_011452990.2, XP_019922342.2, XP_019923737.2, XP_019927672.2, XP_019928676.2, XP_019928705.2, XP_019928882.2, XP_034298915.1, XP_034299549.1, XP_034300568.1, XP_034300661.1, XP_034302760.1, XP_034304327.1, XP_034305536.1, XP_034305596.1, XP_034307745.1, XP_034308420.1, XP_034308542.1, XP_034308585.1, XP_034311144.1,…		g11715.t1, g15787.t1, g17575.t1, g17758.t1, g18849.t1, g20402.t1, g22080.t1, g24454.t1, g24602.t1, g24604.t1, g25012.t1, g25014.t1, g25015.t1, g26403.t1, g28099.t1, g29217.t1, g30699.t1, g31170.t1, g31582.t1, g31583.t1, g35815.t1, g35816.t1, g35817.t1, g38674.t1, g38699.t1, g38700.t1, g38701.t1, g42894.t1, g42895.t1, g42896.t1, g4652.t1, g4729.t1, g5043.t1, g5044.t1, g7225.t1, g7351.t1, g9413.t1,…	Mho_003674-T1, Mho_003694-T1, Mho_019701-T1, Mho_019816-T1, Mho_020060-T1, Mho_021164-T1, Mho_022972-T1, Mho_025308-T1, Mho_025659-T1, Mho_028858-T1, Mho_033185-T1, Mho_033987-T1, Mho_036496-T1, Mho_036756-T1, Mho_038629-T1			Pma_10000010, Pma_10001209, Pma_10001210, Pma_10001302, Pma_10001743, Pma_10003904, Pma_10004382, Pma_10004905, Pma_10005953, Pma_10009863, Pma_10011198, Pma_10012138, Pma_10018625, Pma_10018985, Pma_10024195, Pma_10025904, Pma_10029534, Pma_10029545, Pma_10032022, Pma_116.121, Pma_129.468, Pma_141.136, Pma_185.263, Pma_19.395, Pma_224.176, Pma_286.174, Pma_301.31, Pma_306.268, Pma_310.280, Pma_3…		EVM0000025.1, EVM0000755.1, EVM0003525.1, EVM0003754.1, EVM0004848.1, EVM0006463.1, EVM0008405.1, EVM0009263.1, EVM0010265.1, EVM0012401.1, EVM0012425.1, EVM0012803.1, EVM0014219.1, EVM0014483.1, EVM0014508.1, EVM0014721.1, EVM0018461.1, EVM0019596.1, EVM0021542.1, EVM0022120.1, EVM0023544.1, EVM0023666.1
OG0000022	AI03G003649, AI04G004568, AI04G004587, AI04G005367, AI04G005369, AI12G014046, AI12G014270, AI14G016552, AI17G018892, AI23G023379, AI23G023751, AI24G024265, AI27G025924, AI27G026053, AI27G026054, AI29G027237, AI30G028110	XP_013061388.1, XP_013062424.1, XP_013062473.1, XP_013063265.1, XP_013063268.1, XP_013063303.1, XP_013071348.1, XP_013074409.1, XP_013074714.1, XP_013075270.1, XP_013076273.1, XP_013080003.1, XP_013082359.1, XP_013082789.1, XP_013086918.1, XP_013091514.1, XP_013093678.1, XP_013094576.1	Bstr_001543-T1, Bstr_001545-T1, Bstr_002912-T2, Bstr_004267-T1, Bstr_004349-T1, Bstr_009268-T1, Bstr_011556-T1, Bstr_011931-T1, Bstr_011932-T1, Bstr_039139-T1, Bstr_039961-T1, Bstr_039963-T1, Bstr_040927-T1, Bstr_041319-T1, Bstr_043110-T1, Bstr_043146-T1, Bstr_043148-T1, Bstr_048256-T1	CsqKR_Scaf12_21.8, CsqKR_Scaf12_22.17, CsqKR_Scaf133_10.15, CsqKR_Scaf173_19.17, CsqKR_Scaf200_5.13, CsqKR_Scaf20_5.15, CsqKR_Scaf20_6.18, CsqKR_Scaf321_0.25, CsqKR_Scaf415_0.10, CsqKR_Scaf448_0.36, CsqKR_Scaf74_1.9, CsqKR_Scaf99_50.13, CsqKR_Scaf99_50.15	XP_011431648.2, XP_011440968.2, XP_011454479.3, XP_019929150.2, XP_034299745.1, XP_034302720.1, XP_034309197.1, XP_034309433.1, XP_034310405.1, XP_034317696.1, XP_034317833.1, XP_034336409.1, XP_034337769.1, XP_034337789.1, XP_034339012.1, XP_034339019.1, XP_034339147.1	evm.model.Hic_asm_1.1847, evm.model.Hic_asm_11.232, evm.model.Hic_asm_17.698, evm.model.Hic_asm_17.700, evm.model.Hic_asm_17.968, evm.model.Hic_asm_18.1066, evm.model.Hic_asm_18.1069, evm.model.Hic_asm_18.359, evm.model.Hic_asm_4.126, evm.model.Hic_asm_5.774, evm.model.Hic_asm_6.1284, evm.model.Hic_asm_9.705, evm.model.original_scaffold_440_pilon.277	g12830.t1, g1470.t1, g1508.t1, g16794.t1, g16796.t1, g17046.t1, g2047.t1, g21684.t1, g21702.t1, g24750.t1, g24762.t1, g25594.t1, g29434.t1, g33330.t1, g33404.t1, g34444.t1, g35628.t1, g35709.t1, g4767.t1, g955.t1	Mho_002937-T1, Mho_005289-T1, Mho_009096-T1, Mho_009103-T1, Mho_009107-T1, Mho_009108-T1, Mho_009759-T1, Mho_009760-T1, Mho_013554-T1, Mho_016959-T1, Mho_016962-T1, Mho_017679-T1, Mho_026279-T1, Mho_029960-T1, Mho_030507-T1, Mho_035692-T1, Mho_035693-T1	Mco_42_12.40, Mco_42_32.56, Mco_42_43.25, Mco_57_50.54, Mco_628_80.44, Mco_633_45.20, Mco_634_17.47, Mco_637_83.20, Mco_64_1.87, Mco_657_72.61	XP_029634308.2, XP_029639457.2, XP_029639938.1, XP_029653960.1, XP_036361170.1, XP_036362849.1, XP_036365765.1, XP_036367636.1	Pma_10001988, Pma_10006517, Pma_10011588, Pma_10011589, Pma_10012721, Pma_10012722, Pma_10012832, Pma_10019736, Pma_10020874, Pma_10021751, Pma_10025847, Pma_10025848, Pma_10026185, Pma_10028191, Pma_10031132, Pma_10032418, Pma_2.186, Pma_325.96	XP_025079496.1, XP_025080056.1, XP_025081179.1, XP_025081504.1, XP_025081505.1, XP_025085097.1, XP_025086128.1, XP_025086185.1, XP_025090265.1, XP_025090298.1, XP_025106240.1	EVM0002060.1, EVM0004803.1, EVM0007146.1, EVM0009514.1, EVM0012574.1, EVM0014310.1, EVM0015460.1, EVM0016115.1, EVM0018298.1, EVM0020766.1
OG0000023	AI01G000746, AI12G014700, AI12G014701	XP_013060957.1, XP_013062090.1, XP_013062091.1, XP_013066220.1, XP_013066463.1, XP_013066464.1, XP_013066474.1, XP_013066489.1, XP_013066502.1, XP_013066614.1, XP_013066615.1, XP_013066904.1, XP_013068174.1, XP_013068176.1, XP_013068177.1, XP_013068179.1, XP_013070909.1, XP_013071943.1, XP_013071946.1, XP_013075577.1, XP_013077343.1, XP_013077344.1, XP_013078683.1, XP_013079529.1, XP_013080262.1,…	Bstr_012566-T1, Bstr_013517-T1, Bstr_013523-T1, Bstr_013524-T1, Bstr_013525-T1, Bstr_013535-T1, Bstr_013625-T1, Bstr_013626-T1, Bstr_013656-T1, Bstr_013719-T1, Bstr_013926-T1, Bstr_014000-T1, Bstr_014010-T1, Bstr_014027-T1, Bstr_014406-T1, Bstr_014408-T1, Bstr_014411-T1, Bstr_014413-T1, Bstr_014622-T1, Bstr_014867-T1, Bstr_014869-T1, Bstr_014872-T1, Bstr_028381-T1, Bstr_037552-T1, Bstr_037554-T1,…	CsqKR_Scaf146_0.12, CsqKR_Scaf146_0.13, CsqKR_Scaf201_3.13, CsqKR_Scaf201_3.14, CsqKR_Scaf20_25.34, CsqKR_Scaf20_25.43, CsqKR_Scaf419_0.15, CsqKR_Scaf419_0.16, CsqKR_Scaf419_0.18, CsqKR_Scaf419_0.19, CsqKR_Scaf419_0.21, CsqKR_Scaf419_0.8, CsqKR_Scaf985_0.9	XP_034303069.1, XP_034303078.1, XP_034309742.1, XP_034311595.1, XP_034311615.1, XP_034311621.1, XP_034311941.1, XP_034311957.1, XP_034311968.1, XP_034312003.1, XP_034316890.1, XP_034319733.1, XP_034323443.1, XP_034329898.1, XP_034338874.1, XP_034338879.1	evm.model.Hic_asm_1.1535, evm.model.Hic_asm_10.2290, evm.model.Hic_asm_11.389, evm.model.Hic_asm_11.83, evm.model.Hic_asm_11.84, evm.model.Hic_asm_9.136	g19531.t1, g39136.t1, g39137.t1, g39138.t1, g39139.t1, g39140.t1	Mho_015684-T1, Mho_017325-T1, Mho_017328-T1, Mho_017505-T1, Mho_017508-T1, Mho_017542-T1, Mho_017543-T1, Mho_018241-T1, Mho_018244-T1, Mho_018255-T1, Mho_018267-T1, Mho_018818-T1, Mho_018819-T1, Mho_018821-T1, Mho_018822-T1, Mho_019377-T1, Mho_032280-T1, Mho_036721-T1	Mco_124_0.25, Mco_42_34.67, Mco_499_0.11, Mco_595_10.39, Mco_595_10.95, Mco_595_10.96, Mco_595_10.98, Mco_595_11.170, Mco_595_11.173, Mco_595_11.90, Mco_595_11.94, Mco_595_11.95, Mco_597_0.58, Mco_598_0.33, Mco_598_26.14, Mco_598_26.9, Mco_598_27.47, Mco_598_29.65, Mco_598_29.66	XP_036359396.1, XP_036366230.1	Pma_10010037, Pma_10015268, Pma_10017018, Pma_10017498, Pma_10017926, Pma_10018934, Pma_10022048	XP_025078052.1, XP_025078143.1, XP_025078154.1, XP_025078185.1, XP_025078198.1, XP_025078211.1, XP_025078464.1, XP_025078488.1, XP_025078701.1, XP_025078736.1, XP_025082451.1, XP_025083759.1, XP_025083763.1, XP_025083972.1, XP_025083979.1, XP_025083982.1, XP_025083996.1	EVM0000951.1, EVM0002897.1, EVM0003950.1, EVM0007700.1, EVM0009119.1, EVM0011541.1, EVM0014647.1, EVM0018560.1, EVM0019299.1, EVM0021085.1
OG0000024	AI09G010992, AI09G011761, AI09G011803, AI09G011804, AI19G020541, AI19G020544, AI19G021108, AI19G021109, AI19G021110, AI25G024631	XP_013069603.1, XP_013069604.1, XP_013069606.1, XP_013069607.1, XP_013071398.1, XP_013074129.1, XP_013077970.1, XP_013082380.1, XP_013083150.1, XP_013083473.1, XP_013083474.1, XP_013083475.1, XP_013083835.1, XP_013090659.1, XP_013090661.1, XP_013090663.1, XP_013090664.1, XP_013092405.1	Bstr_002425-T1, Bstr_009410-T1, Bstr_011085-T1, Bstr_015175-T1, Bstr_019392-T1, Bstr_020027-T1, Bstr_020430-T1, Bstr_023230-T1, Bstr_023572-T1, Bstr_038338-T1, Bstr_038712-T1, Bstr_038713-T1, Bstr_038714-T1, Bstr_038715-T1, Bstr_038716-T1, Bstr_038717-T1, Bstr_038819-T1, Bstr_038926-T1, Bstr_038927-T1, Bstr_038928-T1, Bstr_038929-T1, Bstr_038966-T2, Bstr_038969-T1, Bstr_039873-T1, Bstr_042601-T1,…	CsqKR_Scaf107_0.19, CsqKR_Scaf107_0.21, CsqKR_Scaf171_3.55, CsqKR_Scaf37_7.14, CsqKR_Scaf37_7.15, CsqKR_Scaf80_7.13, CsqKR_Scaf80_7.14	XP_011413032.2, XP_011414835.2, XP_011430192.2, XP_011446458.3, XP_011456504.2, XP_019926759.2, XP_019928153.2, XP_019928267.2, XP_034299208.1, XP_034299236.1, XP_034299369.1, XP_034301694.1, XP_034302099.1, XP_034303260.1, XP_034310115.1, XP_034312494.1, XP_034330375.1, XP_034333445.1, XP_034338514.1, XP_034339066.1, XP_034339077.1	evm.model.Hic_asm_0.1830, evm.model.Hic_asm_1.656, evm.model.Hic_asm_10.2405, evm.model.Hic_asm_10.84, evm.model.Hic_asm_10.85, evm.model.Hic_asm_12.1261, evm.model.Hic_asm_12.1348, evm.model.Hic_asm_12.696, evm.model.Hic_asm_13.1695, evm.model.Hic_asm_13.1696, evm.model.Hic_asm_17.574, evm.model.Hic_asm_18.31, evm.model.Hic_asm_7.10, evm.model.Hic_asm_7.109, evm.model.Hic_asm_7.11, evm.model.Hic…	g31466.t1, g31467.t1, g31469.t1, g31471.t1, g31472.t1, g31473.t1, g31474.t1, g31475.t1, g3545.t1, g36210.t1, g36211.t1	Mho_001612-T1, Mho_001613-T1, Mho_001616-T1, Mho_001618-T1, Mho_002298-T1, Mho_002299-T1, Mho_002300-T1, Mho_002301-T1, Mho_002746-T1, Mho_002748-T1, Mho_009977-T1, Mho_009980-T1, Mho_010923-T1, Mho_010924-T1, Mho_013061-T1, Mho_013064-T1, Mho_016711-T1, Mho_016712-T1, Mho_016727-T1, Mho_016728-T1, Mho_017307-T1, Mho_017859-T1, Mho_017862-T1, Mho_018607-T1, Mho_018877-T1, Mho_018879-T1, Mho_01891…	Mco_574_25.96, Mco_574_32.13, Mco_574_32.21, Mco_574_32.22, Mco_574_32.26, Mco_574_33.22, Mco_574_33.58, Mco_654_7.53, Mco_654_7.54, Mco_654_7.89	XP_036368369.1	Pma_10009528, Pma_10022771, Pma_10022772, Pma_10022991, Pma_10025465, Pma_10027973, Pma_479.552	XP_025091343.1, XP_025091394.1, XP_025091431.1, XP_025091433.1, XP_025091437.1, XP_025092363.1, XP_025092365.1, XP_025092859.1, XP_025092874.1	EVM0001592.1, EVM0002846.1, EVM0006108.1, EVM0006997.1, EVM0007432.1, EVM0010510.1, EVM0015412.1, EVM0015909.1, EVM0017287.1, EVM0017949.1, EVM0020957.1, EVM0023116.1, EVM0023693.1
OG0000025	AI06G008128, AI13G015652, AI13G015653, AI19G021042, AI19G021043, AI19G021044, AI19G021046, AI19G021047, AI19G021048, AI19G021049	XP_013066896.1, XP_013070930.1, XP_013078766.1, XP_013079071.1, XP_013079755.1, XP_013080617.1, XP_013080692.1, XP_013080905.1, XP_013081068.1, XP_013081069.1, XP_013081378.1, XP_013083004.1, XP_013084221.1, XP_013085521.1, XP_013085951.1, XP_013093434.1	Bstr_004963-T1, Bstr_004964-T1, Bstr_004965-T1, Bstr_004967-T1, Bstr_004968-T1, Bstr_004969-T1, Bstr_005116-T1, Bstr_006609-T1, Bstr_026035-T1, Bstr_027389-T1, Bstr_032318-T1, Bstr_036773-T1, Bstr_036775-T1, Bstr_036779-T1, Bstr_036780-T1, Bstr_039395-T1, Bstr_041057-T1, Bstr_041057-T2, Bstr_041120-T1, Bstr_041299-T1		XP_011422014.2, XP_011424815.2, XP_011427422.2, XP_011427423.2, XP_011432822.2, XP_011449107.2, XP_011449113.3, XP_011449843.2, XP_034299529.1, XP_034307951.1	evm.model.Hic_asm_0.2385, evm.model.Hic_asm_11.708, evm.model.Hic_asm_11.711, evm.model.Hic_asm_14.1137, evm.model.Hic_asm_14.1491, evm.model.Hic_asm_4.158, evm.model.Hic_asm_4.432, evm.model.Hic_asm_4.433, evm.model.Hic_asm_4.434, evm.model.Hic_asm_4.471, evm.model.Hic_asm_4.82, evm.model.Hic_asm_4.851, evm.model.Hic_asm_4.86, evm.model.Hic_asm_4.868, evm.model.Hic_asm_4.92	g12280.t1, g12281.t1, g12282.t1, g15605.t1, g19333.t1, g19334.t1, g9688.t1	Mho_011541-T1, Mho_011623-T1, Mho_011624-T1, Mho_013269-T1, Mho_036436-T1, Mho_036442-T1, Mho_036444-T1, Mho_046643-T1	Mco_33_51.100, Mco_33_51.101, Mco_33_51.16, Mco_33_51.37, Mco_33_51.80, Mco_46_69.95, Mco_633_52.27, Mco_633_52.54, Mco_633_52.61, Mco_633_53.92, Mco_633_53.95, Mco_633_53.97	XP_029636917.1, XP_029636918.1, XP_029639695.2, XP_029640032.1, XP_029640336.1, XP_036358841.1, XP_036361265.1, XP_036361267.1	Pma_10001508, Pma_10001509, Pma_10003705, Pma_10008486, Pma_10008488, Pma_10008489, Pma_10008490, Pma_10009198, Pma_10010725, Pma_10010726, Pma_10013258, Pma_10014648, Pma_10014649, Pma_10016945, Pma_10016946, Pma_10017078, Pma_10019866, Pma_10019867, Pma_10019868, Pma_10019869, Pma_10021172, Pma_10021174, Pma_10021175, Pma_10021176, Pma_10021177, Pma_10021178, Pma_10021179, Pma_10021180, Pma_100…	XP_025078711.1, XP_025078713.1, XP_025078714.1, XP_025078715.1, XP_025078716.1, XP_025078718.1, XP_025078719.1, XP_025079491.1, XP_025079492.1, XP_025079599.1, XP_025079841.1, XP_025079842.1, XP_025079843.1, XP_025079844.1, XP_025080358.1, XP_025089410.1, XP_025089423.1, XP_025097119.1, XP_025098358.1, XP_025101084.1, XP_025104987.1, XP_025105149.1	EVM0000260.1, EVM0001368.1, EVM0002616.1, EVM0003015.1, EVM0003876.1, EVM0005566.1, EVM0005575.1, EVM0007135.1, EVM0010874.1, EVM0011813.1, EVM0012481.1, EVM0013643.1, EVM0014619.1, EVM0017408.1, EVM0018074.1, EVM0018475.1, EVM0019712.1, EVM0020255.1, EVM0020843.1
OG0000026										XP_029640427.1, XP_029640913.1, XP_029643285.1, XP_029643373.1, XP_029652327.1, XP_029653721.1, XP_029653811.1, XP_029653825.1, XP_029653913.1, XP_029653914.1, XP_029653950.1, XP_029653964.1, XP_029653989.1, XP_029653992.1, XP_029654007.1, XP_029654026.1, XP_029654028.1, XP_029654034.1, XP_029654098.1, XP_029654168.1, XP_029654190.1, XP_029654223.1, XP_029654240.1, XP_029654241.1, XP_029654245.1,…
OG0000027	AI04G005686, AI06G008510, AI06G008540, AI06G008582, AI18G019705, AI18G019799, AI18G019922, AI18G020069, AI18G020073, AI18G020330, AI20G021200, AI20G021617, AI20G021625, AI20G021729, AI20G021774, AI20G021776	XP_013062993.1, XP_013066110.1, XP_013066146.1, XP_013072228.1, XP_013076881.1, XP_013080549.1, XP_013081956.1, XP_013092233.1	Bstr_004649-T1, Bstr_010563-T1, Bstr_016291-T1, Bstr_016603-T1, Bstr_016605-T1, Bstr_027010-T1, Bstr_027108-T1, Bstr_027146-T1, Bstr_027321-T1, Bstr_027436-T1, Bstr_027754-T1, Bstr_032342-T1, Bstr_032764-T1, Bstr_035173-T1, Bstr_035174-T1, Bstr_035559-T1, Bstr_035560-T1	CsqKR_Scaf180_2.12, CsqKR_Scaf180_8.12, CsqKR_Scaf180_8.5, CsqKR_Scaf180_8.9, CsqKR_Scaf261_7.6, CsqKR_Scaf261_7.7, CsqKR_Scaf41_22.27, CsqKR_Scaf41_24.0, CsqKR_Scaf41_25.12, CsqKR_Scaf53_4.14, CsqKR_Scaf91_10.0, CsqKR_Scaf91_12.13, CsqKR_Scaf91_9.14	XP_011427056.2, XP_011427057.2, XP_011431489.2, XP_011431491.2, XP_011431501.2, XP_011436951.2, XP_011436956.2, XP_011436957.2, XP_011438981.2, XP_011441889.2, XP_011441901.2, XP_011441904.2, XP_011454309.2, XP_011454316.2, XP_019925629.2, XP_034300623.1, XP_034300628.1, XP_034301420.1	evm.model.Hic_asm_13.11, evm.model.Hic_asm_13.1112, evm.model.Hic_asm_13.1338, evm.model.Hic_asm_13.1386, evm.model.Hic_asm_13.1387, evm.model.Hic_asm_13.1698, evm.model.Hic_asm_13.1699, evm.model.Hic_asm_13.1922, evm.model.Hic_asm_13.2110, evm.model.Hic_asm_13.2111, evm.model.Hic_asm_13.2135, evm.model.Hic_asm_13.578, evm.model.Hic_asm_13.579	g11653.t1, g11656.t1, g11657.t1, g11666.t1, g19485.t1, g33096.t1, g33097.t1, g40400.t1, g40554.t1, g40560.t1, g40561.t1, g40567.t1, g40573.t1, g41162.t1, g42060.t1	Mho_011267-T1, Mho_011268-T1, Mho_011407-T1, Mho_011409-T1, Mho_012313-T1, Mho_012315-T1, Mho_012317-T1, Mho_014047-T1, Mho_014048-T1, Mho_014108-T1, Mho_014111-T1, Mho_014113-T1, Mho_014116-T1, Mho_014120-T1, Mho_014121-T1, Mho_014122-T1, Mho_014124-T1, Mho_014125-T1	Mco_3_46.57, Mco_429_2.34, Mco_546_30.32, Mco_581_112.29, Mco_581_114.35, Mco_581_116.28, Mco_581_144.32, Mco_581_80.46, Mco_581_81.26, Mco_581_87.31	XP_029643970.1, XP_036364162.1, XP_036366607.1	Pma_10007385, Pma_10015942, Pma_10015943, Pma_10018752, Pma_10018753, Pma_10018755, Pma_10018758, Pma_10020506, Pma_10021789, Pma_10022475, Pma_10024124, Pma_10024125, Pma_10024127, Pma_10027071, Pma_10027345, Pma_10027346	XP_025084768.1, XP_025084769.1, XP_025086685.1, XP_025086686.1, XP_025086687.1, XP_025086808.1, XP_025086841.1, XP_025086842.1, XP_025086850.1, XP_025087269.1, XP_025115142.1	EVM0003590.1, EVM0006154.1, EVM0006473.1, EVM0008031.1, EVM0008540.1, EVM0008761.1, EVM0010110.1, EVM0011551.1, EVM0014566.1, EVM0017635.1, EVM0019609.1, EVM0020159.1, EVM0020182.1, EVM0020382.1, EVM0021219.1, EVM0021746.1, EVM0022242.1
OG0000028	AI08G010009, AI08G010010, AI08G010011, AI08G010012, AI08G010013, AI12G014833, AI19G020767, AI22G022588, AI22G022589, AI22G022590, AI22G022591, AI22G022593, AI22G023167, AI26G025786	XP_013067610.1, XP_013069898.1, XP_013070997.1, XP_013071866.1, XP_013072528.1, XP_013073050.1, XP_013077417.1, XP_013081537.1, XP_013083901.1, XP_013083929.1, XP_013083930.1, XP_013092358.1, XP_013096993.1	Bstr_001740-T1, Bstr_005566-T1, Bstr_012133-T1, Bstr_012134-T1, Bstr_026386-T1, Bstr_026387-T1, Bstr_026389-T1, Bstr_026395-T1, Bstr_026620-T1, Bstr_026631-T1, Bstr_034012-T1, Bstr_034633-T1, Bstr_035026-T1	CsqKR_Scaf185_4.6, CsqKR_Scaf25_7.54, CsqKR_Scaf35_22.51, CsqKR_Scaf39_12.33, CsqKR_Scaf39_12.7, CsqKR_Scaf423_0.5, CsqKR_Scaf423_0.63, CsqKR_Scaf423_2.41, CsqKR_Scaf75_31.55	NP_001295788.1, NP_001295818.1, XP_011425175.1, XP_011432967.2, XP_011432968.1, XP_011444815.1, XP_011444817.2, XP_011448618.2, XP_011448623.2, XP_034314726.1, XP_034314727.1, XP_034314728.1, XP_034314733.1, XP_034314734.1, XP_034314735.1, XP_034314736.1, XP_034317526.1, XP_034317527.1, XP_034321786.1, XP_034321796.1, XP_034330035.1, XP_034330038.1, XP_034335922.1, XP_034337621.1, XP_034337622.1	evm.model.Hic_asm_0.652, evm.model.Hic_asm_12.1032	g30260.t1, g34031.t1, g376.t1, g3884.t1, g3886.t1, g3887.t1, g399.t1, g43785.t1, g7861.t2	Mho_000919-T1, Mho_006788-T2, Mho_006790-T1, Mho_007613-T1, Mho_007614-T1, Mho_007615-T1, Mho_007616-T1, Mho_011090-T1, Mho_016138-T1, Mho_016141-T1, Mho_042583-T1, Mho_042584-T1, Mho_042585-T1, Mho_042588-T1, Mho_042589-T1, Mho_042590-T1, Mho_042591-T1, Mho_042596-T1, Mho_042597-T1, Mho_042598-T1, Mho_042599-T1, Mho_042600-T1, Mho_042601-T1, Mho_042611-T1, Mho_044729-T1, Mho_044731-T1, Mho_04557…	Mco_217_5.66, Mco_217_5.70, Mco_217_6.86, Mco_56_3.29, Mco_575_32.47	XP_029639042.1, XP_029639043.1, XP_029652590.1, XP_029655392.1, XP_029656652.1, XP_029656886.1, XP_029657860.1, XP_029658283.1	Pma_10006700, Pma_10006701, Pma_10010891, Pma_10013723, Pma_10014002, Pma_10014004, Pma_10015644, Pma_10015645, Pma_10018278, Pma_10018279, Pma_10018280, Pma_10018281, Pma_10018282, Pma_10018283, Pma_10018284, Pma_10019222, Pma_10021160, Pma_10021161, Pma_10021162, Pma_10022829, Pma_10023547, Pma_10023548, Pma_10023549, Pma_10023550, Pma_10026007	XP_025110090.1, XP_025112424.1, XP_025112942.1	EVM0000756.1, EVM0001953.1, EVM0002914.1, EVM0003388.1, EVM0003412.1, EVM0004665.1, EVM0005941.1, EVM0006769.1, EVM0009571.1, EVM0011835.1, EVM0013042.1, EVM0016095.1, EVM0019614.1
OG0000029	AI10G012128, AI10G012935, AI10G012967, AI13G015195, AI28G027100	XP_013061435.1, XP_013061437.1, XP_013061480.1, XP_013061482.1, XP_013072597.1, XP_013081805.1, XP_013082578.1, XP_013085930.1, XP_013092732.1, XP_013094666.1	Bstr_005574-T1, Bstr_015076-T1, Bstr_015077-T1, Bstr_040621-T1, Bstr_041414-T1, Bstr_041901-T1, Bstr_041981-T1, Bstr_041982-T2, Bstr_041983-T1, Bstr_043753-T1	CsqKR_Scaf223_1.18, CsqKR_Scaf223_1.26, CsqKR_Scaf336_12.21, CsqKR_Scaf366_10.20, CsqKR_Scaf366_9.27, CsqKR_Scaf43_22.15, CsqKR_Scaf43_22.24, CsqKR_Scaf43_22.25	XP_011428614.2, XP_011431969.2, XP_011441912.1, XP_011444056.2, XP_011446809.1, XP_019924166.2, XP_034323468.1, XP_034334402.1, XP_034334406.1, XP_034334409.1, XP_034335330.1	evm.model.Hic_asm_14.1002, evm.model.Hic_asm_14.1044, evm.model.Hic_asm_14.1045, evm.model.Hic_asm_14.1230, evm.model.Hic_asm_14.1685, evm.model.Hic_asm_14.1697, evm.model.Hic_asm_14.37, evm.model.Hic_asm_14.38, evm.model.Hic_asm_14.40, evm.model.Hic_asm_14.505, evm.model.Hic_asm_14.506, evm.model.Hic_asm_14.688, evm.model.Hic_asm_14.689, evm.model.Hic_asm_17.1727	g11732.t1, g11733.t1, g12167.t1, g13599.t1, g13600.t1, g13601.t2, g13602.t1, g13603.t1, g13604.t1, g13605.t1, g13606.t1, g13607.t1, g13614.t1, g13615.t1, g13616.t1, g17691.t1, g23756.t1, g23757.t1, g23762.t1, g23763.t1, g23764.t1, g23765.t1, g23766.t1, g23768.t1, g26603.t1, g26604.t1, g39633.t1, g41036.t1, g41038.t1, g41040.t1	Mho_010216-T1, Mho_010217-T1, Mho_013845-T1, Mho_015123-T1, Mho_018968-T1, Mho_019846-T1, Mho_020126-T1, Mho_020174-T1, Mho_020176-T1, Mho_021659-T1, Mho_022855-T1, Mho_037682-T1	Mco_570_2.111, Mco_570_2.22, Mco_570_2.26, Mco_570_2.94, Mco_581_140.29, Mco_623_58.38, Mco_623_76.39	XP_029640686.1, XP_029641090.1, XP_029647981.1, XP_029655305.1	Pma_10003938, Pma_10003939, Pma_10009275, Pma_10009629, Pma_10009631, Pma_10013705, Pma_10017015, Pma_10017016, Pma_10019542, Pma_10019543, Pma_10026161, Pma_10026162, Pma_10026694, Pma_10027738, Pma_10028783, Pma_10029408, Pma_10029413, Pma_97.35	XP_025088668.1, XP_025097989.1, XP_025097994.1, XP_025097996.1, XP_025098000.1, XP_025098001.1, XP_025098381.1, XP_025099026.1, XP_025099664.1	EVM0002002.1, EVM0002947.1, EVM0003752.1, EVM0004988.1, EVM0005188.1, EVM0005685.1, EVM0005841.1, EVM0005860.1, EVM0011034.1, EVM0011167.1, EVM0011260.1, EVM0011448.1, EVM0012260.1, EVM0012524.1, EVM0013165.1, EVM0013248.1, EVM0013950.1, EVM0015760.1, EVM0019158.1, EVM0019339.1, EVM0020572.1, EVM0021330.1, EVM0021429.1, EVM0023063.1, EVM0023383.1, EVM0023596.1, EVM0023654.1, EVM0023726.1, EVM0023…
OG0000030	AI02G002514, AI11G013013, AI11G013496, AI11G013497, AI11G013498, AI11G013499, AI11G013500, AI11G013501, AI11G013568, AI11G013582, AI11G013680, AI11G013696, AI14G016422, AI16G018356, AI16G018691	XP_013064779.1, XP_013071827.1, XP_013078423.1, XP_013079560.1, XP_013082920.1, XP_013084516.1, XP_013085467.1, XP_013085468.1, XP_013094303.1, XP_013094305.1	Bstr_015222-T1, Bstr_015223-T1, Bstr_015224-T1, Bstr_015242-T1, Bstr_015266-T2, Bstr_015274-T1, Bstr_015275-T1, Bstr_015330-T1, Bstr_015331-T1, Bstr_020999-T1, Bstr_021002-T1, Bstr_023725-T1, Bstr_027356-T1, Bstr_037239-T1	CsqKR_Scaf171_0.9, CsqKR_Scaf8_2.8	XP_011446367.2, XP_011446369.2, XP_034335916.1, XP_034335924.1, XP_034335938.1, XP_034336336.1	evm.model.Hic_asm_10.1653, evm.model.Hic_asm_10.1654, evm.model.Hic_asm_10.1655, evm.model.Hic_asm_10.1656, evm.model.Hic_asm_10.1657, evm.model.Hic_asm_18.274, evm.model.Hic_asm_18.482, evm.model.Hic_asm_18.544, evm.model.Hic_asm_2.688, evm.model.Hic_asm_4.1261, evm.model.Hic_asm_4.345.1, evm.model.Hic_asm_4.346, evm.model.Hic_asm_4.347, evm.model.Hic_asm_4.348, evm.model.Hic_asm_4.363, evm.mode…	g1193.t1, g13409.t1, g13410.t1, g13411.t1, g1385.t1, g13916.t1, g15061.t1, g15115.t1, g15116.t1, g15117.t1, g15118.t1, g15119.t1, g15120.t1, g16431.t1, g18138.t1, g18139.t1, g18145.t1, g19689.t1, g19733.t1, g19735.t1, g19737.t1, g19738.t1, g20754.t1, g2669.t1, g2670.t1, g2672.t1, g28395.t1, g28493.t1, g29257.t1, g35408.t1, g39019.t1, g39046.t1, g39047.t1, g41425.t1, g42138.t1, g43062.t1, g4594.t1…	Mho_009040-T1, Mho_016500-T1, Mho_036859-T1, Mho_036861-T1, Mho_036862-T1, Mho_037127-T1, Mho_037128-T1	Mco_153_26.62, Mco_186_5.29, Mco_3_201.47, Mco_43_0.57, Mco_44_28.34, Mco_44_28.51, Mco_44_39.19, Mco_524_0.39, Mco_590_52.81	XP_029639991.1, XP_029640091.1, XP_029640190.1, XP_029640360.1, XP_029658400.1, XP_036361208.1	Pma_10001746, Pma_10020929, Pma_10026027	XP_025076023.1, XP_025081908.1, XP_025083689.1, XP_025090129.1, XP_025090130.1, XP_025090133.1, XP_025090135.1, XP_025090139.1, XP_025090141.1, XP_025090349.1, XP_025091191.1, XP_025101385.1	EVM0000616.1, EVM0001359.1, EVM0003518.1, EVM0003730.1, EVM0003735.1, EVM0004356.1, EVM0005762.1, EVM0007987.1, EVM0008478.1, EVM0010097.1, EVM0010275.1, EVM0010553.1, EVM0010670.1, EVM0011269.1, EVM0013786.1, EVM0016239.1, EVM0019051.1, EVM0019181.1, EVM0020463.1, EVM0021718.1, EVM0021831.1, EVM0022179.1, EVM0023775.1
OG0000031	AI10G012924, AI10G012926, AI10G012978, AI19G020384, AI21G022441	XP_013065899.1, XP_013067575.1, XP_013069695.1, XP_013071673.1, XP_013075799.1, XP_013076041.1, XP_013076042.1, XP_013076773.1, XP_013082305.1, XP_013088162.1, XP_013089343.1, XP_013089346.1, XP_013089347.1, XP_013092361.1, XP_013093723.1	Bstr_001031-T1, Bstr_001750-T1, Bstr_001852-T1, Bstr_001854-T1, Bstr_001862-T1, Bstr_013080-T1, Bstr_032376-T1, Bstr_035790-T1, Bstr_041412-T1, Bstr_041413-T1, Bstr_044061-T1, Bstr_046229-T1	CsqKR_Scaf138_0.2, CsqKR_Scaf65_12.18	XP_011430055.2, XP_011430874.2, XP_011437200.3, XP_011438584.2, XP_011438585.2, XP_011438586.2, XP_011438587.2, XP_011440698.2, XP_011440734.1, XP_011454898.2, XP_019923846.2, XP_034301918.1, XP_034301991.1, XP_034306781.1, XP_034306783.1, XP_034310048.1, XP_034310217.1, XP_034318846.1, XP_034326552.1, XP_034334152.1, XP_034334158.1, XP_034334332.1, XP_034334333.1	evm.model.Hic_asm_0.103, evm.model.Hic_asm_0.2541, evm.model.Hic_asm_1.1704	g14836.t1, g14839.t1, g15217.t2, g15219.t1, g17270.t1, g17271.t1, g22977.t1, g29341.t1, g2968.t1, g30508.t1, g38251.t1, g40972.t1, g5230.t1, g642.t1	Mho_010092-T1, Mho_012433-T1, Mho_012434-T1, Mho_012483-T1, Mho_012493-T1, Mho_015998-T1, Mho_015999-T1, Mho_016000-T1, Mho_016001-T1, Mho_016002-T1, Mho_016003-T1, Mho_016006-T1, Mho_016007-T1, Mho_022042-T1, Mho_022061-T1, Mho_022064-T1, Mho_022065-T1, Mho_022066-T1, Mho_022069-T1, Mho_022071-T1, Mho_022844-T1, Mho_023932-T1, Mho_024939-T1, Mho_024940-T1, Mho_024941-T1, Mho_024942-T1, Mho_02494…	Mco_581_5.54, Mco_581_5.56, Mco_581_5.57, Mco_581_5.7, Mco_628_51.1, Mco_628_51.14, Mco_628_51.15	XP_029640408.1, XP_029645678.1, XP_029645835.2, XP_036358761.1	Pma_10005333, Pma_10006120, Pma_10011513, Pma_10011979, Pma_10014811, Pma_10014813, Pma_10014815, Pma_10014816, Pma_10018297, Pma_10024763, Pma_10026022, Pma_10026023, Pma_10027646, Pma_10027648, Pma_10027649, Pma_10030609, Pma_10030610, Pma_10030612, Pma_10031611, Pma_10031949, Pma_26.210	XP_025086784.1, XP_025088325.1, XP_025088336.1, XP_025088349.1, XP_025088362.1	EVM0001471.1, EVM0002477.1, EVM0003747.1, EVM0005897.1, EVM0006240.1, EVM0010816.1, EVM0012634.1, EVM0012915.1, EVM0015869.1, EVM0017561.1
OG0000032		XP_013082620.1, XP_013082779.1, XP_013088410.1, XP_013089272.1	Bstr_005525-T1, Bstr_013908-T1, Bstr_032433-T1, Bstr_039124-T1, Bstr_049366-T1	CsqKR_Scaf568_0.6	XP_011418061.2, XP_034299172.1, XP_034299784.1, XP_034306485.1, XP_034307538.1, XP_034311581.1, XP_034313251.1, XP_034319762.1, XP_034321874.1, XP_034321894.1, XP_034322332.1, XP_034322772.1, XP_034323200.1, XP_034324221.1, XP_034325179.1, XP_034326035.1, XP_034327236.1, XP_034331451.1, XP_034331478.1, XP_034333266.1	evm.model.Hic_asm_10.291, evm.model.Hic_asm_10.920, evm.model.Hic_asm_11.517, evm.model.Hic_asm_12.1356, evm.model.Hic_asm_13.1030, evm.model.Hic_asm_13.1959, evm.model.Hic_asm_13.1960, evm.model.Hic_asm_14.198, evm.model.Hic_asm_14.901, evm.model.Hic_asm_15.240, evm.model.Hic_asm_16.893, evm.model.Hic_asm_17.1710, evm.model.Hic_asm_18.584, evm.model.Hic_asm_2.1067, evm.model.Hic_asm_2.1579, evm.…	g10385.t1, g10866.t1, g11176.t1, g15707.t1, g16504.t1, g17754.t1, g19513.t1, g20504.t1, g22635.t1, g2314.t1, g23569.t1, g24160.t1, g26115.t1, g26564.t1, g2720.t1, g28196.t1, g28720.t1, g29523.t1, g30239.t1, g30328.t1, g34830.t1, g35268.t1, g35500.t1, g3614.t1, g36687.t1, g36962.t1, g37286.t1, g37287.t1, g43384.t1, g4545.t1, g477.t1, g5247.t1, g5501.t1, g5727.t1, g614.t1, g6221.t1, g6410.t1, g7192…	Mho_005188-T1, Mho_006938-T1, Mho_008343-T1, Mho_018747-T1, Mho_020345-T1, Mho_020372-T1, Mho_020948-T1, Mho_020969-T1, Mho_021126-T1, Mho_021189-T1, Mho_021360-T1, Mho_021416-T1, Mho_021625-T1, Mho_025371-T1, Mho_025591-T1, Mho_027088-T1, Mho_027102-T1, Mho_027429-T1, Mho_031098-T1, Mho_032164-T1, Mho_034022-T1, Mho_034023-T1, Mho_035685-T1, Mho_036558-T1, Mho_038588-T1, Mho_042632-T1	Mco_135_54.86, Mco_179_7.24, Mco_633_8.45	XP_029650233.1, XP_036354488.1	Pma_10003090, Pma_10003091, Pma_10021236, Pma_10023468, Pma_10024007, Pma_10024641, Pma_10024695, Pma_10028974, Pma_10030780, Pma_260.64, Pma_399.92	XP_025080740.1, XP_025101489.1, XP_025113382.1	EVM0001304.1, EVM0003215.1, EVM0004780.1, EVM0005249.1, EVM0006043.1, EVM0006630.1, EVM0006679.1, EVM0009658.1, EVM0010046.1, EVM0010601.1, EVM0011564.1, EVM0014415.1, EVM0020023.1, EVM0020280.1, EVM0022627.1
OG0000033	AI07G009137, AI07G009481, AI08G009964, AI08G009966, AI20G021521, AI22G022992, AI22G022994, AI22G022995, AI22G023192	XP_013062111.1, XP_013063751.1, XP_013067757.1, XP_013074103.1, XP_013074747.1, XP_013082487.1, XP_013088175.1, XP_013090777.1, XP_013094790.1, XP_013096066.1, XP_013096068.1	Bstr_000130-T1, Bstr_000131-T1, Bstr_004366-T1, Bstr_011414-T1, Bstr_011415-T1, Bstr_011417-T1, Bstr_021600-T1, Bstr_021601-T1, Bstr_028556-T1, Bstr_033357-T1, Bstr_033513-T1, Bstr_037356-T1, Bstr_044139-T1, Bstr_045104-T1, Bstr_045105-T1	CsqKR_Scaf113_14.14, CsqKR_Scaf113_14.18, CsqKR_Scaf124_3.12, CsqKR_Scaf124_3.18, CsqKR_Scaf194_24.9, CsqKR_Scaf194_27.12, CsqKR_Scaf200_8.27, CsqKR_Scaf361_6.11, CsqKR_Scaf361_6.20, CsqKR_Scaf361_7.17, CsqKR_Scaf361_7.19, CsqKR_Scaf690_1.34, CsqKR_Scaf90_35.28, CsqKR_Scaf939_0.15	NP_001292255.1, XP_011427552.2, XP_011442527.2, XP_019924602.2, XP_034312918.1, XP_034314167.1, XP_034314172.1, XP_034314776.1	evm.model.Hic_asm_0.295, evm.model.Hic_asm_0.296.1, evm.model.Hic_asm_0.991, evm.model.Hic_asm_1.898, evm.model.Hic_asm_15.1217, evm.model.Hic_asm_15.1218, evm.model.Hic_asm_15.1219, evm.model.Hic_asm_15.1220, evm.model.Hic_asm_15.1236, evm.model.Hic_asm_17.456, evm.model.Hic_asm_2.100	g22315.t1, g22316.t1, g30008.t1, g30009.t1, g30010.t1, g30011.t1, g30012.t1, g30014.t1, g33745.t1, g33746.t1, g39158.t1, g41835.t1, g4504.t1, g6123.t1	Mho_013385-T1, Mho_013743-T1, Mho_032227-T1, Mho_042534-T1, Mho_042535-T1, Mho_042536-T1, Mho_043183-T1, Mho_043184-T1, Mho_043185-T1, Mho_043187-T1, Mho_043188-T1, Mho_043192-T1, Mho_043218-T1, Mho_043219-T1	Mco_135_26.34, Mco_145_6.31, Mco_153_36.61, Mco_56_29.24, Mco_56_30.69, Mco_573_10.97, Mco_573_38.49, Mco_581_79.55, Mco_628_88.6, Mco_637_46.87, Mco_8_2.129	XP_029640842.1, XP_029640998.1, XP_029645868.1, XP_029650810.1, XP_029653829.2, XP_029656767.2, XP_029658051.1, XP_029658150.1, XP_029658254.1, XP_036358938.1, XP_036358984.1, XP_036365601.1, XP_036366267.1, XP_036368996.1, XP_036369663.1	Pma_10004359, Pma_10004360, Pma_10006715, Pma_10008054, Pma_10009035, Pma_10014040, Pma_10016619, Pma_10016623, Pma_10016624, Pma_10030708	XP_025076819.1, XP_025081535.1, XP_025083594.1, XP_025084838.1, XP_025086194.1, XP_025089813.1, XP_025091740.1, XP_025094178.1, XP_025100314.1, XP_025105861.1, XP_025108298.1, XP_025108422.1, XP_025115871.1	EVM0001061.1, EVM0001820.1, EVM0003293.1, EVM0003324.1, EVM0004062.1, EVM0006094.1, EVM0010007.1, EVM0014790.1, EVM0015402.1, EVM0022099.1, EVM0022231.1, EVM0023158.1
OG0000034	AI21G021893, AI21G021894, AI21G021895	XP_013062746.1, XP_013065409.1, XP_013077708.1, XP_013078741.1, XP_013079906.1, XP_013088968.1, XP_013094010.1	Bstr_002896-T1, Bstr_002897-T1, Bstr_002898-T1, Bstr_003239-T1, Bstr_004484-T1, Bstr_021507-T1, Bstr_042625-T1	CsqKR_Scaf166_4.9, CsqKR_Scaf300_2.28, CsqKR_Scaf300_2.34, CsqKR_Scaf300_2.35, CsqKR_Scaf43_22.22, CsqKR_Scaf54_1.3, CsqKR_Scaf57_1.16	XP_011418027.2, XP_011422168.2, XP_011426440.2, XP_011434623.2, XP_011435244.2, XP_019919199.2, XP_019920313.2, XP_019930628.2, XP_034309090.1, XP_034310072.1, XP_034310503.1, XP_034310729.1, XP_034310730.1, XP_034310731.1, XP_034310733.1, XP_034327622.1, XP_034334741.1, XP_034335319.1	evm.model.Hic_asm_11.1282, evm.model.Hic_asm_15.1109, evm.model.Hic_asm_17.1126, evm.model.Hic_asm_3.42, evm.model.Hic_asm_3.509, evm.model.Hic_asm_3.827, evm.model.Hic_asm_3.829	g13147.t1, g18972.t1, g18973.t1, g19127.t1, g19128.t1, g19347.t1, g19861.t1, g19862.t1, g19863.t1, g20765.t1, g20766.t1, g20768.t1, g20769.t1, g25354.t1, g25355.t1, g26605.t1, g26607.t1, g3196.t1, g3198.t1, g3199.t1, g3200.t1, g3202.t1, g3240.t1, g36560.t1, g36561.t1, g36562.t1, g36563.t1, g36564.t1, g3665.t1, g3666.t1, g3667.t1, g3668.t1, g3669.t1, g36935.t1, g36936.t1, g40957.t1, g42291.t1, g43…	Mho_000762-T1, Mho_000763-T1, Mho_000765-T1, Mho_003622-T1, Mho_003623-T1, Mho_010383-T1, Mho_020749-T1, Mho_020755-T1, Mho_022652-T1, Mho_022655-T1, Mho_022876-T1, Mho_022883-T1, Mho_031516-T1, Mho_032072-T1, Mho_032073-T1, Mho_032080-T1, Mho_032081-T1, Mho_032082-T1, Mho_032083-T1, Mho_047138-T1	Mco_44_0.19, Mco_530_34.27, Mco_598_5.49, Mco_637_79.36, Mco_641_18.30, Mco_66_37.29	XP_029641804.1, XP_029647239.1, XP_029647729.2, XP_029656077.1, XP_036366494.1, XP_036366787.1	Pma_10007427, Pma_10008417, Pma_10010327, Pma_10014474, Pma_10021965, Pma_10021967, Pma_10022057, Pma_10022299, Pma_10022974, Pma_10022976, Pma_10024026, Pma_10028363, Pma_10032009, Pma_212.73	XP_025078500.1, XP_025083738.1, XP_025084351.1, XP_025095126.1, XP_025096592.1, XP_025107410.1	EVM0000250.1, EVM0000964.1, EVM0001574.1, EVM0002030.1, EVM0004979.1, EVM0005706.1, EVM0007425.1, EVM0009452.1, EVM0009736.1, EVM0009970.1, EVM0010792.1, EVM0011148.1, EVM0013644.1, EVM0014576.1, EVM0018933.1, EVM0021950.1, EVM0022671.1
OG0000035					XP_019922989.2, XP_034300544.1, XP_034310376.1, XP_034312906.1, XP_034318907.1, XP_034319594.1, XP_034319729.1, XP_034322344.1, XP_034322566.1, XP_034323385.1, XP_034326068.1, XP_034328405.1, XP_034330564.1	evm.model.Hic_asm_1.1874, evm.model.Hic_asm_11.1658, evm.model.Hic_asm_11.801, evm.model.Hic_asm_7.1257, evm.model.fragScaff_scaffold_24_pilon.70, evm.model.original_scaffold_297_pilon.1, evm.model.original_scaffold_297_pilon.3	g11855.t1, g14534.t1, g16058.t1, g16407.t1, g18365.t1, g18656.t1, g19171.t1, g22524.t1, g2269.t1, g24327.t1, g25143.t1, g25946.t1, g29331.t1, g30264.t1, g30297.t1, g30813.t1, g31404.t1, g35294.t1, g38962.t1, g39325.t1, g40432.t1, g41608.t1, g6532.t1, g6533.t1, g8512.t1, g9936.t1	Mho_005507-T1, Mho_008695-T1, Mho_013151-T1, Mho_013153-T1, Mho_020656-T1, Mho_021669-T1, Mho_022383-T1, Mho_023079-T1, Mho_026811-T1, Mho_026950-T1, Mho_027123-T1, Mho_028150-T1, Mho_029095-T1, Mho_030462-T1, Mho_030522-T1, Mho_030916-T1, Mho_032195-T1, Mho_032379-T1, Mho_032738-T1, Mho_040574-T1, Mho_040657-T1, Mho_042757-T1, Mho_042899-T1, Mho_045285-T1, Mho_045332-T1, Mho_045347-T1, Mho_04732…			Pma_10001294, Pma_10003483, Pma_10004835, Pma_10005481, Pma_10007177, Pma_10008717, Pma_10009074, Pma_10012711, Pma_10013113, Pma_10015411, Pma_10016570, Pma_10017269, Pma_10018796, Pma_10018941, Pma_10020309, Pma_10020562, Pma_10021274, Pma_10021491, Pma_10023664, Pma_10023980, Pma_10024837, Pma_10026928, Pma_10027917, Pma_10028173, Pma_10028212, Pma_10029399, Pma_10030998, Pma_10031053, Pma_177…		EVM0000450.1, EVM0001210.1, EVM0001559.1, EVM0001646.1, EVM0001703.1, EVM0001734.1, EVM0002054.1, EVM0002506.1, EVM0005680.1, EVM0006588.1, EVM0006886.1, EVM0007024.1, EVM0007157.1, EVM0008452.1, EVM0008862.1, EVM0009733.1, EVM0010015.1, EVM0010143.1, EVM0010708.1, EVM0011257.1, EVM0012806.1, EVM0013337.1, EVM0014615.1, EVM0015057.1, EVM0015103.1, EVM0016684.1, EVM0017433.1, EVM0017890.1, EVM0019…
OG0000036	AI01G000719, AI01G000720, AI02G002030, AI02G002031, AI02G002032, AI02G002033, AI14G016684, AI31G028428	XP_013066263.1, XP_013066266.1, XP_013066268.1, XP_013066277.1, XP_013066278.1, XP_013066280.1, XP_013066281.1, XP_013066283.1, XP_013066284.1, XP_013066285.1, XP_013066286.1, XP_013066370.1, XP_013066371.1, XP_013069169.1, XP_013069521.1, XP_013069523.1, XP_013075582.1, XP_013084279.1, XP_013084281.1, XP_013084282.1, XP_013084285.1, XP_013088629.1, XP_013088630.1, XP_013088631.1, XP_013094438.1	Bstr_000256-T2, Bstr_006867-T1, Bstr_006868-T1, Bstr_006887-T1, Bstr_006968-T1, Bstr_009097-T1, Bstr_012432-T1, Bstr_013072-T1, Bstr_013984-T1, Bstr_013989-T1, Bstr_013990-T1, Bstr_013991-T1, Bstr_013992-T1, Bstr_013994-T1, Bstr_013996-T1, Bstr_013997-T1, Bstr_014100-T1, Bstr_014101-T1, Bstr_014371-T1, Bstr_017061-T1, Bstr_017064-T1, Bstr_020441-T1, Bstr_042634-T1, Bstr_048778-T1, Bstr_049210-T1	CsqKR_Scaf130_17.26, CsqKR_Scaf130_18.8, CsqKR_Scaf164_3.12	XP_011421782.2, XP_011447501.2, XP_034326245.1, XP_034338587.1, XP_034339298.1, XP_034339299.1	evm.model.Hic_asm_13.1647, evm.model.Hic_asm_16.67, evm.model.Hic_asm_4.1353, evm.model.Hic_asm_4.1428.1, evm.model.Hic_asm_4.1430, evm.model.Hic_asm_4.615	g15121.t1, g19339.t1, g19341.t1, g19345.t1, g20015.t1, g20016.t1, g20018.t1, g20021.t1, g24733.t1, g25649.t1, g25651.t1, g25698.t1, g25701.t1, g25702.t1, g25703.t1, g25704.t1, g25705.t1, g33414.t1, g3384.t1, g3387.t1, g3389.t1, g3771.t1, g3779.t1, g42106.t1, g42107.t1, g42108.t1, g42397.t1, g9447.t1, g9449.t1, g9452.t1, g9453.t1, g9454.t1, g9455.t1	Mho_005245-T1, Mho_005246-T1, Mho_005688-T1, Mho_006915-T1, Mho_040357-T1, Mho_040359-T1	Mco_222_1.129, Mco_508_3.47, Mco_541_9.32, Mco_590_21.8, Mco_590_21.96, Mco_634_4.26, Mco_634_4.35, Mco_91_1.39, Mco_91_1.41, Mco_91_1.58, Mco_9_14.83	XP_036363854.1	Pma_10001224, Pma_10002709, Pma_10005329, Pma_10029400, Pma_10029401, Pma_10029402, Pma_10029403, Pma_10029404	XP_025080126.1, XP_025081069.1, XP_025081734.1, XP_025082580.1, XP_025082581.1, XP_025082994.1, XP_025082997.1, XP_025083078.1, XP_025083452.1, XP_025083907.1, XP_025083959.1, XP_025084443.1, XP_025102664.1	EVM0000574.1, EVM0007577.1, EVM0012472.1, EVM0013886.1, EVM0015580.1, EVM0018004.1, EVM0019700.1, EVM0020212.1, EVM0020339.1, EVM0021752.1
OG0000037	AI03G003432, AI03G003433, AI03G003434, AI03G003435, AI03G004038, AI05G006000, AI12G014075, AI12G014077, AI21G021916, AI21G022392	XP_013060671.1, XP_013064431.1, XP_013065224.1, XP_013071238.1, XP_013071549.1, XP_013071550.1, XP_013071551.1, XP_013071554.1, XP_013071556.1, XP_013071557.1, XP_013075526.1, XP_013075554.1, XP_013083044.1, XP_013083622.1, XP_013094195.1, XP_013096133.1	Bstr_003355-T1, Bstr_003356-T1, Bstr_003357-T1, Bstr_003751-T1, Bstr_003768-T1, Bstr_009279-T1, Bstr_009280-T1, Bstr_020715-T1, Bstr_020716-T1, Bstr_020720-T1, Bstr_025084-T1, Bstr_025086-T1, Bstr_027200-T1, Bstr_027201-T1, Bstr_027203-T1, Bstr_032269-T1	CsqKR_Scaf562_1.32	NP_001295825.1, XP_011444849.1, XP_034305101.1, XP_034305103.1, XP_034305104.1, XP_034308304.1	evm.model.Hic_asm_12.380, evm.model.Hic_asm_17.1681, evm.model.original_scaffold_440_pilon.131, evm.model.original_scaffold_440_pilon.271, evm.model.original_scaffold_440_pilon.43	g24874.t1, g24875.t1, g24876.t1, g24879.t1, g24881.t1, g24884.t1, g24885.t1, g24886.t1, g24887.t1, g24888.t1, g24889.t1, g24890.t1, g24891.t1, g24892.t1, g24893.t1, g24894.t1, g24895.t1, g24896.t1, g24897.t1, g35158.t1, g35159.t1, g35160.t1, g35161.t1, g35162.t1, g35163.t1, g35164.t1, g35165.t1, g35166.t1, g35167.t1, g35168.t1, g35169.t1, g35170.t1, g35171.t1, g35172.t1, g35173.t1, g35174.t1, g35…	Mho_003968-T1, Mho_003971-T1, Mho_016869-T1, Mho_034757-T1, Mho_034758-T1, Mho_034760-T1, Mho_034761-T1, Mho_034897-T1, Mho_034898-T1, Mho_035099-T1	Mco_151_3.69, Mco_44_7.43, Mco_517_17.101, Mco_517_17.102, Mco_517_17.108, Mco_517_17.36, Mco_538_27.26, Mco_538_27.27, Mco_538_27.28, Mco_538_27.52, Mco_539_0.31, Mco_539_1.22, Mco_539_1.23, Mco_539_1.47, Mco_539_1.51	XP_029636493.1, XP_029637027.1, XP_036359020.1, XP_036359314.1	Pma_10002437, Pma_10011049, Pma_10012984, Pma_10012985, Pma_10014961, Pma_10015580, Pma_10015669, Pma_10015670, Pma_10016222, Pma_10016224, Pma_10019664, Pma_10021319, Pma_10022856	XP_025084352.1, XP_025108065.1, XP_025108067.1, XP_025108100.1, XP_025108365.1, XP_025113400.1, XP_025113404.1, XP_025113405.1, XP_025113954.1, XP_025113955.1, XP_025113957.1	EVM0002127.1, EVM0004671.1, EVM0005247.1, EVM0007873.1, EVM0010842.1, EVM0010881.1, EVM0010896.1, EVM0011589.1, EVM0015170.1, EVM0015728.1, EVM0020682.1
OG0000038	AI08G010222, AI31G028341	XP_013065172.1	Bstr_018869-T1	CsqKR_Scaf103_44.8, CsqKR_Scaf103_45.9, CsqKR_Scaf140_2.8, CsqKR_Scaf140_3.18, CsqKR_Scaf140_3.25, CsqKR_Scaf151_3.14, CsqKR_Scaf20_8.4, CsqKR_Scaf237_4.6, CsqKR_Scaf307_8.43, CsqKR_Scaf307_8.47, CsqKR_Scaf307_8.48, CsqKR_Scaf34_2.21, CsqKR_Scaf34_2.29, CsqKR_Scaf34_4.40, CsqKR_Scaf34_4.41, CsqKR_Scaf43_51.16, CsqKR_Scaf50_1.0, CsqKR_Scaf50_1.10, CsqKR_Scaf50_1.11, CsqKR_Scaf50_1.5, CsqKR_Scaf50_…	XP_011430183.2, XP_011449247.2, XP_011452171.2, XP_011455830.1, XP_019918183.2, XP_019921089.2, XP_034305993.1, XP_034305996.1, XP_034307584.1, XP_034312897.1, XP_034314022.1, XP_034314023.1, XP_034314027.1, XP_034314029.1, XP_034316285.1, XP_034316289.1, XP_034318465.1, XP_034319091.1, XP_034321162.1, XP_034321274.1, XP_034321879.1, XP_034322078.1, XP_034322079.1, XP_034324268.1, XP_034325581.1,…	evm.model.Hic_asm_0.816_evm.model.Hic_asm_0.817, evm.model.Hic_asm_5.286, evm.model.Hic_asm_8.971, evm.model.fragScaff_scaffold_24_pilon.87	g11427.t1, g11428.t1, g11431.t1, g11434.t1, g11436.t1, g13984.t1, g17621.t1, g2539.t1, g25694.t1, g41219.t1, g41220.t1, g41221.t1, g5049.t1, g6935.t1, g825.t1, g8610.t1, g8616.t1	Mho_003658-T1, Mho_003659-T1, Mho_003661-T1, Mho_003853-T1, Mho_015261-T1, Mho_023840-T1, Mho_025864-T1, Mho_025969-T1, Mho_025975-T1, Mho_027002-T1, Mho_027005-T1, Mho_027007-T1, Mho_027416-T1, Mho_027417-T1, Mho_027418-T1, Mho_030438-T1, Mho_032819-T1, Mho_032823-T1, Mho_032824-T1, Mho_038805-T1, Mho_038807-T1, Mho_038808-T1, Mho_038809-T1, Mho_038810-T1, Mho_038834-T1, Mho_038835-T1, Mho_03987…	Mco_145_21.57, Mco_185_2.33, Mco_39_0.36, Mco_42_12.57		Pma_10002115, Pma_10006839, Pma_10009912, Pma_10011309, Pma_10011494, Pma_10013193, Pma_10014271, Pma_10014749, Pma_10017468, Pma_10017469, Pma_10017470, Pma_10028226	XP_025076137.1, XP_025103162.1, XP_025116128.1	EVM0001156.1, EVM0007514.1, EVM0023062.1, EVM0023289.1
OG0000039	AI03G003261, AI14G016637, AI14G016638, AI14G016642, AI14G016643, AI14G016646, AI29G027584	XP_013074235.1, XP_013076115.1, XP_013091965.1	Bstr_004335-T1, Bstr_009999-T1, Bstr_010652-T1, Bstr_023374-T1, Bstr_023375-T1	CsqKR_Scaf130_23.17, CsqKR_Scaf165_11.8, CsqKR_Scaf7_0.4	XP_011416314.2, XP_011422903.2, XP_011457045.2, XP_019918216.2, XP_034325761.1, XP_034337321.1	evm.model.Hic_asm_12.934, evm.model.Hic_asm_14.482, evm.model.Hic_asm_14.669, evm.model.Hic_asm_14.819, evm.model.Hic_asm_14.820, evm.model.Hic_asm_2.497, evm.model.Hic_asm_2.633, evm.model.Hic_asm_4.1004, evm.model.Hic_asm_6.1327, evm.model.Hic_asm_6.1496, evm.model.Hic_asm_6.1498, evm.model.Hic_asm_6.1499_evm.model.Hic_asm_6.1500	g11106.t1, g11107.t1, g11110.t1, g12066.t1, g12068.t1, g16032.t1, g22946.t1, g22948.t1, g23692.t1, g25681.t1, g25682.t1, g25687.t1, g25688.t1, g25689.t1, g25691.t1, g26914.t1, g26916.t1, g27119.t1, g27629.t1, g27630.t1, g27631.t1, g27643.t1, g28014.t1, g28015.t1, g28017.t1, g28018.t1, g28020.t1, g28021.t1, g28022.t1, g32549.t1, g32940.t1, g3326.t1, g3327.t1, g3328.t1, g3329.t1, g3330.t1, g3331.t1…	Mho_004908-T1, Mho_004909-T1, Mho_004911-T1, Mho_015768-T1, Mho_037922-T1, Mho_037923-T1, Mho_037924-T1, Mho_037927-T1, Mho_037928-T1, Mho_037930-T1	Mco_119_15.31, Mco_129_7.36, Mco_25_31.19, Mco_46_61.30, Mco_46_61.35, Mco_510_0.37, Mco_591_32.31, Mco_591_56.18, Mco_591_58.49, Mco_591_58.50, Mco_591_59.35, Mco_591_59.40, Mco_591_68.9, Mco_620_50.49, Mco_637_81.81		Pma_10011038, Pma_10011039, Pma_10014053, Pma_10016725, Pma_10030168, Pma_10030173	XP_025083095.1, XP_025084343.1, XP_025085152.1, XP_025085301.1, XP_025085302.1, XP_025085491.1, XP_025086916.1, XP_025086971.1, XP_025088112.1, XP_025088114.1, XP_025088345.1, XP_025088544.1, XP_025099404.1, XP_025101512.1, XP_025101847.1, XP_025101862.1, XP_025102556.1, XP_025102557.1, XP_025102975.1, XP_025103138.1, XP_025110939.1	EVM0001988.1, EVM0007759.1, EVM0007763.1, EVM0008092.1, EVM0008983.1, EVM0010811.1, EVM0012314.1, EVM0014042.1, EVM0015711.1, EVM0018545.1, EVM0020076.1, EVM0020747.1, EVM0022814.1
OG0000040	AI03G004046	XP_013072770.1, XP_013081807.1, XP_013085519.1, XP_013091541.1	Bstr_001861-T1, Bstr_009564-T1, Bstr_013761-T1, Bstr_019892-T1, Bstr_019894-T1, Bstr_022630-T1, Bstr_032308-T1, Bstr_032856-T1, Bstr_039402-T1	CsqKR_Scaf173_3.0, CsqKR_Scaf173_3.1, CsqKR_Scaf173_3.2, CsqKR_Scaf69_75.11	NP_001295783.1, NP_001295828.1, XP_011444468.2, XP_011444469.1, XP_011444470.3, XP_019921838.2, XP_019929838.2, XP_034300166.1, XP_034300624.1, XP_034301421.1, XP_034302016.1, XP_034338880.1, XP_034338881.1	evm.model.Hic_asm_11.1974, evm.model.Hic_asm_11.26, evm.model.Hic_asm_12.1894, evm.model.Hic_asm_14.583, evm.model.Hic_asm_14.584, evm.model.Hic_asm_14.585, evm.model.Hic_asm_14.586, evm.model.Hic_asm_14.587, evm.model.Hic_asm_18.1334, evm.model.Hic_asm_18.1335, evm.model.Hic_asm_18.1336	g12300.t1, g12606.t1, g22290.t1, g22292.t1, g22719.t1, g23952.t1, g23954.t1, g23956.t1, g23957.t1, g24924.t1, g25715.t1, g28531.t1, g33750.t1, g35992.t1, g40713.t1, g42290.t1, g50.t1, g5789.t1, g5799.t1, g6203.t1	Mho_008513-T1, Mho_008514-T1, Mho_008515-T1, Mho_009324-T1, Mho_011404-T1, Mho_012065-T1, Mho_012066-T1, Mho_012067-T1, Mho_013274-T1, Mho_013453-T1, Mho_013455-T1, Mho_013456-T1, Mho_013457-T1, Mho_024954-T1	Mco_33_39.82, Mco_33_39.85, Mco_530_27.101, Mco_530_27.29, Mco_530_27.51, Mco_530_27.94, Mco_581_79.51, Mco_581_79.56, Mco_590_51.57, Mco_590_83.37, Mco_648_3.37	XP_029633059.1, XP_029633063.1, XP_029633064.1, XP_029634076.1, XP_029652170.2, XP_036356772.1	Pma_10000379, Pma_10001102, Pma_10001103, Pma_10001105, Pma_10004221, Pma_10008307, Pma_10008308, Pma_10009563, Pma_10010841, Pma_10010842, Pma_10010844, Pma_10011401, Pma_10011406, Pma_10014047, Pma_10014048, Pma_10014049, Pma_10014050, Pma_10014051, Pma_10015794, Pma_10018004, Pma_10023080, Pma_10024998, Pma_10026065, Pma_10026071, Pma_10026073	XP_025080463.1, XP_025082331.1, XP_025082363.1, XP_025083027.1, XP_025083726.1, XP_025086190.1, XP_025087967.1, XP_025089249.1, XP_025089263.1, XP_025089275.1, XP_025089286.1, XP_025095349.1, XP_025095380.1, XP_025107037.1, XP_025107428.1, XP_025107431.1, XP_025107432.1, XP_025108172.1, XP_025108357.1, XP_025108465.1	EVM0000642.1, EVM0002226.1, EVM0004616.1, EVM0005378.1, EVM0005564.1, EVM0006502.1, EVM0006678.1, EVM0011156.1, EVM0013058.1, EVM0015086.1, EVM0017243.1, EVM0018889.1, EVM0020972.1, EVM0022536.1, EVM0023050.1
OG0000041	AI02G002366, AI02G002367, AI02G002451, AI02G002452, AI02G002453, AI02G002454, AI06G007736, AI06G008357, AI06G008362, AI09G011733	XP_013063487.1, XP_013067017.1, XP_013068430.1, XP_013081667.1, XP_013082563.1, XP_013087610.1, XP_013094877.1, XP_013096435.1	Bstr_006262-T1, Bstr_006263-T1, Bstr_006428-T1, Bstr_006430-T1, Bstr_006432-T1, Bstr_006574-T1, Bstr_006575-T1, Bstr_007532-T1, Bstr_007802-T1, Bstr_008961-T1	CsqKR_Scaf37_15.39, CsqKR_Scaf63_3.13, CsqKR_Scaf63_3.15, CsqKR_Scaf63_3.7, CsqKR_Scaf63_3.78, CsqKR_Scaf63_3.79, CsqKR_Scaf63_3.82, CsqKR_Scaf63_3.86, CsqKR_Scaf63_5.26	XP_011413059.2, XP_011416019.1, XP_011416026.2, XP_011427007.1, XP_011427008.1, XP_011427009.1, XP_011427011.1, XP_011427024.1, XP_011427026.1, XP_011429056.1, XP_011436588.1, XP_011436589.2, XP_011444268.1, XP_019925474.2, XP_019926399.1, XP_034323700.1, XP_034323712.1, XP_034323714.1	evm.model.Hic_asm_0.1682, evm.model.Hic_asm_10.1405, evm.model.Hic_asm_10.1542, evm.model.Hic_asm_10.1862, evm.model.Hic_asm_10.1886, evm.model.Hic_asm_10.1973, evm.model.Hic_asm_10.1975, evm.model.Hic_asm_10.412, evm.model.Hic_asm_10.57.4, evm.model.Hic_asm_10.59, evm.model.Hic_asm_10.65, evm.model.Hic_asm_10.75, evm.model.Hic_asm_10.806.2, evm.model.Hic_asm_10.815, evm.model.Hic_asm_10.817, evm…	g2095.t1, g32385.t1, g32392.t1, g32402.t1, g32404.t1, g34334.t1, g670.t1	Mho_039055-T1, Mho_039056-T1, Mho_039057-T1, Mho_039058-T1, Mho_039061-T1, Mho_039063-T1, Mho_039067-T1, Mho_039071-T1, Mho_039074-T1, Mho_039076-T1, Mho_039077-T1, Mho_039584-T1, Mho_040473-T1, Mho_040474-T1, Mho_040706-T1, Mho_040707-T1, Mho_040708-T3, Mho_040748-T1, Mho_040804-T1, Mho_044974-T1	Mco_1_235.24, Mco_1_235.30, Mco_1_235.31, Mco_1_235.77, Mco_1_6.29, Mco_1_7.25, Mco_25_43.31, Mco_574_25.89	XP_029634784.2, XP_029635153.1, XP_029642304.1, XP_029642549.1, XP_029657083.1, XP_036355062.1, XP_036363190.1	Pma_10004760, Pma_10004765, Pma_10004853, Pma_10005028, Pma_10011209, Pma_10011826, Pma_10011827, Pma_10020596, Pma_10021810, Pma_10031769, Pma_243.625, Pma_490.279, Pma_490.280, Pma_490.281	XP_025092374.1, XP_025100499.1, XP_025104119.1, XP_025104699.1, XP_025104701.1, XP_025105735.1	EVM0001250.1, EVM0002214.1, EVM0002216.1, EVM0005174.1, EVM0007938.1, EVM0010230.1, EVM0013424.1, EVM0014540.1, EVM0016266.1, EVM0016997.1, EVM0017779.1, EVM0018258.1, EVM0018264.1, EVM0019765.1, EVM0020251.1, EVM0022755.1, EVM0023028.1, EVM0023896.1
OG0000042				CsqKR_Scaf36_10.12, CsqKR_Scaf36_11.22, CsqKR_Scaf36_11.30, CsqKR_Scaf40_6.17, CsqKR_Scaf5_3.15	XP_011412432.2, XP_011414014.2, XP_011414416.2, XP_011414424.1, XP_011423929.1, XP_011424717.2, XP_011431344.1, XP_011441232.2, XP_011450794.1, XP_011450796.2, XP_019919096.1, XP_034319326.1, XP_034324712.1, XP_034324873.1, XP_034325175.1, XP_034325181.1, XP_034325231.1, XP_034325248.1, XP_034325381.1, XP_034325686.1, XP_034336550.1	evm.model.Hic_asm_1.1766, evm.model.Hic_asm_1.512, evm.model.Hic_asm_1.714_evm.model.Hic_asm_1.715, evm.model.Hic_asm_1.966, evm.model.Hic_asm_1.967, evm.model.Hic_asm_1.970, evm.model.Hic_asm_1.988, evm.model.Hic_asm_10.2175, evm.model.Hic_asm_18.1289, evm.model.Hic_asm_18.1291, evm.model.Hic_asm_18.1927, evm.model.Hic_asm_18.1929, evm.model.Hic_asm_18.1930, evm.model.Hic_asm_18.602.2, evm.model…	g14011.t1, g14981.t1, g26466.t1, g30433.t1, g40741.t1, g7609.t1, g7612.t1, g7613.t1, g7614.t1, g7615.t1	Mho_000265-T1, Mho_015586-T1, Mho_015892-T1, Mho_017031-T1, Mho_017036-T1, Mho_017127-T1, Mho_017132-T1, Mho_017133-T1, Mho_017134-T1, Mho_017135-T1, Mho_017136-T1, Mho_017138-T1, Mho_017139-T1, Mho_017143-T1, Mho_017146-T1, Mho_017147-T1, Mho_017148-T1, Mho_017151-T1, Mho_017195-T1, Mho_019074-T1, Mho_022085-T1, Mho_027008-T1, Mho_032228-T1, Mho_041260-T1, Mho_041714-T1, Mho_041820-T1	Mco_1_26.47, Mco_40_22.65, Mco_40_22.66, Mco_40_22.67, Mco_40_22.68, Mco_40_22.77, Mco_40_22.80, Mco_40_23.51, Mco_40_23.52, Mco_40_23.54, Mco_40_23.55, Mco_40_23.56, Mco_40_24.16, Mco_40_24.17, Mco_40_24.42, Mco_40_24.58, Mco_40_24.65, Mco_40_25.16, Mco_40_25.35, Mco_40_25.37, Mco_40_25.38, Mco_40_25.41, Mco_574_29.61, Mco_574_29.7	XP_029648919.1, XP_036367865.1	Pma_10003617, Pma_10007978, Pma_10008861, Pma_10011399, Pma_10029668	XP_025089922.1, XP_025089923.1, XP_025089932.1, XP_025091103.1, XP_025091107.1, XP_025091108.1, XP_025091111.1, XP_025091151.1, XP_025091237.1, XP_025091340.1, XP_025091383.1, XP_025091425.1, XP_025091613.1, XP_025091614.1, XP_025091615.1, XP_025091616.1, XP_025091619.1, XP_025091620.1, XP_025092205.1, XP_025092206.1, XP_025092227.1, XP_025092376.1, XP_025092379.1, XP_025092705.1, XP_025092833.1,…	EVM0000800.1, EVM0003092.1, EVM0003645.1, EVM0010855.1, EVM0011102.1, EVM0017681.1, EVM0017740.1, EVM0019672.1
OG0000043	AI01G000532, AI01G000533, AI01G000534, AI03G004538, AI03G004540, AI07G009276, AI07G009277, AI13G015149, AI13G015152, AI13G015712, AI13G015713, AI13G015715, AI13G015716, AI13G015731, AI13G015732, AI13G015733, AI13G015736, AI13G015737, AI13G015738, AI13G015739, AI13G015740, AI13G015741, AI13G015743, AI13G015746, AI13G015750, AI13G015752, AI13G015753, AI13G015754, AI13G015755, AI13G015757, AI13G0157…	XP_013060574.1, XP_013060619.1, XP_013061089.1, XP_013062038.1, XP_013062959.1, XP_013064130.1, XP_013064352.1, XP_013071522.1, XP_013073396.1, XP_013075837.1, XP_013076959.1, XP_013079455.1, XP_013079814.1, XP_013080223.1, XP_013080227.1, XP_013080229.1, XP_013083793.1, XP_013084266.1, XP_013084267.1, XP_013085771.1, XP_013085791.1, XP_013088181.1, XP_013088931.1, XP_013089478.1, XP_013089779.1,…	Bstr_001033-T1, Bstr_004333-T1, Bstr_004424-T1, Bstr_004440-T1, Bstr_004441-T1, Bstr_004442-T1, Bstr_005082-T1, Bstr_005434-T1, Bstr_005938-T1, Bstr_008195-T1, Bstr_008196-T1, Bstr_011265-T1, Bstr_011266-T1, Bstr_011270-T2, Bstr_011272-T1, Bstr_011273-T1, Bstr_011299-T1, Bstr_011359-T2, Bstr_011379-T1, Bstr_011598-T2, Bstr_011599-T1, Bstr_011601-T1, Bstr_011603-T1, Bstr_011861-T1, Bstr_011962-T1,…				g8904.t1						EVM0018128.1
OG0000044					XP_011417952.2, XP_011418815.2, XP_011428095.2, XP_011432648.2, XP_011432650.2, XP_011436040.2, XP_011436044.2, XP_011440142.3, XP_011444797.2, XP_011447740.2, XP_011448160.2, XP_011456713.2, XP_019917934.2, XP_019917956.2, XP_019922311.2, XP_019924090.2, XP_019924162.2, XP_019924704.2, XP_019925404.2, XP_019925717.1, XP_019926473.2, XP_019926686.2, XP_019926959.2, XP_019928002.2, XP_019929315.2,…			Mho_032539-T1, Mho_047200-T1
OG0000045	AI01G001244, AI01G001245, AI01G001246, AI02G002890, AI04G004985, AI04G004987, AI06G008187, AI11G013934, AI20G021490, AI24G024006, AI24G024008	XP_013063656.1, XP_013069620.1, XP_013073867.1, XP_013088377.1, XP_013088438.1, XP_013095057.1	Bstr_007081-T1, Bstr_008183-T1, Bstr_017304-T1, Bstr_031211-T1, Bstr_031732-T1, Bstr_037016-T1	CsqKR_Scaf65_8.19	XP_011427974.2, XP_011432032.2, XP_011438794.2, XP_011440229.1, XP_011441292.2, XP_011445471.2, XP_011447337.2, XP_019918311.2, XP_019920622.1, XP_019923374.2, XP_019923656.2, XP_019926167.2, XP_034300931.1, XP_034327787.1, XP_034330495.1	evm.model.Hic_asm_0.1664, evm.model.Hic_asm_0.73, evm.model.Hic_asm_11.53, evm.model.Hic_asm_11.537, evm.model.Hic_asm_11.538, evm.model.Hic_asm_11.539, evm.model.Hic_asm_11.540, evm.model.Hic_asm_11.543, evm.model.Hic_asm_13.2049, evm.model.Hic_asm_13.369, evm.model.Hic_asm_13.370, evm.model.Hic_asm_15.599, evm.model.Hic_asm_16.1448, evm.model.Hic_asm_16.1473, evm.model.Hic_asm_17.1104, evm.mode…	g1429.t1, g17275.t1, g22106.t1, g28178.t1, g28187.t1, g28394.t1, g30434.t1, g30443.t1, g34120.t1, g35504.t1, g8585.t1	Mho_000555-T1, Mho_002747-T1, Mho_003897-T1, Mho_003899-T1, Mho_006058-T1, Mho_006577-T1, Mho_006854-T1, Mho_007062-T1, Mho_007360-T1, Mho_007989-T1, Mho_011890-T1, Mho_011891-T1, Mho_014076-T1, Mho_037813-T1, Mho_038589-T1	Mco_10_7.34, Mco_10_7.38, Mco_169_1.23, Mco_169_2.27, Mco_3_172.14, Mco_3_172.16, Mco_3_174.18, Mco_546_13.30, Mco_561_49.38, Mco_633_28.31	XP_029640138.1, XP_029641267.1, XP_029647603.1, XP_036360662.1, XP_036366700.1	Pma_10003053, Pma_10003655, Pma_10006077, Pma_10010490, Pma_10012019, Pma_10014317, Pma_10015231, Pma_10015232, Pma_10015233, Pma_10015234, Pma_10016805, Pma_10017286, Pma_10021403, Pma_10021858, Pma_10029596, Pma_10030309	XP_025076281.1, XP_025076459.1, XP_025076465.1, XP_025077654.1, XP_025077658.1, XP_025077663.1, XP_025078660.1, XP_025080389.1, XP_025083470.1, XP_025087352.1, XP_025087616.1, XP_025087938.1	EVM0001119.1, EVM0001898.1, EVM0003198.1, EVM0003761.1, EVM0007122.1, EVM0007428.1, EVM0009290.1, EVM0011620.1, EVM0013764.1, EVM0014830.1, EVM0015353.1, EVM0015393.1, EVM0015511.1, EVM0016025.1, EVM0017171.1, EVM0019127.1, EVM0021178.1, EVM0021484.1, EVM0021597.1, EVM0021924.1
OG0000046	AI03G004093, AI06G007306	XP_013076533.1, XP_013080634.1, XP_013084507.1, XP_013085483.1, XP_013093826.1	Bstr_000699-T1, Bstr_009298-T1, Bstr_009585-T1, Bstr_009586-T1, Bstr_013513-T1, Bstr_014764-T1, Bstr_014766-T1, Bstr_031877-T1, Bstr_039590-T1, Bstr_041105-T1	CsqKR_Scaf140_3.16, CsqKR_Scaf24_1.18, CsqKR_Scaf43_13.8, CsqKR_Scaf43_24.12, CsqKR_Scaf53_7.13, CsqKR_Scaf64_26.25	XP_011430653.1, XP_011438450.2, XP_011444692.2, XP_019921175.2, XP_034299785.1, XP_034312573.1, XP_034312592.1, XP_034314028.1, XP_034329940.1, XP_034329943.1, XP_034337656.1, XP_034338771.1	evm.model.Hic_asm_15.1393, evm.model.Hic_asm_15.1394, evm.model.Hic_asm_15.475, evm.model.Hic_asm_2.657	g11808.t1, g13007.t1, g1324.t1, g15620.t1, g18780.t1, g20655.t1, g25028.t1, g26632.t1, g3069.t1, g35496.t1, g35543.t1, g37080.t1, g37816.t1, g37901.t1, g40397.t1, g40953.t1, g4216.t1	Mho_000271-T1, Mho_002613-T1, Mho_002615-T1, Mho_002617-T1, Mho_004463-T1, Mho_004465-T1, Mho_006841-T1, Mho_012607-T1, Mho_016605-T1, Mho_017299-T1, Mho_017300-T1, Mho_018992-T1, Mho_019000-T1, Mho_019494-T1, Mho_019496-T1, Mho_021622-T1, Mho_039897-T1	Mco_57_24.14, Mco_581_83.32	XP_036354575.1, XP_036356930.1, XP_036364681.1, XP_036364699.1, XP_036365096.1, XP_036365100.1, XP_036365101.1	Pma_10000079, Pma_10000744, Pma_10002577, Pma_10006360, Pma_10008500, Pma_10008502, Pma_10008503, Pma_10008506, Pma_10011224, Pma_10012150, Pma_10012371, Pma_10012776, Pma_10014518, Pma_10014743, Pma_10014744, Pma_10019398, Pma_10019399, Pma_10019400, Pma_10023797, Pma_10025570, Pma_10025951, Pma_10025954, Pma_10025955, Pma_10026173, Pma_10029913, Pma_10031935, Pma_10032448, Pma_10032501, Pma_100…	XP_025086758.1, XP_025087009.1	EVM0000313.1, EVM0000336.1, EVM0000586.1, EVM0000777.1, EVM0001801.1, EVM0002049.1, EVM0002432.1, EVM0003100.1, EVM0004086.1, EVM0004570.1, EVM0005447.1, EVM0005673.1, EVM0005890.1, EVM0007066.1, EVM0007884.1, EVM0009133.1, EVM0010989.1, EVM0011502.1, EVM0014087.1, EVM0014230.1, EVM0014517.1, EVM0015023.1, EVM0015428.1, EVM0016477.1, EVM0017749.1, EVM0019728.1, EVM0019891.1, EVM0020003.1, EVM0021…
OG0000047	AI06G008459, AI07G008701, AI16G018070, AI16G018071, AI16G018073	XP_013075594.1, XP_013079599.1, XP_013082812.1, XP_013095956.1	Bstr_003150-T1, Bstr_005148-T1, Bstr_010431-T1, Bstr_013823-T1, Bstr_013855-T1, Bstr_013923-T1, Bstr_013924-T1, Bstr_013935-T1, Bstr_019048-T1, Bstr_024839-T1, Bstr_038358-T1, Bstr_044128-T1	CsqKR_Scaf157_9.49, CsqKR_Scaf174_31.45, CsqKR_Scaf174_31.61, CsqKR_Scaf35_15.21, CsqKR_Scaf35_45.20, CsqKR_Scaf3_33.12, CsqKR_Scaf3_33.5, CsqKR_Scaf524_1.11, CsqKR_Scaf524_3.13, CsqKR_Scaf55_11.18, CsqKR_Scaf55_11.6, CsqKR_Scaf55_11.63, CsqKR_Scaf55_11.66, CsqKR_Scaf55_11.67, CsqKR_Scaf55_11.68, CsqKR_Scaf55_11.69, CsqKR_Scaf55_11.70, CsqKR_Scaf55_11.72, CsqKR_Scaf55_11.73, CsqKR_Scaf5_20.10, Cs…	XP_011416079.2, XP_011419606.2, XP_011426176.2, XP_011433452.2, XP_011443948.2, XP_011446032.2, XP_011451126.2, XP_011453774.1, XP_011453775.2, XP_019930307.2, XP_034319157.1, XP_034319400.1, XP_034319544.1, XP_034320148.1, XP_034320150.1, XP_034320152.1, XP_034321186.1, XP_034322359.1	evm.model.Hic_asm_10.1528, evm.model.Hic_asm_10.2462, evm.model.Hic_asm_10.2463, evm.model.Hic_asm_12.440, evm.model.Hic_asm_5.1319, evm.model.Hic_asm_5.1321, evm.model.original_scaffold_440_pilon.332	g10953.t1, g11010.t1, g11012.t1, g16404.t1, g16634.t1, g20937.t1, g20938.t1, g24328.t1, g31941.t1, g31942.t1, g31943.t1, g31944.t1, g31945.t1, g31947.t1, g43915.t1, g805.t1, g806.t1, g807.t1, g808.t1, g809.t1, g886.t1	Mho_003729-T1, Mho_025073-T1, Mho_025077-T1, Mho_025892-T1, Mho_025918-T1, Mho_025988-T1, Mho_026085-T1, Mho_026483-T1, Mho_026682-T1, Mho_026804-T1, Mho_028171-T1, Mho_028224-T1, Mho_028225-T1, Mho_028229-T1, Mho_028230-T1, Mho_028231-T1, Mho_029262-T1, Mho_029263-T1, Mho_029264-T1, Mho_029265-T1	Mco_153_14.58, Mco_1_135.55, Mco_1_175.57, Mco_1_18.24, Mco_1_58.85, Mco_5_1.28, Mco_5_1.45, Mco_5_1.51, Mco_5_1.56, Mco_632_3.43, Mco_641_33.32, Mco_641_33.45, Mco_641_35.18, Mco_641_36.102, Mco_641_36.94, Mco_641_36.95, Mco_641_36.97	XP_029655027.1, XP_029656880.1, XP_036357639.1, XP_036359006.1, XP_036359199.1	Pma_10010315, Pma_10010316, Pma_10013703	XP_025091570.1, XP_025091773.1, XP_025094262.1, XP_025095647.1, XP_025095648.1, XP_025103932.1, XP_025104040.1, XP_025104953.1	EVM0002511.1, EVM0003211.1, EVM0006266.1, EVM0008575.1, EVM0016740.1
OG0000048				CsqKR_Scaf49_1.7	XP_011417469.2, XP_011447212.2, XP_019928883.2, XP_034305373.1, XP_034315257.1, XP_034315301.1, XP_034315397.1, XP_034315437.1, XP_034315515.1, XP_034315713.1, XP_034315955.1, XP_034316168.1, XP_034316520.1, XP_034317016.1, XP_034317062.1, XP_034317186.1, XP_034318566.1, XP_034318567.1, XP_034318570.1, XP_034318572.1, XP_034318597.1, XP_034318607.1, XP_034318691.1, XP_034318692.1, XP_034318703.1,…			Mho_001647-T1, Mho_002169-T1, Mho_004634-T1, Mho_015332-T1, Mho_015333-T1, Mho_015334-T1, Mho_018524-T1, Mho_020165-T1, Mho_020166-T1, Mho_023837-T1, Mho_024756-T1, Mho_024757-T1, Mho_024766-T1, Mho_024772-T1, Mho_024791-T1, Mho_024794-T1, Mho_024812-T1, Mho_024819-T1, Mho_024850-T1, Mho_024854-T1, Mho_024962-T1, Mho_024996-T1, Mho_025051-T1, Mho_025074-T1, Mho_025222-T2, Mho_025234-T1, Mho_02527…			Pma_10024916		EVM0006788.1, EVM0019457.1, EVM0020697.1, EVM0021497.1
OG0000049		XP_013061587.1, XP_013063191.1, XP_013064331.1, XP_013064458.1, XP_013067195.1, XP_013069045.1, XP_013070018.1, XP_013070081.1, XP_013070560.1, XP_013070892.1, XP_013071266.1, XP_013072189.1, XP_013073093.1, XP_013073113.1, XP_013073133.1, XP_013073752.1, XP_013074861.1, XP_013075838.1, XP_013077710.1, XP_013079510.1, XP_013080194.1, XP_013080693.1, XP_013082093.1, XP_013082377.1, XP_013083808.1,…	Bstr_005130-T1, Bstr_005131-T1, Bstr_008234-T1, Bstr_009374-T1, Bstr_017539-T1, Bstr_017737-T1, Bstr_026823-T1, Bstr_034057-T1, Bstr_039034-T1, Bstr_040919-T1		XP_011437187.2, XP_034298939.1, XP_034299052.1, XP_034307790.1, XP_034307861.1, XP_034326030.1, XP_034326099.1, XP_034334819.1		g10472.t1, g16744.t1, g17111.t1, g17326.t1, g18573.t1, g22723.t1, g23241.t1, g23482.t1, g28337.t1, g28551.t1, g29892.t1, g31102.t1, g31103.t1, g3302.t1, g33354.t1, g33357.t1, g34025.t1, g35125.t1, g35126.t1, g36869.t1, g39937.t1, g41117.t1, g42082.t1, g4306.t1, g4307.t1, g4409.t1, g4410.t1, g5483.t1, g5484.t1	Mho_002044-T1, Mho_005323-T1, Mho_007388-T1, Mho_007778-T1, Mho_008395-T1, Mho_013463-T1, Mho_014436-T1, Mho_015430-T1, Mho_022904-T1, Mho_026096-T1, Mho_031013-T1, Mho_036860-T1, Mho_037929-T1, Mho_043694-T1, Mho_043735-T1		XP_029633878.1, XP_029638053.1, XP_029638786.1, XP_029640497.1, XP_029640952.1, XP_029643372.1, XP_029646122.1, XP_029648839.1, XP_029648939.1, XP_029650762.1, XP_029652544.1, XP_029653046.1, XP_029654283.1, XP_029656834.1, XP_036370705.1		XP_025080471.1, XP_025085352.1, XP_025085353.1, XP_025085358.1, XP_025097624.1, XP_025097628.1, XP_025108813.1	EVM0000082.1, EVM0000292.1, EVM0000305.1, EVM0002832.1, EVM0003256.1, EVM0004094.1, EVM0004821.1, EVM0010164.1, EVM0010280.1, EVM0010438.1, EVM0011352.1, EVM0011517.1, EVM0014072.1, EVM0015444.1, EVM0015803.1, EVM0016288.1, EVM0021366.1, EVM0022929.1
OG0000050		XP_013065439.1	Bstr_015673-T1, Bstr_015674-T1, Bstr_017246-T1	CsqKR_Scaf3_102.19	XP_011414448.2, XP_011414472.2, XP_011416885.2, XP_011423382.2, XP_011435643.2, XP_011435644.2, XP_011438524.2, XP_011438525.2, XP_011438526.2, XP_011438528.2, XP_011449686.2, XP_011453647.2, XP_019920977.2, XP_034302614.1, XP_034308823.1, XP_034308828.1, XP_034308838.1, XP_034313484.1, XP_034313486.1, XP_034313487.1, XP_034313489.1, XP_034321861.1, XP_034331648.1, XP_034334708.1, XP_034335084.1,…	evm.model.Hic_asm_10.1864, evm.model.Hic_asm_10.1865, evm.model.Hic_asm_10.2168, evm.model.Hic_asm_10.2170, evm.model.Hic_asm_10.464, evm.model.Hic_asm_10.466, evm.model.Hic_asm_12.589, evm.model.Hic_asm_12.590, evm.model.Hic_asm_12.593, evm.model.Hic_asm_12.594, evm.model.Hic_asm_14.1053, evm.model.Hic_asm_14.114, evm.model.Hic_asm_14.118, evm.model.Hic_asm_14.1396, evm.model.Hic_asm_14.1398, ev…	g11322.t1, g42389.t1	Mho_015756-T1, Mho_019146-T1, Mho_023332-T1, Mho_023335-T1, Mho_024024-T1, Mho_024025-T1, Mho_024026-T1, Mho_024027-T1, Mho_024029-T1, Mho_026259-T1, Mho_026260-T1, Mho_030949-T1, Mho_030950-T1, Mho_044888-T1, Mho_044889-T1, Mho_044890-T1, Mho_044891-T1, Mho_044892-T1, Mho_044893-T1, Mho_045097-T1, Mho_045098-T1, Mho_045099-T1, Mho_045100-T1	Mco_615_2.63		Pma_10001386, Pma_10002174, Pma_10003418, Pma_10006213, Pma_10006214, Pma_10006215, Pma_10006217, Pma_10006218, Pma_10006491, Pma_10010384, Pma_10010412, Pma_10010635, Pma_10017189, Pma_10017190, Pma_10017191, Pma_10017192, Pma_10017193, Pma_10017194, Pma_10017195, Pma_10017196, Pma_10017197, Pma_10019052, Pma_10021761, Pma_10022099, Pma_10022273, Pma_10023647, Pma_10027708, Pma_10029549, Pma_100…	XP_025098599.1	EVM0000316.1, EVM0000775.1, EVM0000922.1, EVM0001676.1, EVM0003043.1, EVM0003573.1, EVM0004420.1, EVM0004518.1, EVM0007021.1, EVM0008329.1, EVM0010917.1, EVM0011229.1, EVM0011313.1, EVM0011529.1, EVM0012017.1, EVM0013701.1, EVM0014193.1, EVM0014622.1, EVM0014894.1, EVM0014906.1, EVM0015273.1, EVM0017486.1, EVM0020390.1, EVM0020897.1, EVM0021118.1, EVM0021208.1, EVM0022954.1, EVM0023088.1
OG0000051					XP_011429603.2, XP_011432496.2, XP_019918602.1, XP_019924707.2, XP_019929859.2, XP_019930860.2, XP_034299455.1, XP_034299608.1, XP_034299710.1, XP_034300643.1, XP_034305623.1, XP_034305633.1, XP_034305764.1, XP_034306102.1, XP_034309087.1, XP_034309496.1, XP_034309603.1, XP_034310456.1, XP_034312856.1, XP_034313989.1, XP_034315501.1, XP_034315692.1, XP_034315870.1, XP_034315885.1, XP_034315948.1,…	evm.model.Hic_asm_0.310, evm.model.Hic_asm_11.382, evm.model.Hic_asm_18.34, evm.model.Hic_asm_7.1199, evm.model.original_scaffold_131_pilon.9, evm.model.original_scaffold_280_pilon.7, evm.model.original_scaffold_284_pilon.5, evm.model.original_scaffold_388_pilon.3	g15204.t1, g15430.t1, g15598.t1, g24910.t1, g27869.t1, g31554.t1, g32755.t1, g35403.t1, g36867.t1, g42005.t1, g43559.t1, g6453.t1, g7831.t1, g824.t1, g9439.t1	Mho_000918-T1, Mho_007886-T1, Mho_010214-T1, Mho_012872-T1, Mho_018490-T1, Mho_020513-T1, Mho_020637-T1, Mho_021020-T1, Mho_021130-T1, Mho_021408-T1, Mho_021794-T1, Mho_024832-T1, Mho_024855-T1, Mho_026184-T1, Mho_027844-T1, Mho_028322-T1, Mho_029983-T1, Mho_036343-T1, Mho_037900-T1	Mco_15_2.11, Mco_538_6.56, Mco_539_0.19, Mco_546_24.87		Pma_10022246, Pma_130.118, Pma_170.218, Pma_264.165, Pma_298.280	XP_025078141.1, XP_025079578.1, XP_025082034.1, XP_025089714.1, XP_025091606.1, XP_025094279.1, XP_025095646.1, XP_025099687.1, XP_025100219.1, XP_025106709.1, XP_025108718.1, XP_025111928.1	EVM0006626.1, EVM0008004.1, EVM0008802.1, EVM0010782.1, EVM0012944.1, EVM0015430.1, EVM0018402.1, EVM0019526.1, EVM0019888.1, EVM0022684.1, EVM0022855.1, EVM0023184.1, EVM0023806.1
OG0000052	AI04G005652, AI04G005950, AI25G024665, AI26G025450	XP_013063623.1, XP_013071049.1, XP_013081804.1, XP_013094583.1	Bstr_017589-T1, Bstr_018406-T1, Bstr_027379-T1		XP_011414318.2, XP_011415958.2, XP_011421201.2, XP_011422863.2, XP_011448925.2, XP_011448926.3, XP_011451350.2, XP_011451365.2, XP_019923790.2, XP_019924548.2, XP_019929357.2, XP_034306998.1, XP_034307945.1, XP_034308493.1, XP_034323718.1, XP_034328287.1, XP_034328951.1, XP_034328952.1, XP_034328982.1, XP_034329972.1, XP_034330513.1, XP_034330514.1, XP_034330524.1, XP_034330597.1, XP_034336114.1,…	evm.model.Hic_asm_0.89, evm.model.Hic_asm_0.90, evm.model.Hic_asm_0.91, evm.model.Hic_asm_10.1131, evm.model.Hic_asm_10.1617, evm.model.Hic_asm_10.2440, evm.model.Hic_asm_10.2441, evm.model.Hic_asm_13.88, evm.model.Hic_asm_13.90, evm.model.Hic_asm_14.1622, evm.model.Hic_asm_15.1412, evm.model.Hic_asm_15.1413, evm.model.Hic_asm_15.1414, evm.model.Hic_asm_15.1736, evm.model.Hic_asm_15.1737, evm.mod…	g17159.t1, g17520.t1, g22837.t1, g23770.t1, g26316.t1, g40200.t1, g7032.t1	Mho_000613-T1, Mho_000614-T1, Mho_000700-T1, Mho_000701-T1, Mho_000703-T1, Mho_000704-T1, Mho_002015-T1, Mho_002016-T1, Mho_002017-T1, Mho_002018-T1, Mho_002220-T1, Mho_002409-T1, Mho_002437-T1, Mho_005513-T1, Mho_005514-T1, Mho_008457-T1, Mho_018906-T1, Mho_018911-T1, Mho_030027-T1, Mho_030028-T1, Mho_031175-T1, Mho_035548-T1, Mho_035549-T1, Mho_035554-T1, Mho_036368-T1, Mho_036369-T1, Mho_03646…	Mco_3_10.5, Mco_3_162.38	XP_029637862.2	Pma_10001809, Pma_10006114, Pma_10007658, Pma_10007659, Pma_10008204, Pma_10008739, Pma_10008740, Pma_10008741, Pma_10008742, Pma_10009458, Pma_10018875, Pma_10019569, Pma_10020990, Pma_10021041, Pma_10022546, Pma_10025189, Pma_10025190, Pma_10028291, Pma_10028292, Pma_10028947, Pma_10028948, Pma_10028949, Pma_10028950, Pma_10029676, Pma_10029677	XP_025076408.1, XP_025095518.1, XP_025095676.1, XP_025095677.1, XP_025102022.1, XP_025116184.1	EVM0001419.1, EVM0006482.1, EVM0008112.1, EVM0011812.1, EVM0018472.1, EVM0019593.1, EVM0020902.1, EVM0021910.1, EVM0022606.1, EVM0023906.1
OG0000053	AI03G003374, AI09G011849, AI25G025075	XP_013062779.1, XP_013063154.1, XP_013063629.1, XP_013064475.1, XP_013064630.1, XP_013069971.1, XP_013071237.1, XP_013071489.1, XP_013071494.1, XP_013072362.1, XP_013075142.1, XP_013076198.1, XP_013077120.1, XP_013078079.1, XP_013078212.1, XP_013079292.1, XP_013082219.1, XP_013085143.1, XP_013085813.1, XP_013088153.1, XP_013089300.1, XP_013090143.1, XP_013094108.1, XP_013094110.1, XP_013094111.1,…	Bstr_007335-T1, Bstr_008914-T1, Bstr_009138-T1, Bstr_009192-T1, Bstr_009287-T1, Bstr_009533-T1, Bstr_009535-T1, Bstr_012062-T1, Bstr_012829-T1, Bstr_012830-T1, Bstr_015357-T1, Bstr_019752-T1, Bstr_025313-T1, Bstr_033042-T1, Bstr_037602-T1, Bstr_037603-T1, Bstr_042569-T1, Bstr_042580-T1, Bstr_044185-T1, Bstr_047430-T1, Bstr_047668-T1, Bstr_047734-T1, Bstr_047735-T1, Bstr_047737-T1, Bstr_047742-T2	CsqKR_Scaf142_2.13, CsqKR_Scaf21_14.12, CsqKR_Scaf21_16.33, CsqKR_Scaf21_16.36, CsqKR_Scaf21_16.40, CsqKR_Scaf21_16.43, CsqKR_Scaf21_16.45, CsqKR_Scaf21_16.46, CsqKR_Scaf31_10.21, CsqKR_Scaf40_23.12, CsqKR_Scaf60_0.22, CsqKR_Scaf60_0.23	XP_011415662.2, XP_011438967.2, XP_019920280.2, XP_019924558.2, XP_034299746.1, XP_034300009.1, XP_034302724.1, XP_034302726.1, XP_034302728.1, XP_034302729.1, XP_034302730.1, XP_034302731.1, XP_034302736.1, XP_034313143.1	evm.model.Hic_asm_2.1769, evm.model.Hic_asm_8.443, evm.model.Hic_asm_8.587	g16041.t1, g18603.t1, g18783.t1, g18785.t1, g24590.t1, g24684.t1, g24685.t1, g32553.t1, g33247.t1, g553.t1	Mho_010646-T1, Mho_013122-T1, Mho_013525-T1, Mho_013526-T1, Mho_013529-T1, Mho_013530-T1, Mho_013531-T1, Mho_013539-T1, Mho_013540-T1, Mho_013541-T1, Mho_013542-T1, Mho_019562-T1	Mco_12_5.37, Mco_573_28.27, Mco_574_35.55, Mco_57_14.27, Mco_57_7.19, Mco_57_7.46, Mco_57_7.51, Mco_57_7.53, Mco_57_7.54, Mco_57_7.57, Mco_57_8.52, Mco_591_106.26, Mco_591_111.103, Mco_90_2.50	XP_029657919.2, XP_036358234.1	Pma_10000985, Pma_10026906, Pma_10028777, Pma_10032172, Pma_78.53	XP_025084948.1, XP_025085997.1, XP_025085998.1, XP_025086000.1, XP_025087245.1, XP_025087610.1, XP_025092728.1, XP_025098686.1	EVM0003275.1, EVM0005400.1, EVM0006310.1, EVM0011268.1, EVM0013523.1
OG0000054	AI18G019744, AI18G020159, AI20G021824	XP_013060976.1, XP_013071291.1, XP_013071297.1, XP_013091761.1, XP_013091771.1, XP_013092467.1, XP_013093660.1, XP_013095288.1, XP_013095289.1	Bstr_011146-T1, Bstr_027115-T1, Bstr_027157-T1, Bstr_027900-T1, Bstr_027905-T1, Bstr_027906-T1, Bstr_027907-T1, Bstr_027908-T1	CsqKR_Scaf180_0.37, CsqKR_Scaf180_0.42, CsqKR_Scaf180_0.47, CsqKR_Scaf180_1.20, CsqKR_Scaf180_1.22, CsqKR_Scaf180_1.24, CsqKR_Scaf261_15.46, CsqKR_Scaf261_15.50, CsqKR_Scaf61_13.24, CsqKR_Scaf61_13.26, CsqKR_Scaf65_3.7, CsqKR_Scaf852_0.14	XP_011444695.2, XP_034299939.1, XP_034324217.1, XP_034326431.1	evm.model.Hic_asm_0.74, evm.model.Hic_asm_13.16, evm.model.Hic_asm_13.234, evm.model.Hic_asm_13.235, evm.model.Hic_asm_13.416, evm.model.Hic_asm_13.417, evm.model.Hic_asm_13.760, evm.model.Hic_asm_13.761, evm.model.Hic_asm_2.1520, evm.model.Hic_asm_2.1521, evm.model.Hic_asm_3.1159.1, evm.model.Hic_asm_3.1161, evm.model.Hic_asm_3.1166, evm.model.Hic_asm_3.773_evm.model.Hic_asm_3.775, evm.model.Hic…	g14857.t1, g14858.t1, g14861.t1, g19486.t1, g19960.t1, g22471.t1, g22473.t1, g23276.t1, g23280.t1, g28669.t1, g28670.t1, g28671.t1, g28672.t1, g28674.t1, g28675.t1, g29110.t1, g29111.t1, g29112.t1, g29113.t1, g29118.t1, g29119.t1, g29121.t1, g29123.t1, g3348.t1	Mho_012281-T1, Mho_012288-T1, Mho_012289-T1, Mho_012290-T1, Mho_014504-T1, Mho_039362-T1, Mho_039363-T1, Mho_039374-T1, Mho_039382-T1, Mho_039383-T1	Mco_546_3.34, Mco_546_4.103, Mco_546_4.104, Mco_546_4.53, Mco_546_4.57, Mco_581_137.31, Mco_581_19.42, Mco_581_19.59, Mco_612_15.31, Mco_612_15.37, Mco_612_15.56, Mco_612_16.24, Mco_612_16.30, Mco_612_17.23, Mco_651_3.27	XP_029632975.1, XP_029638057.1, XP_029652841.1, XP_029656511.2, XP_029657333.2, XP_036370724.1	Pma_10003000, Pma_10003059, Pma_10012348, Pma_10012470, Pma_10013953, Pma_10021550, Pma_10023621, Pma_10024704, Pma_10025207, Pma_10025208, Pma_10027604	XP_025086777.1, XP_025086885.1, XP_025086889.1, XP_025086986.1, XP_025088109.1, XP_025088534.1, XP_025088631.1, XP_025115389.1	EVM0001207.1, EVM0003582.1, EVM0006225.1, EVM0006617.1, EVM0008975.1, EVM0010994.1, EVM0012579.1, EVM0013579.1, EVM0016278.1, EVM0021224.1, EVM0021824.1
OG0000055	AI09G010959	XP_013062754.1	Bstr_000200-T1, Bstr_035207-T1		XP_011418522.2, XP_011423742.2, XP_011443411.3, XP_019924265.2, XP_034309510.1, XP_034311855.1, XP_034316862.1, XP_034318665.1, XP_034318742.1, XP_034319357.1, XP_034319376.1, XP_034319436.1, XP_034319438.1, XP_034319439.1, XP_034319442.1, XP_034319963.1, XP_034319983.1, XP_034320599.1, XP_034321035.1, XP_034321041.1, XP_034321045.1, XP_034321048.1, XP_034321050.1, XP_034321051.1, XP_034321053.1,…		g4703.t1	Mho_003935-T1, Mho_003942-T1, Mho_005577-T1, Mho_021768-T1, Mho_026460-T1, Mho_026461-T1, Mho_026470-T1, Mho_027199-T1, Mho_027535-T1, Mho_027539-T1, Mho_027554-T1, Mho_027555-T1, Mho_027560-T1, Mho_027561-T1, Mho_027565-T1, Mho_027570-T1, Mho_027575-T1, Mho_027581-T1, Mho_027582-T1, Mho_027583-T1, Mho_027585-T1, Mho_027586-T1, Mho_028807-T1, Mho_028811-T1, Mho_028822-T1, Mho_028823-T1, Mho_02882…	Mco_46_25.89	XP_036365299.1	Pma_10005336	XP_025105884.1
OG0000056										XP_029636199.2, XP_029636546.2, XP_029638203.1, XP_029640379.2, XP_029641291.1, XP_029651461.1, XP_029651593.2, XP_029652081.1, XP_029652185.1, XP_029652189.1, XP_029652222.1, XP_029652223.1, XP_029652241.1, XP_029652788.1, XP_029652963.2, XP_029652975.1, XP_029653003.2, XP_029653037.1, XP_029653061.1, XP_029653069.1, XP_029653097.2, XP_029653116.1, XP_029653698.2, XP_029653729.1, XP_029653764.1,…
OG0000057	AI06G008192, AI11G013217, AI11G013218, AI14G016714, AI29G027690, AI29G027692	XP_013063010.1, XP_013070014.1, XP_013084664.1, XP_013084709.1, XP_013084712.1, XP_013084719.1, XP_013093904.1	Bstr_007124-T1, Bstr_020134-T1, Bstr_020224-T1, Bstr_024763-T1, Bstr_047857-T1, Bstr_047858-T1, Bstr_047862-T1	CsqKR_Scaf301_3.21, CsqKR_Scaf69_32.19	XP_011412813.2, XP_011425793.2, XP_011425795.2, XP_011425796.2, XP_011432730.3, XP_034323832.1, XP_034336337.1, XP_034336340.1, XP_034338080.1, XP_034338082.1, XP_034338589.1	evm.model.Hic_asm_0.2101, evm.model.Hic_asm_14.85, evm.model.Hic_asm_14.86.1, evm.model.Hic_asm_18.1542, evm.model.Hic_asm_18.1766, evm.model.Hic_asm_18.1889, evm.model.Hic_asm_18.1931, evm.model.Hic_asm_4.1008, evm.model.Hic_asm_4.118, evm.model.Hic_asm_4.1317	g10168.t1, g10364.t1, g10365.t1, g10366.t1, g13099.t1, g13104.t1, g14476.t1, g14481.t1, g25667.t1, g27262.t1, g31247.t1, g38734.t1, g38735.t1, g38736.t1, g8806.t1, g8810.t1, g8812.t1, g8813.t1, g9693.t1	Mho_004763-T1, Mho_004764-T1, Mho_004765-T1, Mho_004766-T1, Mho_004767-T1, Mho_004768-T1, Mho_006916-T1, Mho_006923-T1, Mho_009044-T1, Mho_009045-T1, Mho_009047-T1, Mho_009048-T1, Mho_009049-T1, Mho_009050-T1, Mho_009051-T1, Mho_009215-T1, Mho_038362-T1	Mco_44_14.33, Mco_44_14.41, Mco_44_14.42, Mco_44_14.43, Mco_44_14.45, Mco_44_14.7, Mco_570_17.15, Mco_590_13.45, Mco_622_4.11, Mco_622_4.55, Mco_622_4.56, Mco_622_5.31, Mco_634_20.45, Mco_86_0.60, Mco_86_0.61	XP_029650885.1	Pma_10003593, Pma_10005892, Pma_10009459, Pma_10014475, Pma_10016781, Pma_10016782, Pma_10018451, Pma_10019825, Pma_380.39	XP_025082252.1, XP_025082512.1, XP_025082513.1, XP_025083534.1, XP_025090185.1, XP_025090186.1, XP_025090189.1, XP_025090438.1, XP_025097131.1, XP_025097135.1, XP_025097140.1, XP_025097141.1, XP_025099223.1	EVM0000534.1, EVM0002471.1, EVM0004055.1, EVM0004200.1, EVM0005117.1, EVM0006357.1, EVM0006833.1, EVM0008653.1, EVM0009115.1, EVM0011131.1, EVM0011370.1, EVM0013586.1, EVM0018912.1, EVM0021473.1, EVM0021636.1, EVM0021671.1
OG0000058	AI12G014220	XP_013071132.1, XP_013074282.1, XP_013074666.1, XP_013081753.1, XP_013090588.1, XP_013091540.1, XP_013091571.1, XP_013092884.1	Bstr_004782-T1, Bstr_012974-T1, Bstr_040962-T1, Bstr_048938-T1, Bstr_048946-T1, Bstr_048948-T1, Bstr_049010-T1, Bstr_049057-T1, Bstr_049091-T1, Bstr_049132-T1, Bstr_049138-T1, Bstr_049179-T1, Bstr_049205-T2, Bstr_049208-T1, Bstr_049247-T1, Bstr_049261-T1, Bstr_049276-T1, Bstr_049314-T1, Bstr_049315-T1, Bstr_049343-T1, Bstr_049374-T1, Bstr_049420-T1, Bstr_049430-T1, Bstr_049487-T1, Bstr_049540-T1,…		XP_011415578.2, XP_034300012.1, XP_034300622.1, XP_034300818.1, XP_034301387.1, XP_034301895.1, XP_034304421.1, XP_034305523.1, XP_034305926.1, XP_034307430.1, XP_034307586.1, XP_034307959.1, XP_034310523.1, XP_034311158.1, XP_034311386.1, XP_034313226.1, XP_034313228.1, XP_034314156.1, XP_034315954.1, XP_034316259.1, XP_034316312.1, XP_034316716.1, XP_034316776.1, XP_034316846.1, XP_034317125.1,…		g10445.t1, g13474.t1, g14173.t1, g17817.t1, g18665.t1, g22182.t1, g22183.t1, g2271.t2, g25621.t1, g29311.t1, g38870.t1, g6179.t1	Mho_029719-T1, Mho_033600-T1, Mho_045197-T1	Mco_179_3.65, Mco_34_0.79, Mco_3_110.54, Mco_3_112.31, Mco_640_35.27, Mco_641_36.100	XP_029646925.1, XP_029652043.1	Pma_10000224, Pma_10001239, Pma_10005620, Pma_10013168, Pma_10026842, Pma_10030527, Pma_108.376, Pma_160.338, Pma_185.617, Pma_382.158, Pma_457.115, Pma_499.186, Pma_5.222, Pma_564.29, Pma_6.431, Pma_6.943	XP_025078037.1, XP_025084054.1, XP_025088626.1, XP_025089562.1, XP_025094073.1, XP_025095664.1, XP_025102703.1, XP_025107483.1, XP_025110088.1, XP_025111729.1, XP_025116167.1	EVM0000095.1, EVM0005377.1, EVM0005483.1, EVM0010323.1, EVM0012027.1, EVM0013475.1, EVM0014623.1, EVM0018186.1, EVM0021583.1
OG0000059	AI15G017182, AI15G017183, AI15G017185, AI15G017210, AI15G017211	XP_013060598.1, XP_013060731.1, XP_013062368.1, XP_013062511.1, XP_013063505.1, XP_013064405.1, XP_013064407.1, XP_013064449.1, XP_013064969.1, XP_013071872.1, XP_013071904.1, XP_013072256.1, XP_013078845.1, XP_013081988.1, XP_013081989.1, XP_013083737.1, XP_013084973.1, XP_013086291.1, XP_013086497.1, XP_013091107.1, XP_013091111.1, XP_013094625.1, XP_013095743.1	Bstr_000087-T1, Bstr_004676-T1, Bstr_005054-T1, Bstr_008257-T1, Bstr_016712-T1, Bstr_019370-T1, Bstr_022290-T1, Bstr_022298-T1, Bstr_022655-T1, Bstr_022801-T1, Bstr_022860-T1, Bstr_022936-T1, Bstr_023897-T1, Bstr_025241-T1, Bstr_025374-T1, Bstr_025376-T1, Bstr_025377-T1, Bstr_025378-T1, Bstr_029054-T1, Bstr_029055-T1, Bstr_032622-T1, Bstr_032623-T1, Bstr_032624-T1, Bstr_032627-T1, Bstr_033007-T1,…	CsqKR_Scaf478_3.26	XP_011447582.2, XP_019926868.2, XP_019928550.2, XP_034307758.1, XP_034311804.1, XP_034311805.1, XP_034311807.1, XP_034317521.1	evm.model.Hic_asm_10.2319, evm.model.Hic_asm_15.1569, evm.model.Hic_asm_17.616, evm.model.Hic_asm_7.1464	g113.t1, g197.t1, g208.t1, g209.t1	Mho_000040-T1, Mho_000041-T1, Mho_000129-T1, Mho_000130-T1, Mho_013252-T1, Mho_024007-T1, Mho_034888-T1, Mho_045737-T1	Mco_56_41.22, Mco_56_41.24, Mco_56_41.27, Mco_56_41.34, Mco_56_41.35, Mco_56_41.36, Mco_56_41.38, Mco_56_41.72, Mco_56_42.111, Mco_56_42.120, Mco_56_42.121, Mco_56_42.123, Mco_56_42.125, Mco_56_42.126, Mco_56_42.127, Mco_56_42.128, Mco_56_42.27, Mco_56_42.28, Mco_56_42.32, Mco_56_42.40, Mco_581_84.3, Mco_639_1.58, Mco_63_0.19, Mco_63_0.37, Mco_63_0.5, Mco_63_0.6, Mco_63_0.9, Mco_63_1.32, Mco_63_1…		Pma_10003759, Pma_10005899, Pma_10015590, Pma_10023471, Pma_10027840, Pma_10028761, Pma_10029271, Pma_10030072	XP_025087324.1, XP_025096559.1, XP_025102890.1, XP_025110795.1, XP_025114914.1, XP_025114927.1, XP_025115113.1, XP_025115135.1	EVM0005881.1, EVM0008283.1, EVM0018368.1, EVM0022468.1
OG0000060	AI05G006099, AI05G006100	XP_013061416.1, XP_013069095.1, XP_013071867.1, XP_013075376.1, XP_013077485.1, XP_013084471.1, XP_013084474.1, XP_013088991.1, XP_013090749.1, XP_013090874.1, XP_013090893.1, XP_013092222.1, XP_013095674.1	Bstr_000469-T1, Bstr_000471-T1, Bstr_000472-T1, Bstr_000474-T1, Bstr_016358-T1, Bstr_018915-T1, Bstr_027493-T1, Bstr_027495-T1, Bstr_027545-T1, Bstr_027548-T1, Bstr_027549-T1, Bstr_027550-T1, Bstr_027551-T1, Bstr_032969-T1, Bstr_032972-T1, Bstr_043672-T1	CsqKR_Scaf301_4.34, CsqKR_Scaf36_17.25, CsqKR_Scaf84_9.22	XP_011418215.3, XP_011426435.2, XP_011426447.2, XP_011426465.2, XP_011426476.2, XP_011444671.2, XP_011452781.2, XP_019927812.2, XP_034321904.1, XP_034322065.1, XP_034323179.1, XP_034323354.1, XP_034326142.1, XP_034326870.1, XP_034326871.1, XP_034327461.1	evm.model.Hic_asm_16.1022, evm.model.Hic_asm_16.835_evm.model.Hic_asm_16.836, evm.model.Hic_asm_16.837, evm.model.Hic_asm_16.838, evm.model.Hic_asm_4.964, evm.model.Hic_asm_5.213, evm.model.Hic_asm_5.215	g10240.t1, g13645.t1, g13646.t1, g13648.t1, g13649.t1, g13653.t1, g13654.t1, g27356.t1, g3617.t1, g3618.t1, g3620.t1, g3621.t1, g3622.t1, g3623.t1, g3624.t1, g37010.t1, g37011.t1	Mho_014895-T1, Mho_018475-T1, Mho_028209-T1, Mho_037304-T1, Mho_037307-T1, Mho_037309-T1, Mho_037310-T1, Mho_037311-T1, Mho_037313-T1, Mho_037314-T1, Mho_038091-T1, Mho_038092-T1, Mho_038093-T1, Mho_038098-T1, Mho_038108-T1, Mho_038111-T1, Mho_040907-T1, Mho_040908-T1	Mco_141_0.39, Mco_561_18.45, Mco_561_20.10, Mco_561_20.9	XP_029635475.1, XP_029642872.1, XP_029643693.1, XP_029657375.1, XP_029657376.1, XP_029657377.1, XP_029657378.1, XP_036355438.1, XP_036362881.1, XP_036362913.1, XP_036362916.1, XP_036363376.1, XP_036363381.1, XP_036363917.1	Pma_10001059, Pma_10002236, Pma_10002643, Pma_10007226, Pma_10011662, Pma_10023544, Pma_10027802, Pma_10029732, Pma_10029733, Pma_10029734	XP_025077018.1, XP_025077592.1, XP_025077950.1	EVM0000468.1, EVM0002537.1, EVM0006575.1, EVM0008501.1, EVM0010222.1, EVM0010472.1, EVM0012334.1, EVM0017899.1, EVM0022344.1
OG0000061	AI25G025077	XP_013062815.1, XP_013062817.1, XP_013062818.1, XP_013065157.1, XP_013072977.1, XP_013076598.1, XP_013077938.1, XP_013077943.1, XP_013087926.1, XP_013088021.1, XP_013088716.1, XP_013089041.1, XP_013089951.1, XP_013091463.1, XP_013091464.1, XP_013095312.1	Bstr_002729-T1, Bstr_002730-T1, Bstr_002733-T1, Bstr_002734-T1, Bstr_002738-T1, Bstr_002780-T1, Bstr_003687-T1, Bstr_006167-T1, Bstr_006168-T1, Bstr_010404-T1, Bstr_016363-T1, Bstr_020398-T1, Bstr_021299-T1, Bstr_025630-T1, Bstr_025728-T1, Bstr_036561-T1, Bstr_037271-T1, Bstr_042481-T1, Bstr_042482-T1, Bstr_042544-T1	CsqKR_Scaf50_24.11	XP_011414076.2, XP_011414079.1, XP_011442144.3, XP_011443746.2, XP_019927464.2, XP_034299456.1, XP_034317518.1, XP_034318179.1, XP_034327931.1, XP_034329693.1	evm.model.Hic_asm_1.1201, evm.model.Hic_asm_11.64, evm.model.Hic_asm_8.630, evm.model.Hic_asm_8.675, evm.model.Hic_asm_8.676, evm.model.Hic_asm_9.759, evm.model.original_scaffold_107_pilon.3, evm.model.original_scaffold_107_pilon.5	g10211.t1, g10214.t1, g10215.t1, g4034.t1, g4035.t1, g4036.t1	Mho_000419-T1, Mho_000420-T1, Mho_000421-T1, Mho_000825-T1, Mho_013329-T1, Mho_013333-T1, Mho_013339-T1, Mho_013351-T1, Mho_013353-T1, Mho_013358-T1, Mho_013359-T1, Mho_013360-T1	Mco_494_5.29, Mco_494_5.60, Mco_494_6.16, Mco_494_6.30, Mco_494_6.37, Mco_494_6.76, Mco_494_7.100, Mco_494_7.89, Mco_494_7.93, Mco_494_7.98, Mco_598_12.96, Mco_598_12.99, Mco_598_13.47, Mco_598_13.50, Mco_598_13.94, Mco_623_12.38, Mco_81_5.22	XP_036360271.1, XP_036365309.1	Pma_10006661, Pma_10006819, Pma_10017982, Pma_10022238, Pma_10026536, Pma_10026997	XP_025082794.1, XP_025082851.1, XP_025082884.1, XP_025082898.1, XP_025082923.1, XP_025082930.1, XP_025082940.1, XP_025082984.1, XP_025083012.1, XP_025084125.1, XP_025084384.1, XP_025099045.1, XP_025099049.1, XP_025099786.1, XP_025104191.1, XP_025104399.1, XP_025104511.1, XP_025104625.1, XP_025104747.1, XP_025104872.1, XP_025107485.1, XP_025107643.1	EVM0001608.1, EVM0001913.1, EVM0005999.1, EVM0006654.1, EVM0011729.1, EVM0012244.1, EVM0016268.1, EVM0017727.1, EVM0017751.1, EVM0021072.1
OG0000062	AI03G003361, AI04G004897, AI04G004900, AI23G023593, AI23G023594, AI24G023967, AI25G025097, AI25G025098, AI28G026652, AI28G027089	XP_013061301.1, XP_013061992.1, XP_013066901.1, XP_013067404.1, XP_013068536.1, XP_013068540.1, XP_013073727.1, XP_013077812.1, XP_013083620.1, XP_013090349.1	Bstr_001536-T2, Bstr_020914-T1, Bstr_020915-T1, Bstr_023072-T1, Bstr_023073-T1, Bstr_023699-T1, Bstr_024137-T1, Bstr_037200-T1, Bstr_037201-T1, Bstr_042127-T1, Bstr_044142-T1, Bstr_045050-T1	CsqKR_Scaf157_9.25, CsqKR_Scaf320_0.9, CsqKR_Scaf396_2.14, CsqKR_Scaf61_46.41	XP_011418779.3, XP_011420304.2, XP_011422792.1, XP_011435214.3, XP_011449860.2, XP_034312882.1, XP_034313779.1, XP_034313783.1, XP_034313784.1, XP_034313786.1, XP_034320865.1, XP_034320869.1, XP_034320873.1, XP_034322386.1, XP_034329420.1, XP_034329667.1, XP_034329668.1, XP_034329679.1, XP_034334273.1, XP_034335380.1	evm.model.Hic_asm_0.2400, evm.model.Hic_asm_1.907, evm.model.Hic_asm_1.910, evm.model.Hic_asm_1.911, evm.model.Hic_asm_1.915, evm.model.Hic_asm_10.1059, evm.model.Hic_asm_11.2145, evm.model.Hic_asm_14.1294, evm.model.Hic_asm_14.1296, evm.model.Hic_asm_14.1346, evm.model.Hic_asm_14.1399, evm.model.Hic_asm_18.2079	g13459.t1, g1374.t1, g1378.t1, g1381.t1, g14379.t1, g14455.t1, g14609.t1, g22763.t1, g22784.t1, g22803.t1, g37944.t1, g41248.t1, g42481.t1, g8337.t2, g8844.t1, g9434.t1	Mho_002809-T1, Mho_002810-T1, Mho_002815-T1, Mho_003357-T1, Mho_003362-T1, Mho_019924-T1, Mho_021583-T1, Mho_023549-T1, Mho_023559-T1, Mho_023560-T1, Mho_023561-T1, Mho_027836-T1, Mho_027837-T1, Mho_043601-T1, Mho_043605-T1, Mho_043611-T1, Mho_046585-T1	Mco_40_26.30, Mco_540_44.29, Mco_590_35.29, Mco_623_10.20, Mco_623_65.12, Mco_623_65.9	XP_029635517.2, XP_036367061.1, XP_036367114.1	Pma_10008007, Pma_10011455, Pma_10018455, Pma_10020412, Pma_10027951, Pma_10029701, Pma_10031969, Pma_336.166	XP_025083616.1, XP_025090558.1, XP_025096742.1, XP_025096749.1, XP_025096876.1, XP_025098511.1	EVM0002979.1, EVM0005623.1, EVM0008422.1, EVM0011818.1, EVM0012736.1, EVM0015609.1
OG0000063	AI01G001225, AI10G012218, AI28G026764	XP_013073903.1, XP_013073904.1, XP_013079054.1, XP_013079074.1, XP_013079087.1, XP_013081530.1, XP_013081538.1, XP_013081546.1, XP_013086108.1	Bstr_004048-T2, Bstr_004049-T1, Bstr_013159-T1, Bstr_013160-T1, Bstr_020772-T1, Bstr_028986-T1, Bstr_033897-T1, Bstr_033898-T1, Bstr_034461-T1, Bstr_034462-T1, Bstr_034463-T1, Bstr_036923-T1, Bstr_042005-T1	CsqKR_Scaf174_33.10, CsqKR_Scaf366_1.19, CsqKR_Scaf78_1.14, CsqKR_Scaf78_11.33	XP_011444731.2, XP_019919980.2, XP_019926426.2, XP_019928150.2, XP_034314297.1, XP_034314303.1, XP_034314329.1, XP_034314382.1, XP_034315951.1, XP_034316162.1, XP_034316163.1, XP_034316532.1, XP_034316556.1, XP_034316962.1, XP_034318092.1, XP_034321239.1, XP_034321241.1, XP_034326973.1, XP_034331698.1, XP_034331758.1, XP_034333607.1, XP_034334207.1, XP_034339022.1	evm.model.Hic_asm_0.174, evm.model.Hic_asm_0.2329, evm.model.Hic_asm_0.2409, evm.model.Hic_asm_14.1672.1, evm.model.Hic_asm_14.185, evm.model.Hic_asm_14.246, evm.model.Hic_asm_14.247, evm.model.Hic_asm_15.709, evm.model.Hic_asm_15.856, evm.model.Hic_asm_9.396, evm.model.Hic_asm_9.519, evm.model.Hic_asm_9.524	g20121.t1, g24342.t1, g28973.t1, g34271.t1, g38426.t1, g38427.t1, g38428.t1, g40695.t1, g41762.t1, g9701.t1, g9702.t1, g9703.t1	Mho_003648-T1, Mho_016889-T1, Mho_016890-T1, Mho_016893-T1, Mho_016902-T1, Mho_016903-T1, Mho_016904-T1, Mho_016905-T1, Mho_019967-T1, Mho_019968-T1, Mho_020133-T1, Mho_020134-T1, Mho_023476-T1, Mho_023477-T1, Mho_024185-T1, Mho_024997-T1, Mho_025215-T1, Mho_025453-T1, Mho_025539-T1, Mho_025540-T1, Mho_025991-T1, Mho_025993-T1, Mho_025994-T1, Mho_025995-T1, Mho_026047-T1, Mho_030230-T1, Mho_03256…	Mco_112_2.26, Mco_622_33.10, Mco_82_8.32	XP_029634696.1, XP_029650223.1, XP_029654167.2	Pma_10018262, Pma_347.297	XP_025095061.1, XP_025098689.1, XP_025098691.1, XP_025099208.1	EVM0000017.1, EVM0008176.1, EVM0012080.1, EVM0013881.1, EVM0019514.1, EVM0021246.1
OG0000064	AI17G019402	XP_013071577.1	Bstr_019788-T1	CsqKR_Scaf3_77.4, CsqKR_Scaf98_16.6	XP_034312942.1, XP_034312950.1, XP_034316249.1, XP_034319564.1, XP_034334821.1		g10333.t1, g10424.t1, g10823.t1, g11652.t1, g11992.t1, g12115.t1, g12199.t1, g1227.t1, g12493.t1, g12622.t1, g12753.t1, g13472.t1, g13622.t1, g16120.t1, g16832.t1, g17228.t1, g17237.t1, g17322.t1, g17771.t1, g18653.t1, g18654.t1, g190.t1, g19810.t1, g20269.t1, g20472.t1, g20498.t1, g20666.t1, g21254.t1, g21711.t1, g22965.t1, g24158.t1, g25056.t1, g25657.t1, g25843.t1, g25844.t1, g26213.t1, g26574…	Mho_002042-T1, Mho_004131-T1, Mho_004136-T1, Mho_006765-T1, Mho_015668-T1, Mho_016286-T1, Mho_017117-T1, Mho_017118-T1, Mho_018532-T1, Mho_021714-T1, Mho_026576-T1, Mho_028302-T1, Mho_028309-T1, Mho_030506-T1, Mho_032010-T1, Mho_032786-T1, Mho_034321-T1, Mho_035392-T1, Mho_036278-T1, Mho_036684-T1, Mho_037349-T1, Mho_037913-T1, Mho_038961-T1, Mho_039463-T1, Mho_039642-T1, Mho_040802-T1, Mho_04327…		XP_029640444.1	Pma_10005944, Pma_10011255, Pma_10015513, Pma_10016587, Pma_10021010, Pma_10022036, Pma_10024635, Pma_10026088, Pma_10031756, Pma_462.666, Pma_567.300		EVM0000767.1, EVM0005679.1, EVM0008325.1, EVM0011180.1, EVM0012724.1, EVM0015850.1, EVM0016231.1
OG0000065		XP_013061284.1, XP_013062619.1, XP_013066912.1, XP_013075296.1	Bstr_049498-T1		XP_011438898.2, XP_011448349.2, XP_011448531.2, XP_011448555.2, XP_011452013.1, XP_019922625.2, XP_034299009.1, XP_034300462.1, XP_034304169.1, XP_034305573.1, XP_034306097.1, XP_034306621.1, XP_034308303.1, XP_034310345.1, XP_034310519.1, XP_034317102.1, XP_034317146.1, XP_034317832.1, XP_034318496.1, XP_034320594.1, XP_034321969.1, XP_034325063.1, XP_034326032.1, XP_034327082.1, XP_034327952.1,…	evm.model.Hic_asm_4.1496, evm.model.original_scaffold_148_pilon.10, evm.model.original_scaffold_148_pilon.11, evm.model.original_scaffold_414_pilon.5	g22726.t1, g2328.t1, g27539.t1, g31480.t1, g32277.t1, g35547.t1, g36865.t1, g39770.t1, g41130.t1, g43239.t1	Mho_002919-T1, Mho_006275-T1, Mho_006725-T1, Mho_012907-T1, Mho_017851-T1, Mho_020171-T1, Mho_024992-T1, Mho_030092-T1, Mho_034417-T1, Mho_035844-T1, Mho_046137-T1, Mho_047077-T1, Mho_047108-T1, Mho_047115-T1, Mho_047246-T1, Mho_047351-T1	Mco_3_197.4, Mco_581_4.20	XP_029633586.1	Pma_10001174, Pma_10002440, Pma_10003761, Pma_10003997, Pma_10004721, Pma_10007067, Pma_10007072, Pma_10016080, Pma_10017853, Pma_10022661, Pma_10022688, Pma_10026501, Pma_10028049, Pma_10028153, Pma_10029407, Pma_10032508, Pma_102.440, Pma_166.486, Pma_17.108, Pma_221.528, Pma_260.151, Pma_267.96, Pma_271.135, Pma_331.584, Pma_341.330, Pma_354.290, Pma_421.352, Pma_451.40, Pma_455.34, Pma_551.20…	XP_025078666.1, XP_025078800.1, XP_025085564.1, XP_025107918.1	EVM0000407.1, EVM0001036.1, EVM0001522.1, EVM0004000.1, EVM0006712.1, EVM0007876.1, EVM0010806.1, EVM0011125.1, EVM0012616.1, EVM0014107.1, EVM0014270.1, EVM0014668.1, EVM0017612.1, EVM0017988.1, EVM0018223.1, EVM0021403.1, EVM0021450.1, EVM0021899.1, EVM0022253.1, EVM0023366.1
OG0000066					XP_011417956.2, XP_011421416.2, XP_011423676.2, XP_011428810.3, XP_011430067.2, XP_011435714.2, XP_011435777.2, XP_011438414.2, XP_011440914.2, XP_011455462.2, XP_019919139.2, XP_019919995.2, XP_019920085.2, XP_019921774.2, XP_019923776.2, XP_019923976.2, XP_019924222.2, XP_019924600.2, XP_019925028.2, XP_019925335.2, XP_019925646.2, XP_019925778.2, XP_019926443.2, XP_019928523.2, XP_019929735.2,…
OG0000067	AI04G005145, AI04G005328, AI04G005329, AI04G005332, AI07G009527, AI07G009528, AI07G009529, AI07G009530	XP_013061900.1, XP_013063566.1, XP_013063567.1, XP_013063568.1, XP_013064615.1, XP_013070796.1, XP_013070842.1, XP_013071932.1, XP_013072919.1, XP_013075218.1, XP_013075222.1, XP_013081726.1, XP_013083033.1, XP_013092690.1, XP_013097015.1	Bstr_003859-T1, Bstr_003860-T1, Bstr_003861-T1, Bstr_003862-T1, Bstr_004029-T2, Bstr_004031-T1, Bstr_004080-T1, Bstr_004082-T1, Bstr_004703-T1, Bstr_011583-T1, Bstr_011761-T1, Bstr_012677-T1, Bstr_014319-T1, Bstr_021711-T1, Bstr_021871-T1, Bstr_023014-T1, Bstr_023045-T1, Bstr_023046-T1, Bstr_026713-T1, Bstr_026714-T1, Bstr_026715-T1, Bstr_028622-T1, Bstr_033871-T1, Bstr_033873-T1, Bstr_033874-T1,…	CsqKR_Scaf186_5.38, CsqKR_Scaf94_6.30	XP_034304012.1, XP_034317986.1	evm.model.Hic_asm_0.1616, evm.model.Hic_asm_14.1724, evm.model.Hic_asm_17.1028	g13709.t1, g21493.t1, g35351.t1, g35352.t1, g38790.t1, g8741.t1, g8977.t1	Mho_011577-T1, Mho_011740-T1, Mho_014009-T1, Mho_037054-T1	Mco_527_2.32, Mco_527_2.41, Mco_623_128.71, Mco_623_128.76, Mco_623_128.84, Mco_623_129.20, Mco_623_129.38, Mco_623_129.45, Mco_656_1.50, Mco_656_1.55, Mco_656_2.68, Mco_656_2.74, Mco_656_2.79, Mco_656_2.81, Mco_656_2.83, Mco_656_2.84, Mco_656_3.123, Mco_656_3.130, Mco_656_3.131, Mco_656_3.136, Mco_656_3.20	XP_029635779.1, XP_029639884.1, XP_036358313.1	Pma_10021125, Pma_10029801, Pma_10031724	XP_025093678.1, XP_025093688.1, XP_025093689.1, XP_025093692.1, XP_025093693.1, XP_025094404.1, XP_025094405.1, XP_025094406.1, XP_025094407.1, XP_025094410.1, XP_025094411.1, XP_025095231.1, XP_025102573.1, XP_025102575.1, XP_025107316.1, XP_025107317.1, XP_025107464.1, XP_025108114.1, XP_025108426.1, XP_025108667.1, XP_025108791.1, XP_025108792.1, XP_025113722.1	EVM0000992.1, EVM0006990.1, EVM0010375.1, EVM0012827.1, EVM0019109.1
OG0000068	AI05G006939, AI10G012178, AI12G014443, AI12G014698, AI13G015529, AI15G017057, AI18G019767, AI18G019768, AI18G019769, AI18G019771, AI18G019776, AI19G020873, AI28G026586, AI28G026587	XP_013063534.1, XP_013068424.1, XP_013072147.1, XP_013081556.1, XP_013082114.1, XP_013083694.1, XP_013095344.1, XP_013096372.1, XP_013096383.1	Bstr_001781-T1, Bstr_010168-T1, Bstr_010173-T1, Bstr_010343-T1, Bstr_014587-T1, Bstr_024722-T1, Bstr_027909-T1, Bstr_027914-T1, Bstr_038386-T3, Bstr_040692-T1, Bstr_041261-T1, Bstr_041263-T1, Bstr_041268-T1, Bstr_041270-T1, Bstr_042246-T1, Bstr_046390-T1	CsqKR_Scaf103_13.4, CsqKR_Scaf103_13.9, CsqKR_Scaf112_5.14, CsqKR_Scaf112_5.6, CsqKR_Scaf112_5.91, CsqKR_Scaf144_13.17, CsqKR_Scaf172_2.13, CsqKR_Scaf44_28.4, CsqKR_Scaf97_1.41	NP_001292291.1, NP_001295842.1, NP_001295853.1, XP_011420631.2, XP_011435905.1, XP_011436292.2, XP_011455958.3, XP_011456187.2, XP_034313028.1, XP_034313702.1, XP_034317555.1	evm.model.Hic_asm_1.495.1, evm.model.Hic_asm_10.736, evm.model.Hic_asm_10.737, evm.model.Hic_asm_13.1719, evm.model.Hic_asm_13.392, evm.model.Hic_asm_4.634, evm.model.Hic_asm_5.1470, evm.model.Hic_asm_5.1471	g17889.t1, g26426.t2, g34260.t1, g34261.t1, g34618.t1, g37222.t1, g37223.t1, g4997.t1	Mho_010473-T1, Mho_012274-T1, Mho_015588-T1, Mho_016494-T1, Mho_021652-T1, Mho_035113-T1, Mho_044575-T1, Mho_045150-T1	Mco_140_5.74, Mco_160_7.57, Mco_37_6.33, Mco_37_6.34, Mco_58_7.32, Mco_628_135.26, Mco_641_4.59, Mco_74_1.71	XP_029644395.1, XP_029646179.2, XP_029646180.2, XP_029646719.1, XP_029646774.1, XP_029654498.1, XP_029655161.1, XP_029655243.1, XP_036365501.1	Pma_10001333, Pma_10001742, Pma_10014243, Pma_10014245, Pma_10019226, Pma_10022384, Pma_10024893, Pma_10025784, Pma_10028972, Pma_10028975, Pma_10032094	XP_025083839.1, XP_025099490.1, XP_025100805.1, XP_025100818.1, XP_025107482.1, XP_025112799.1	EVM0000842.1, EVM0001044.1, EVM0002802.1, EVM0006402.1, EVM0006477.1, EVM0010888.1, EVM0011971.1, EVM0017312.1, EVM0017497.2, EVM0021632.1, EVM0022749.1
OG0000069	AI03G003858, AI08G009962, AI08G010704, AI10G012565, AI11G013541, AI16G018240, AI16G018259	XP_013072245.1, XP_013083944.1, XP_013085161.1	Bstr_001294-T1, Bstr_015983-T1, Bstr_021240-T1, Bstr_034013-T1	CsqKR_Scaf103_38.14, CsqKR_Scaf103_38.4, CsqKR_Scaf103_38.5, CsqKR_Scaf119_11.28, CsqKR_Scaf144_3.24, CsqKR_Scaf175_0.13, CsqKR_Scaf41_39.14, CsqKR_Scaf41_39.7, CsqKR_Scaf95_10.5	XP_011416378.1, XP_011421553.2, XP_011424930.2, XP_011425165.1, XP_011425169.1, XP_011425173.2, XP_011432086.2, XP_011441924.2, XP_011457147.2, XP_019924815.1, XP_034303909.1, XP_034315093.1, XP_034332205.1	evm.model.Hic_asm_11.1602, evm.model.Hic_asm_11.1717, evm.model.Hic_asm_11.1833, evm.model.Hic_asm_11.2009, evm.model.Hic_asm_11.2337, evm.model.Hic_asm_11.436.2, evm.model.Hic_asm_11.911, evm.model.Hic_asm_11.912, evm.model.Hic_asm_13.1332, evm.model.Hic_asm_14.1097, evm.model.Hic_asm_14.525, evm.model.Hic_asm_17.1084, evm.model.Hic_asm_18.1298, evm.model.Hic_asm_18.1299, evm.model.Hic_asm_6.109…	g10116.t1, g22359.t1, g33514.t1, g33515.t1, g33516.t1, g3869.t1, g40828.t1, g4287.t1, g5358.t1, g6459.t1	Mho_000519-T1, Mho_008070-T1, Mho_014084-T1, Mho_017767-T1, Mho_024124-T1, Mho_024564-T2, Mho_026245-T1, Mho_042083-T1, Mho_042604-T1, Mho_042605-T1, Mho_042606-T1, Mho_042607-T1, Mho_042608-T1, Mho_043165-T1, Mho_043338-T1	Mco_109_5.82, Mco_134_6.40, Mco_537_2.11, Mco_582_62.64, Mco_620_53.34, Mco_620_59.32, Mco_624_2.32	XP_029645970.1, XP_029648910.1, XP_029654056.2, XP_029658161.1	Pma_10003080, Pma_10004192, Pma_10004783, Pma_10004784, Pma_10013841, Pma_10019450, Pma_10019755, Pma_10020247, Pma_10023026, Pma_10025141, Pma_10027659, Pma_10030406, Pma_563.860	XP_025078530.1, XP_025098678.1, XP_025109954.1, XP_025110011.1, XP_025110082.1, XP_025110766.1, XP_025111282.1	EVM0000066.1, EVM0001291.1, EVM0001538.1, EVM0002097.1, EVM0002546.1, EVM0003677.1, EVM0004818.1, EVM0005089.1, EVM0006011.1, EVM0008528.1, EVM0008589.1, EVM0009159.1, EVM0011318.1, EVM0012404.1, EVM0012462.1, EVM0012954.1, EVM0013090.1, EVM0013849.1, EVM0021432.1
OG0000070	AI04G005270	XP_013062555.1, XP_013064545.1, XP_013085808.1, XP_013085832.1, XP_013086277.1, XP_013088628.1, XP_013090126.1, XP_013093559.1, XP_013093644.1	Bstr_003498-T1, Bstr_003499-T1, Bstr_003500-T1, Bstr_003501-T1, Bstr_003502-T1, Bstr_003502-T2, Bstr_003871-T1	CsqKR_Scaf52_12.14, CsqKR_Scaf52_12.15, CsqKR_Scaf52_12.16	XP_011411956.2, XP_011415244.3, XP_011415327.1, XP_011415330.1, XP_011419322.2, XP_011426187.2, XP_011441255.2, XP_011452039.2, XP_011455858.2, XP_019919348.2, XP_019926762.2, XP_034305898.1, XP_034305910.1, XP_034306353.1, XP_034308508.1, XP_034308509.1, XP_034309130.1, XP_034309131.1, XP_034321762.1, XP_034323515.1, XP_034324480.1, XP_034325079.1, XP_034325648.1, XP_034326449.1, XP_034328670.1,…	evm.model.Hic_asm_12.442, evm.model.Hic_asm_12.445, evm.model.Hic_asm_2.1024, evm.model.Hic_asm_8.1010, evm.model.Hic_asm_8.1011, evm.model.original_scaffold_440_pilon.334	g3282.t1, g3283.t1, g3285.t1, g3286.t1, g3702.t1, g5720.t1	Mho_001498-T1, Mho_014396-T1, Mho_015031-T1, Mho_024056-T1, Mho_024059-T1, Mho_025824-T1, Mho_026326-T1, Mho_026328-T1, Mho_026490-T1, Mho_026491-T1, Mho_026493-T1, Mho_026495-T1, Mho_026496-T1, Mho_031610-T1, Mho_031612-T1, Mho_033090-T1, Mho_033091-T1, Mho_033429-T1, Mho_033432-T1, Mho_035198-T1, Mho_035199-T1, Mho_035200-T1, Mho_035201-T1, Mho_037947-T1, Mho_037949-T1, Mho_038045-T1, Mho_03804…	Mco_625_11.29	XP_029646917.1, XP_029656357.1, XP_036355361.1, XP_036355362.1, XP_036355374.1, XP_036355377.1, XP_036366185.1, XP_036366388.1	Pma_10011373, Pma_10013738, Pma_10013743, Pma_10013744, Pma_10019274, Pma_10019275, Pma_10019949, Pma_10024066, Pma_10027347, Pma_10029018, Pma_10031309, Pma_10032262, Pma_80.244	XP_025107390.1	EVM0001408.1, EVM0003823.1, EVM0004019.1, EVM0008733.1, EVM0012002.1, EVM0012457.1, EVM0018263.1, EVM0021487.1, EVM0022068.1
OG0000071		XP_013073470.1, XP_013078801.1, XP_013088260.1, XP_013089011.1, XP_013089259.1, XP_013090203.1, XP_013093151.1	Bstr_003346-T1, Bstr_003347-T1, Bstr_010676-T1, Bstr_011619-T1, Bstr_049005-T1, Bstr_049175-T1, Bstr_049421-T1, Bstr_049536-T1, Bstr_049587-T1, Bstr_049590-T1		XP_034298997.1, XP_034300636.1, XP_034310977.1, XP_034319115.1, XP_034322593.1, XP_034325011.1, XP_034331590.1, XP_034331624.1, XP_034334595.1, XP_034334826.1, XP_034334873.1, XP_034338992.1		g11392.t1, g11585.t1, g11758.t1, g12309.t1, g13447.t1, g13448.t1, g14051.t1, g14053.t1, g1504.t1, g16278.t1, g20408.t1, g21186.t1, g21417.t1, g21574.t1, g21959.t1, g22551.t1, g2268.t1, g23927.t1, g23928.t1, g25964.t2, g25974.t1, g26248.t1, g26728.t1, g26729.t2, g27620.t1, g30816.t1, g31292.t1, g32224.t1, g32336.t1, g32337.t1, g32409.t1, g32796.t1, g32797.t1, g32950.t1, g32951.t1, g34196.t1, g3566…	Mho_010849-T1, Mho_013349-T1, Mho_022331-T1, Mho_027704-T1, Mho_029311-T1, Mho_031156-T1, Mho_038217-T1	Mco_512_4.20		Pma_10000168, Pma_10000470, Pma_10000949, Pma_10007401, Pma_10019144, Pma_10026277, Pma_10030159, Pma_10031005, Pma_10031080, Pma_172.163, Pma_18.306, Pma_192.749, Pma_196.364, Pma_204.855, Pma_228.260, Pma_370.59, Pma_392.15, Pma_397.169, Pma_4.215, Pma_434.328, Pma_466.13, Pma_5.1092, Pma_5.1213, Pma_529.80, Pma_6.746, Pma_62.419, Pma_70.248, Pma_84.669, Pma_92.445	XP_025076735.1, XP_025083530.1, XP_025099987.1, XP_025104583.1, XP_025111712.1	EVM0006694.1, EVM0013445.1, EVM0023919.1
OG0000072	AI11G013810, AI11G013811, AI13G015327, AI13G015330, AI16G018054, AI19G020392	XP_013061714.1, XP_013064433.1, XP_013069142.1, XP_013071235.1, XP_013072090.1, XP_013072091.1, XP_013072101.1, XP_013072231.1, XP_013082922.1, XP_013082923.1, XP_013082925.1, XP_013086104.1, XP_013086807.1, XP_013088639.1, XP_013088640.1, XP_013088642.1, XP_013092558.1, XP_013093461.1, XP_013094711.1, XP_013095234.1, XP_013095235.1	Bstr_010544-T1, Bstr_010545-T1, Bstr_010671-T1, Bstr_015801-T1, Bstr_015803-T1, Bstr_015804-T1, Bstr_015805-T2, Bstr_015806-T1, Bstr_015807-T1, Bstr_015869-T1, Bstr_015870-T1, Bstr_016189-T1, Bstr_016190-T1, Bstr_025712-T1, Bstr_026039-T1, Bstr_032690-T1, Bstr_037117-T1, Bstr_037118-T1, Bstr_037119-T1, Bstr_037120-T1, Bstr_045839-T1, Bstr_045866-T1, Bstr_045872-T1, Bstr_045924-T2	CsqKR_Scaf166_2.8	XP_011447653.2, XP_011450241.2, XP_034304806.1, XP_034313822.1, XP_034313831.1, XP_034321661.1, XP_034321663.1, XP_034325039.1, XP_034326636.1	evm.model.Hic_asm_5.1125, evm.model.Hic_asm_5.16, evm.model.Hic_asm_5.535, evm.model.Hic_asm_5.738, evm.model.Hic_asm_8.184, evm.model.Hic_asm_8.294, evm.model.Hic_asm_8.452	g16148.t1, g17598.t1, g26212.t1, g26214.t1, g26215.t1, g26217.t1, g26218.t1, g29549.t1, g29551.t1, g29759.t1, g35081.t1, g35084.t1, g35085.t1, g4873.t1, g6961.t1	Mho_010891-T1, Mho_027713-T1, Mho_027724-T1, Mho_036192-T1, Mho_038544-T1, Mho_040667-T1, Mho_043563-T1	Mco_578_21.87, Mco_578_21.88, Mco_86_0.42		Pma_10013966, Pma_10013968, Pma_10017400, Pma_10019009, Pma_10019863, Pma_10021627, Pma_10021629, Pma_10023270, Pma_10030046, Pma_10030049	XP_025092690.1, XP_025104355.1, XP_025104356.1, XP_025104357.1, XP_025104358.1, XP_025104615.1, XP_025104616.1, XP_025113132.1	EVM0001192.1, EVM0001404.1, EVM0004473.1, EVM0005753.1, EVM0006604.1, EVM0011549.1, EVM0012100.1, EVM0014500.1, EVM0015297.1, EVM0016353.1, EVM0018210.1, EVM0020416.1, EVM0022020.1, EVM0023044.1
OG0000073	AI03G003776, AI03G003777, AI03G003778, AI03G003779, AI24G024276	XP_013065103.1, XP_013065104.1, XP_013065106.1, XP_013070717.1, XP_013072397.1, XP_013073416.1, XP_013080643.1, XP_013081862.1, XP_013089224.1, XP_013089227.1, XP_013093356.1, XP_013093357.1, XP_013093433.1, XP_013095318.1, XP_013095319.1, XP_013095320.1, XP_013096218.1	Bstr_025549-T1, Bstr_028487-T1, Bstr_028488-T1, Bstr_028489-T1, Bstr_028490-T1, Bstr_028494-T1, Bstr_028496-T1, Bstr_034969-T1, Bstr_034970-T1, Bstr_034971-T1, Bstr_045110-T1, Bstr_046870-T1, Bstr_046871-T1	CsqKR_Scaf144_12.12	XP_011422864.2, XP_011437646.2, XP_011456748.2, XP_034314998.1, XP_034315680.1, XP_034318418.1, XP_034320913.1, XP_034320915.1, XP_034322391.1	evm.model.Hic_asm_3.390, evm.model.Hic_asm_3.391, evm.model.Hic_asm_6.1645, evm.model.Hic_asm_7.514, evm.model.Hic_asm_7.515, evm.model.Hic_asm_7.516	g13680.t1, g13915.t1, g16052.t1, g16055.t1, g17550.t1, g21986.t1, g29647.t1, g32787.t1, g32789.t1, g37351.t1, g37352.t1, g37353.t1, g37357.t1, g37359.t1, g3907.t1, g40597.t1, g5023.t1	Mho_018913-T1, Mho_027815-T1, Mho_031909-T1, Mho_031910-T1, Mho_031911-T1, Mho_042015-T1, Mho_042016-T1, Mho_043239-T1	Mco_46_54.70, Mco_57_32.45, Mco_581_137.41, Mco_581_138.27, Mco_581_138.28, Mco_581_43.27	XP_029646589.1, XP_029651414.2, XP_029651416.2, XP_029651601.1, XP_029651604.1, XP_029651634.1, XP_029651672.1, XP_029654678.2, XP_029656611.1, XP_029656872.2, XP_036354759.1, XP_036355831.1, XP_036362604.1, XP_036365728.1	Pma_10012537, Pma_10012538, Pma_10012539, Pma_10012540, Pma_10018480, Pma_10018482, Pma_10018484, Pma_10021340, Pma_10021850, Pma_399.648, Pma_77.267	XP_025084844.1, XP_025084850.1, XP_025084853.1, XP_025085720.1, XP_025086127.1, XP_025086709.1, XP_025087435.1, XP_025087656.1, XP_025087657.1	EVM0002360.1, EVM0008265.1, EVM0013506.1, EVM0016741.1, EVM0019679.1, EVM0022276.1, EVM0023724.1
OG0000074	AI10G012153, AI14G016176, AI15G017114, AI19G020472, AI19G020474	XP_013063481.1, XP_013066966.1, XP_013066968.1, XP_013072772.1, XP_013079762.1, XP_013090180.1, XP_013096970.1	Bstr_000328-T1, Bstr_004041-T1, Bstr_008771-T1, Bstr_008774-T1, Bstr_008906-T1, Bstr_010947-T1, Bstr_012163-T1, Bstr_037501-T1, Bstr_037931-T1, Bstr_038746-T1, Bstr_038853-T1, Bstr_038855-T1, Bstr_038867-T1, Bstr_038868-T1, Bstr_039385-T1, Bstr_040379-T1, Bstr_040380-T1, Bstr_040381-T1, Bstr_040382-T1, Bstr_040383-T1, Bstr_040385-T1	CsqKR_Scaf182_1.14, CsqKR_Scaf182_1.15, CsqKR_Scaf182_1.18, CsqKR_Scaf182_1.3, CsqKR_Scaf426_0.12	XP_011422055.1, XP_011427968.2, XP_011432637.2, XP_011432703.2, XP_011434670.1, XP_011436695.1, XP_034318025.1, XP_034333151.1, XP_034335131.1, XP_034335610.1, XP_034335611.1	evm.model.Hic_asm_11.1101, evm.model.Hic_asm_11.1102, evm.model.Hic_asm_11.1109, evm.model.Hic_asm_11.1112, evm.model.Hic_asm_12.656.1, evm.model.Hic_asm_12.785, evm.model.Hic_asm_14.1565, evm.model.Hic_asm_14.1566, evm.model.Hic_asm_14.1642_evm.model.Hic_asm_14.1644, evm.model.Hic_asm_14.459, evm.model.Hic_asm_14.462	g30964.t1, g30965.t1, g42124.t1, g42388.t1, g42455.t1, g42457.t1, g42459.t1	Mho_005983-T1, Mho_005991-T1, Mho_005997-T1, Mho_005999-T1, Mho_006000-T1, Mho_006002-T1, Mho_006633-T1, Mho_010041-T1, Mho_010044-T1, Mho_020819-T1, Mho_020820-T1, Mho_020821-T1, Mho_023273-T1	Mco_112_10.45, Mco_22_4.52, Mco_22_4.65, Mco_22_4.66, Mco_22_4.71, Mco_24_14.14, Mco_40_3.47, Mco_40_4.11, Mco_40_4.12, Mco_40_4.29, Mco_40_4.56, Mco_40_4.57, Mco_40_4.58, Mco_40_4.59, Mco_40_4.60, Mco_40_4.63, Mco_54_7.33, Mco_574_12.53, Mco_634_9.49	XP_029651725.1	Pma_10007576, Pma_64.159	XP_025083934.1, XP_025090047.1, XP_025091182.1, XP_025091183.1, XP_025091184.1, XP_025091185.1, XP_025091187.1, XP_025091189.1, XP_025091379.1, XP_025091423.1, XP_025092963.1, XP_025098148.1, XP_025098291.1, XP_025098753.1, XP_025098755.1, XP_025099023.1, XP_025099684.1, XP_025099685.1	EVM0001282.1, EVM0023989.1
OG0000075	AI11G013364, AI11G013365, AI13G015406, AI16G018668, AI18G019766	XP_013060758.1, XP_013063194.1, XP_013072474.1, XP_013084617.1, XP_013085462.1, XP_013088264.1, XP_013089092.1, XP_013096851.1	Bstr_015725-T1, Bstr_016010-T1, Bstr_020493-T1, Bstr_025032-T1, Bstr_025034-T1, Bstr_027609-T1, Bstr_037735-T1, Bstr_038922-T1, Bstr_039281-T1, Bstr_045890-T1, Bstr_046018-T1	CsqKR_Scaf130_16.18, CsqKR_Scaf172_1.43, CsqKR_Scaf27_21.23, CsqKR_Scaf44_3.19, CsqKR_Scaf69_78.7, CsqKR_Scaf75_6.22	XP_011422360.2, XP_011437228.2, XP_011437229.2, XP_011455456.2, XP_034299861.1, XP_034299890.1, XP_034299893.1, XP_034300161.1, XP_034300164.1, XP_034300598.1, XP_034302666.1, XP_034303175.1, XP_034324149.1	evm.model.Hic_asm_13.1056, evm.model.Hic_asm_13.1378, evm.model.Hic_asm_13.1379, evm.model.Hic_asm_15.116, evm.model.Hic_asm_15.1562, evm.model.Hic_asm_15.7, evm.model.Hic_asm_16.1154, evm.model.Hic_asm_18.1333, evm.model.Hic_asm_18.1841, evm.model.Hic_asm_18.195, evm.model.Hic_asm_18.372, evm.model.Hic_asm_5.1459, evm.model.Hic_asm_5.1564, evm.model.Hic_asm_5.1631, evm.model.original_scaffold_20…	g11627.t1, g15908.t1, g29740.t1, g29757.t1, g3064.t1, g3067.t1, g33164.t1, g34139.t1, g34142.t1, g40420.t1, g8563.t1, g8577.t1, g8578.t1	Mho_011014-T1, Mho_011015-T1, Mho_011016-T1, Mho_012072-T1, Mho_012109-T1, Mho_013613-T1, Mho_013614-T1, Mho_014535-T1, Mho_014540-T1, Mho_014545-T1, Mho_014547-T1, Mho_014561-T1, Mho_040537-T1, Mho_040539-T1, Mho_040946-T1	Mco_130_12.38, Mco_130_4.51, Mco_149_11.37, Mco_524_6.31, Mco_541_11.29, Mco_561_69.70, Mco_581_51.23, Mco_612_10.59	XP_029648634.1, XP_029658308.1	Pma_10001222, Pma_10003054, Pma_10003055, Pma_10004895, Pma_10007309, Pma_10007596, Pma_10012690, Pma_10022695, Pma_10025121, Pma_10027717, Pma_10028343	XP_025077317.1, XP_025080669.1, XP_025084950.1, XP_025090101.1, XP_025112750.1, XP_025113902.1	EVM0004810.1, EVM0006629.1, EVM0008009.1, EVM0009984.1, EVM0019241.1, EVM0019520.1, EVM0020462.1, EVM0023079.1, EVM0023612.1
OG0000076											Pma_10000381, Pma_10000932, Pma_10001198, Pma_10001272, Pma_10001395, Pma_10001441, Pma_10002023, Pma_10002175, Pma_10002834, Pma_10002973, Pma_10003581, Pma_10005046, Pma_10005415, Pma_10005503, Pma_10005812, Pma_10005838, Pma_10006437, Pma_10006710, Pma_10007055, Pma_10007564, Pma_10009170, Pma_10009246, Pma_10009288, Pma_10009554, Pma_10009749, Pma_10009788, Pma_10010065, Pma_10010252, Pma_100…
OG0000077	AI01G001059	XP_013062533.1, XP_013062535.1, XP_013068134.1, XP_013068146.1, XP_013083168.1, XP_013092182.1, XP_013092678.1, XP_013093530.1, XP_013093531.1, XP_013094031.1	Bstr_001061-T1, Bstr_020483-T1, Bstr_023993-T1, Bstr_029026-T1, Bstr_029027-T1, Bstr_029027-T2, Bstr_029030-T1, Bstr_047411-T1	CsqKR_Scaf3_9.20, CsqKR_Scaf7_18.32, CsqKR_Scaf7_18.33	XP_011425964.2, XP_011441799.2, XP_011441801.2, XP_034308524.1, XP_034310560.1, XP_034317898.1	evm.model.Hic_asm_14.1094, evm.model.Hic_asm_17.1344, evm.model.Hic_asm_17.1345, evm.model.Hic_asm_17.1863, evm.model.Hic_asm_5.497	g11007.t1, g11008.t1, g11009.t1, g16498.t1, g16499.t1, g16500.t1, g16501.t1, g17612.t1, g17613.t1, g18444.t1, g18446.t1, g20649.t1, g20650.t1, g20651.t1, g20652.t1, g2139.t1, g2140.t1, g3008.t1, g3009.t1, g34808.t1, g34809.t1, g34810.t1, g4305.t1, g4308.t1	Mho_008875-T1, Mho_008876-T1, Mho_008877-T1, Mho_008878-T1, Mho_031772-T1	Mco_10_3.31, Mco_1_198.48, Mco_46_23.83, Mco_46_23.84, Mco_46_85.124, Mco_46_85.126, Mco_46_85.73, Mco_561_56.38, Mco_561_57.41, Mco_561_57.67, Mco_561_57.73, Mco_561_58.93, Mco_561_6.56, Mco_561_7.33, Mco_642_34.62	XP_029633731.2	Pma_10012500, Pma_10014330, Pma_10021756	XP_025077630.1, XP_025077718.1, XP_025077719.1, XP_025077722.1, XP_025077725.1, XP_025077930.1, XP_025077975.1, XP_025077976.1, XP_025078159.1, XP_025078160.1, XP_025078164.1, XP_025078165.1, XP_025078201.1, XP_025078468.1, XP_025102298.1, XP_025102300.1, XP_025104274.1, XP_025104275.1, XP_025104276.1, XP_025104277.1, XP_025104481.1, XP_025104624.1, XP_025104677.1, XP_025104678.1, XP_025104679.1,…	EVM0002417.1, EVM0008830.1, EVM0008977.1, EVM0011565.1, EVM0016683.1, EVM0017723.1, EVM0019692.1
OG0000078	AI03G004421, AI03G004457, AI25G024643, AI25G024664, AI25G024889	XP_013060683.1, XP_013066083.1, XP_013066088.1, XP_013066091.1, XP_013066092.1, XP_013066093.1, XP_013070559.1, XP_013071061.1, XP_013071072.1, XP_013071082.1, XP_013071101.1, XP_013076912.1, XP_013085865.1, XP_013092139.1, XP_013094334.1, XP_013094335.1, XP_013094336.1	Bstr_005817-T1, Bstr_012288-T1, Bstr_027374-T1, Bstr_027375-T1, Bstr_027376-T2, Bstr_027377-T1, Bstr_027378-T1, Bstr_027646-T1, Bstr_027649-T1, Bstr_027667-T1, Bstr_027669-T1, Bstr_027670-T1, Bstr_027684-T1, Bstr_027685-T1, Bstr_027686-T1, Bstr_027688-T1, Bstr_027690-T1, Bstr_027691-T1, Bstr_027692-T1, Bstr_027694-T1, Bstr_045058-T1		XP_011413100.1, XP_011430287.2, XP_011432425.1, XP_011439500.2, XP_011439541.2, XP_019920747.1, XP_034319076.1, XP_034319215.1	evm.model.Hic_asm_1.147, evm.model.Hic_asm_11.376, evm.model.Hic_asm_11.377, evm.model.Hic_asm_11.730, evm.model.Hic_asm_11.733, evm.model.Hic_asm_14.772, evm.model.Hic_asm_17.569, evm.model.Hic_asm_2.1052, evm.model.Hic_asm_2.1266, evm.model.Hic_asm_2.1267, evm.model.Hic_asm_2.654, evm.model.Hic_asm_2.655, evm.model.Hic_asm_2.871, evm.model.Hic_asm_7.1183, evm.model.Hic_asm_7.1184, evm.model.Hic…	g34741.t1	Mho_006560-T1, Mho_006561-T1, Mho_014720-T1, Mho_016701-T1, Mho_017684-T1, Mho_017688-T1, Mho_029401-T1, Mho_040546-T1	Mco_590_41.11		Pma_10000498, Pma_10000530, Pma_10001416, Pma_10003472, Pma_10004162, Pma_10007202, Pma_10008226, Pma_10012672, Pma_10012679, Pma_10012680, Pma_10012681, Pma_10012685, Pma_10016620, Pma_10019102, Pma_10019136, Pma_10023927, Pma_10024951, Pma_10024952, Pma_10024953, Pma_10024954, Pma_10024955, Pma_10024956, Pma_10025643, Pma_10025644, Pma_10026363, Pma_10026367, Pma_10027046, Pma_10027050, Pma_100…		EVM0002891.1, EVM0005748.1, EVM0006540.1, EVM0006978.1, EVM0012406.1, EVM0012498.1, EVM0013279.1, EVM0014681.1, EVM0017152.1, EVM0020538.1, EVM0022089.1
OG0000079					XP_019923397.2, XP_019930843.2, XP_034307334.1, XP_034315639.1, XP_034316350.1, XP_034316351.1, XP_034316353.1, XP_034316767.1, XP_034316770.1, XP_034316852.1, XP_034318592.1, XP_034318989.1, XP_034319045.1, XP_034319381.1, XP_034319509.1, XP_034319760.1, XP_034320885.1, XP_034320889.1, XP_034320891.1, XP_034320893.1, XP_034320894.1, XP_034320927.1, XP_034321664.1, XP_034321691.1, XP_034321965.1,…			Mho_002993-T1, Mho_002997-T1, Mho_003002-T1, Mho_003003-T1, Mho_003920-T1, Mho_009564-T1, Mho_009565-T1, Mho_019573-T1, Mho_021798-T1, Mho_022620-T1, Mho_022626-T1, Mho_022629-T1, Mho_024965-T1, Mho_024968-T1, Mho_026497-T1, Mho_026498-T1, Mho_026546-T1, Mho_026547-T1, Mho_026548-T1, Mho_026550-T1, Mho_027731-T1, Mho_027732-T1, Mho_027733-T1, Mho_027739-T1, Mho_027801-T1, Mho_027802-T1, Mho_02780…			Pma_10001208, Pma_10001823, Pma_10002135, Pma_10002141, Pma_10002303, Pma_10002811, Pma_10006326, Pma_10006329, Pma_10006615, Pma_10007093, Pma_10007259, Pma_10007357, Pma_10008140, Pma_10011074, Pma_10011631, Pma_10013961, Pma_10017556, Pma_10018080, Pma_10022448, Pma_10022813, Pma_10023941, Pma_10023943, Pma_10025116, Pma_10027238, Pma_10029204, Pma_10031621, Pma_10032369, Pma_148.242, Pma_406.…		EVM0000892.1, EVM0007388.1
OG0000080											Pma_10032724, Pma_10032744, Pma_10032766, Pma_10032788, Pma_10032809, Pma_10032831, Pma_10032852, Pma_10032873, Pma_10032874, Pma_10032895, Pma_10032909, Pma_10032929, Pma_10032951, Pma_10032971, Pma_10032993, Pma_10033015, Pma_10033036, Pma_10033058, Pma_10033076, Pma_10033098, Pma_10033120, Pma_10033142, Pma_10033163, Pma_10033184, Pma_10033204, Pma_10033225, Pma_10033248, Pma_10033269, Pma_100…
OG0000081		XP_013073312.1, XP_013086020.1, XP_013086021.1, XP_013086022.1, XP_013092505.1, XP_013092922.1	Bstr_003665-T1, Bstr_004020-T1, Bstr_004021-T1, Bstr_040467-T1, Bstr_040468-T1, Bstr_040469-T1, Bstr_040470-T1, Bstr_045265-T1, Bstr_045266-T1	CsqKR_Scaf175_22.11, CsqKR_Scaf471_0.14, CsqKR_Scaf52_10.11, CsqKR_Scaf69_15.18, CsqKR_Scaf69_15.63, CsqKR_Scaf69_15.64, CsqKR_Scaf69_15.65, CsqKR_Scaf69_15.66	XP_011418976.1, XP_011423450.1, XP_011423452.1, XP_011423453.2, XP_011423455.2, XP_011423457.2, XP_011423458.1, XP_011436019.2, XP_011436020.1, XP_011436021.2, XP_011443643.1, XP_019921653.1, XP_019927491.2, XP_019928775.2, XP_034308282.1, XP_034308284.1, XP_034308290.1	evm.model.Hic_asm_12.1784, evm.model.Hic_asm_12.1816, evm.model.Hic_asm_12.552, evm.model.Hic_asm_12.553, evm.model.Hic_asm_12.554, evm.model.Hic_asm_12.555, evm.model.Hic_asm_12.556, evm.model.Hic_asm_12.557, evm.model.Hic_asm_12.558, evm.model.Hic_asm_12.559, evm.model.Hic_asm_12.560, evm.model.Hic_asm_12.561, evm.model.Hic_asm_17.681, evm.model.Hic_asm_2.112	g35603.t1, g8621.t1, g8623.t1, g8624.t1, g8626.t1, g8627.t1, g8628.t1	Mho_033274-T1, Mho_034901-T1, Mho_034905-T1, Mho_034909-T1, Mho_034911-T1, Mho_034918-T1, Mho_034919-T1, Mho_034920-T1, Mho_034923-T1, Mho_034924-T1, Mho_034925-T1, Mho_034926-T1, Mho_034927-T1, Mho_034928-T1, Mho_034929-T1, Mho_034930-T1, Mho_034931-T1, Mho_034937-T1, Mho_036727-T1, Mho_040205-T1	Mco_623_175.75	XP_029637936.1	Pma_10005297, Pma_10007145, Pma_10018652, Pma_10018653, Pma_10018654, Pma_10018655, Pma_10018656, Pma_10019210, Pma_197.7, Pma_497.233	XP_025107289.1, XP_025107383.1, XP_025107881.1, XP_025107883.1, XP_025107884.1, XP_025108197.1	EVM0001138.1, EVM0002270.1, EVM0006987.1, EVM0007961.1, EVM0008208.1, EVM0008392.1, EVM0009032.1, EVM0009403.1, EVM0011527.1, EVM0013074.1, EVM0013508.1, EVM0015096.1, EVM0018848.1, EVM0019415.1, EVM0020666.1, EVM0021737.1, EVM0022195.1, EVM0023189.1, EVM0023620.1
OG0000082					XP_011418052.2, XP_011422877.2, XP_011425064.3, XP_011445151.3, XP_019918337.2, XP_019920559.2, XP_019928081.2, XP_019928748.2, XP_019929741.2, XP_019930323.2, XP_034302328.1, XP_034305492.1, XP_034305496.1, XP_034307916.1, XP_034307934.1, XP_034307940.1, XP_034307941.1, XP_034307942.1, XP_034307990.1, XP_034308017.1, XP_034308067.1, XP_034308132.1, XP_034308421.1, XP_034308456.1, XP_034308466.1,…
OG0000083											Pma_10032713, Pma_10032732, Pma_10032753, Pma_10032775, Pma_10032796, Pma_10032818, Pma_10032839, Pma_10032859, Pma_10032860, Pma_10032882, Pma_10032883, Pma_10032917, Pma_10032938, Pma_10032960, Pma_10032980, Pma_10033002, Pma_10033024, Pma_10033045, Pma_10033066, Pma_10033085, Pma_10033107, Pma_10033129, Pma_10033151, Pma_10033172, Pma_10033192, Pma_10033210, Pma_10033235, Pma_10033256, Pma_100…
OG0000084					XP_034305486.1	evm.model.original_scaffold_428_pilon.8, evm.model.original_scaffold_428_pilon.9	g10034.t1, g10204.t1, g10434.t1, g10911.t1, g11578.t1, g11592.t1, g11593.t1, g12075.t1, g12109.t1, g13033.t1, g13152.t1, g13940.t1, g14716.t1, g14726.t1, g15018.t1, g15416.t1, g15592.t1, g16192.t1, g17302.t1, g17314.t1, g18508.t1, g18558.t1, g19560.t1, g19670.t1, g19675.t1, g19676.t1, g20879.t1, g21007.t1, g21157.t1, g21276.t1, g21300.t1, g22545.t1, g23016.t1, g23235.t1, g24567.t1, g24576.t1, g25…	Mho_019915-T1, Mho_021348-T1			Pma_10004932, Pma_10004935, Pma_10010083, Pma_10030395, Pma_11.102, Pma_120.212, Pma_127.261, Pma_231.332, Pma_270.437, Pma_32.1, Pma_32.508, Pma_388.173, Pma_431.616, Pma_443.285, Pma_484.621, Pma_488.544		EVM0001264.1, EVM0021504.1, EVM0022765.1
OG0000085											Pma_10032717, Pma_10032737, Pma_10032758, Pma_10032780, Pma_10032801, Pma_10032823, Pma_10032844, Pma_10032865, Pma_10032887, Pma_10032921, Pma_10032943, Pma_10032965, Pma_10032985, Pma_10033007, Pma_10033029, Pma_10033050, Pma_10033071, Pma_10033090, Pma_10033112, Pma_10033134, Pma_10033156, Pma_10033177, Pma_10033196, Pma_10033216, Pma_10033240, Pma_10033261, Pma_10033283, Pma_10033305, Pma_100…
OG0000086											Pma_10032726, Pma_10032747, Pma_10032769, Pma_10032791, Pma_10032812, Pma_10032834, Pma_10032855, Pma_10032877, Pma_10032898, Pma_10032912, Pma_10032932, Pma_10032954, Pma_10032974, Pma_10032996, Pma_10033018, Pma_10033039, Pma_10033061, Pma_10033079, Pma_10033101, Pma_10033123, Pma_10033145, Pma_10033166, Pma_10033187, Pma_10033206, Pma_10033228, Pma_10033250, Pma_10033272, Pma_10033294, Pma_100…
OG0000087											Pma_10032719, Pma_10032739, Pma_10032760, Pma_10032782, Pma_10032803, Pma_10032825, Pma_10032846, Pma_10032867, Pma_10032889, Pma_10032903, Pma_10032923, Pma_10032945, Pma_10032967, Pma_10032987, Pma_10033009, Pma_10033031, Pma_10033052, Pma_10033073, Pma_10033092, Pma_10033114, Pma_10033136, Pma_10033158, Pma_10033179, Pma_10033198, Pma_10033218, Pma_10033242, Pma_10033263, Pma_10033285, Pma_100…
OG0000088											Pma_10032725, Pma_10032746, Pma_10032768, Pma_10032790, Pma_10032811, Pma_10032833, Pma_10032854, Pma_10032876, Pma_10032897, Pma_10032911, Pma_10032931, Pma_10032953, Pma_10032973, Pma_10032995, Pma_10033017, Pma_10033038, Pma_10033060, Pma_10033078, Pma_10033100, Pma_10033122, Pma_10033144, Pma_10033165, Pma_10033186, Pma_10033205, Pma_10033227, Pma_10033249, Pma_10033271, Pma_10033293, Pma_100…
OG0000089	AI01G001814, AI03G003990	XP_013064361.1, XP_013087474.1	Bstr_014627-T1, Bstr_025288-T1	CsqKR_Scaf50_47.13, CsqKR_Scaf50_48.22	XP_011413167.2, XP_011416291.3, XP_011417770.2, XP_011419503.2, XP_011422529.2, XP_011434304.2, XP_011441835.2, XP_011451106.2, XP_034299747.1, XP_034299752.1, XP_034299756.1, XP_034299762.1, XP_034299766.1, XP_034299780.1, XP_034299788.1, XP_034302180.1, XP_034302181.1, XP_034303116.1, XP_034303119.1, XP_034303149.1, XP_034304312.1, XP_034314950.1	evm.model.Hic_asm_1.1018, evm.model.Hic_asm_1.112, evm.model.Hic_asm_1.1175, evm.model.Hic_asm_1.1192, evm.model.Hic_asm_1.1231, evm.model.Hic_asm_1.1326, evm.model.Hic_asm_1.1525, evm.model.Hic_asm_1.1691, evm.model.Hic_asm_1.1764, evm.model.Hic_asm_1.1957, evm.model.Hic_asm_1.1958, evm.model.Hic_asm_1.1959, evm.model.Hic_asm_1.1960, evm.model.Hic_asm_1.1964, evm.model.Hic_asm_14.1490, evm.model…	g27086.t1, g27087.t1, g32203.t1, g37530.t1, g37659.t1, g37660.t1, g42688.t1, g42689.t1	Mho_004888-T1, Mho_004889-T1, Mho_011041-T1, Mho_011042-T1, Mho_011154-T1, Mho_011299-T1, Mho_012691-T1, Mho_012692-T1, Mho_012693-T1, Mho_012694-T1, Mho_012696-T1, Mho_013188-T1, Mho_014484-T1, Mho_014488-T1, Mho_014489-T1, Mho_014624-T1, Mho_014625-T1, Mho_014627-T1, Mho_014631-T1, Mho_014632-T1, Mho_014634-T1, Mho_014638-T1, Mho_014645-T1, Mho_014646-T1, Mho_014647-T1, Mho_014649-T1, Mho_01465…	Mco_640_36.16, Mco_640_36.25, Mco_640_36.27, Mco_642_58.39, Mco_643_18.68	XP_036358829.1, XP_036359254.1	Pma_10015648, Pma_10020568, Pma_10020817, Pma_10028519, Pma_10028520, Pma_10028669, Pma_10030771, Pma_268.22, Pma_73.277	XP_025096367.1, XP_025100322.1, XP_025100765.1	EVM0000285.1, EVM0002733.1, EVM0002836.1, EVM0002888.1, EVM0003683.1, EVM0004334.1, EVM0005384.1, EVM0010268.1, EVM0014596.1, EVM0018203.1, EVM0018306.1
OG0000090					XP_011412690.2, XP_011413052.2, XP_011423138.2, XP_011423245.2, XP_011426111.2, XP_011426112.2, XP_011426745.2, XP_011429530.2, XP_011430215.2, XP_011431640.2, XP_011433583.2, XP_011436544.2, XP_011439061.2, XP_011440021.2, XP_011445737.2, XP_011446237.2, XP_011456909.2, XP_019921711.2, XP_019926831.2, XP_019927187.2, XP_019928159.2, XP_034300898.1, XP_034304645.1, XP_034305441.1, XP_034305442.1,…			Mho_007580-T1, Mho_047316-T1
OG0000091											Pma_10032712, Pma_10032729, Pma_10032750, Pma_10032772, Pma_10032793, Pma_10032815, Pma_10032837, Pma_10032857, Pma_10032880, Pma_10032901, Pma_10032915, Pma_10032935, Pma_10032957, Pma_10032977, Pma_10032999, Pma_10033021, Pma_10033042, Pma_10033064, Pma_10033082, Pma_10033104, Pma_10033126, Pma_10033148, Pma_10033169, Pma_10033190, Pma_10033209, Pma_10033231, Pma_10033253, Pma_10033275, Pma_100…
OG0000092											Pma_10032718, Pma_10032738, Pma_10032759, Pma_10032781, Pma_10032802, Pma_10032824, Pma_10032845, Pma_10032866, Pma_10032888, Pma_10032902, Pma_10032922, Pma_10032944, Pma_10032966, Pma_10032986, Pma_10033008, Pma_10033030, Pma_10033051, Pma_10033072, Pma_10033091, Pma_10033113, Pma_10033135, Pma_10033157, Pma_10033178, Pma_10033197, Pma_10033217, Pma_10033241, Pma_10033262, Pma_10033284, Pma_100…
OG0000093											Pma_10032734, Pma_10032755, Pma_10032777, Pma_10032798, Pma_10032820, Pma_10032841, Pma_10032862, Pma_10032885, Pma_10032919, Pma_10032940, Pma_10032962, Pma_10032982, Pma_10033004, Pma_10033026, Pma_10033047, Pma_10033068, Pma_10033087, Pma_10033109, Pma_10033131, Pma_10033153, Pma_10033174, Pma_10033193, Pma_10033212, Pma_10033237, Pma_10033258, Pma_10033280, Pma_10033302, Pma_10033324, Pma_100…
OG0000094	AI01G001720, AI05G006726, AI06G007747	XP_013070447.1, XP_013082189.1, XP_013091857.1	Bstr_005541-T1, Bstr_006358-T1, Bstr_012565-T1, Bstr_020218-T1, Bstr_031020-T1, Bstr_031311-T2, Bstr_036982-T1, Bstr_043392-T1, Bstr_049400-T1	CsqKR_Scaf202_4.32, CsqKR_Scaf202_4.47, CsqKR_Scaf219_3.57, CsqKR_Scaf398_5.20, CsqKR_Scaf398_5.8	XP_011414152.1, XP_011435390.2, XP_011454746.2, XP_034320338.1, XP_034324938.1	evm.model.Hic_asm_1.162, evm.model.Hic_asm_1.397, evm.model.Hic_asm_12.1322, evm.model.Hic_asm_14.1204, evm.model.Hic_asm_14.1316, evm.model.Hic_asm_14.838, evm.model.Hic_asm_18.1184, evm.model.Hic_asm_7.207, evm.model.Hic_asm_8.555	g15135.t1, g15942.t1, g23378.t1, g26972.t1, g27254.t1, g2919.t1, g2920.t1, g32145.t1, g34100.t1, g34101.t1, g34259.t1, g35704.t1, g4058.t1, g4059.t1, g6627.t1, g7002.t1, g7003.t1, g7005.t1, g7580.t1, g9171.t1, g9904.t1	Mho_015794-T1, Mho_015796-T1, Mho_026879-T1, Mho_027234-T1, Mho_027235-T1, Mho_027243-T1, Mho_027244-T1, Mho_027262-T1, Mho_027292-T1, Mho_027294-T1, Mho_027295-T1, Mho_033560-T1, Mho_037721-T1, Mho_038410-T1	Mco_47_10.36, Mco_623_29.57, Mco_625_26.37	XP_029646899.1, XP_036367427.1	Pma_10002756, Pma_10003665, Pma_10004653, Pma_10004894, Pma_10004958, Pma_10007809, Pma_10009723, Pma_10010816, Pma_10011128, Pma_10011129, Pma_10011131, Pma_10011132, Pma_10011443, Pma_10013259, Pma_10014060, Pma_10014064, Pma_10018949, Pma_10019979, Pma_10019980, Pma_10023424, Pma_10023913, Pma_10027059, Pma_10028417, Pma_427.11	XP_025076922.1, XP_025098174.1, XP_025107958.1	EVM0002299.1, EVM0003052.1, EVM0003095.1, EVM0005032.1, EVM0007482.1, EVM0008769.1, EVM0009526.1, EVM0010613.1, EVM0010769.1, EVM0012403.1, EVM0017803.1, EVM0023538.1
OG0000095	AI02G002390, AI02G002391, AI19G020977	XP_013069210.1, XP_013092295.1	Bstr_007644-T1, Bstr_037745-T1		XP_011415766.2, XP_011417350.3, XP_011434236.3, XP_011441830.2, XP_011445788.3, XP_011456975.1, XP_019924796.2, XP_019930380.2, XP_034305045.1, XP_034323429.1, XP_034324952.1	evm.model.Hic_asm_10.1367, evm.model.Hic_asm_10.1369, evm.model.Hic_asm_10.1512, evm.model.Hic_asm_10.1513, evm.model.Hic_asm_10.1516, evm.model.Hic_asm_10.171, evm.model.Hic_asm_10.411, evm.model.Hic_asm_10.615, evm.model.Hic_asm_10.761, evm.model.Hic_asm_10.762, evm.model.Hic_asm_15.1264, evm.model.Hic_asm_2.111, evm.model.Hic_asm_9.659, evm.model.Hic_asm_9.660, evm.model.Hic_asm_9.662, evm.mod…	g2056.t1, g2420.t1, g2421.t1, g38543.t1, g38544.t1, g38545.t1, g38546.t1, g38547.t1, g38548.t1, g38549.t1, g38550.t1, g38553.t1, g38554.t1, g38563.t1, g38564.t1, g38565.t1, g38566.t1	Mho_008370-T1, Mho_034856-T1, Mho_037612-T1, Mho_037614-T1, Mho_037615-T1, Mho_037616-T1, Mho_037618-T1, Mho_037619-T1, Mho_037620-T1, Mho_037621-T1, Mho_037626-T1, Mho_037627-T1, Mho_037628-T1, Mho_039643-T1, Mho_039644-T1, Mho_039665-T1	Mco_1_168.50, Mco_1_168.51, Mco_1_169.29, Mco_1_82.19, Mco_1_82.36	XP_029643288.1	Pma_10007682, Pma_10011538, Pma_10013849, Pma_10015703, Pma_10015705, Pma_10016467, Pma_10016468, Pma_10016469, Pma_10016470, Pma_10016471, Pma_10017363, Pma_10022221, Pma_10026465, Pma_10030102, Pma_10030129, Pma_580.97	XP_025104433.1, XP_025104542.1, XP_025104627.1, XP_025104895.1, XP_025105585.1, XP_025106057.1, XP_025106085.1	EVM0000740.1, EVM0001289.1, EVM0003523.1, EVM0003700.1, EVM0005476.1, EVM0010617.1, EVM0012952.1, EVM0016459.1, EVM0016818.1, EVM0016833.1, EVM0018019.1, EVM0018533.1, EVM0023503.1, EVM0023692.1
OG0000096	AI12G014115, AI12G014374, AI19G020641, AI19G020642, AI19G020644, AI19G020645, AI24G024407, AI24G024410, AI24G024411, AI28G026520	XP_013060642.1, XP_013061107.1, XP_013061148.1, XP_013063429.1, XP_013064311.1, XP_013065182.1, XP_013071328.1, XP_013074598.1, XP_013076240.1, XP_013077903.1, XP_013077904.1, XP_013078905.1, XP_013082967.1	Bstr_002052-T1, Bstr_002054-T1, Bstr_002060-T1, Bstr_002063-T1, Bstr_002066-T1, Bstr_002067-T1, Bstr_030108-T1, Bstr_038430-T1				g11125.t1, g13323.t1, g21234.t1, g21235.t1, g21236.t1, g21237.t1, g24438.t1		Mco_25_7.36, Mco_33_46.9, Mco_628_91.4, Mco_628_98.10, Mco_628_98.17, Mco_628_98.74, Mco_628_99.9, Mco_87_15.70	XP_029642496.1, XP_029642607.1, XP_029642945.1, XP_029643141.2, XP_029643232.2, XP_029643233.1, XP_029643238.2, XP_029651242.1, XP_036362878.1, XP_036362879.1, XP_036362880.1, XP_036363374.1, XP_036363375.1	Pma_10000963, Pma_10010369, Pma_10018144, Pma_10021383, Pma_10027516	XP_025089875.1, XP_025090023.1, XP_025090050.1, XP_025091536.1, XP_025095056.1, XP_025095066.1, XP_025095078.1, XP_025100119.1, XP_025100121.1, XP_025100123.1, XP_025100125.1, XP_025100126.1, XP_025100130.1, XP_025100134.1, XP_025100138.1, XP_025100139.1, XP_025100140.1, XP_025100142.1, XP_025100146.1, XP_025100147.1, XP_025100152.1, XP_025100153.1, XP_025101503.1, XP_025101504.1, XP_025101506.1,…	EVM0000569.1, EVM0002576.1, EVM0003468.1, EVM0004677.1, EVM0006295.1, EVM0006318.1, EVM0008568.1, EVM0011801.1, EVM0012265.1, EVM0014205.1, EVM0015276.1, EVM0015545.1, EVM0020067.1, EVM0020772.1
OG0000097											Pma_10032715, Pma_10032735, Pma_10032756, Pma_10032778, Pma_10032799, Pma_10032821, Pma_10032842, Pma_10032863, Pma_10032920, Pma_10032941, Pma_10032963, Pma_10032983, Pma_10033005, Pma_10033027, Pma_10033048, Pma_10033069, Pma_10033088, Pma_10033110, Pma_10033132, Pma_10033154, Pma_10033175, Pma_10033194, Pma_10033214, Pma_10033238, Pma_10033259, Pma_10033281, Pma_10033303, Pma_10033325, Pma_100…
OG0000098											Pma_10032716, Pma_10032736, Pma_10032757, Pma_10032779, Pma_10032800, Pma_10032822, Pma_10032843, Pma_10032864, Pma_10032886, Pma_10032942, Pma_10032964, Pma_10032984, Pma_10033006, Pma_10033028, Pma_10033049, Pma_10033070, Pma_10033089, Pma_10033111, Pma_10033133, Pma_10033155, Pma_10033176, Pma_10033195, Pma_10033215, Pma_10033239, Pma_10033260, Pma_10033282, Pma_10033304, Pma_10033326, Pma_100…
OG0000099											Pma_10032745, Pma_10032767, Pma_10032789, Pma_10032810, Pma_10032832, Pma_10032853, Pma_10032875, Pma_10032896, Pma_10032910, Pma_10032930, Pma_10032952, Pma_10032972, Pma_10032994, Pma_10033016, Pma_10033037, Pma_10033059, Pma_10033077, Pma_10033099, Pma_10033121, Pma_10033143, Pma_10033164, Pma_10033185, Pma_10033226, Pma_10033270, Pma_10033292, Pma_10033314, Pma_10033336, Pma_10033354, Pma_100…
OG0000100	AI01G001432, AI04G004828, AI04G005480, AI13G015158, AI14G016202, AI14G016203, AI18G019788, AI19G020834, AI26G025396, AI26G025397, AI26G025663	XP_013060681.1, XP_013080809.1, XP_013083041.1, XP_013083711.1, XP_013084993.1, XP_013085141.1, XP_013092640.1, XP_013095960.1, XP_013096736.1, XP_013097130.1	Bstr_017445-T1, Bstr_018076-T1, Bstr_018724-T1, Bstr_018726-T1, Bstr_028869-T1, Bstr_041688-T1, Bstr_046082-T1, Bstr_048780-T1	CsqKR_Scaf193_4.35, CsqKR_Scaf61_53.21, CsqKR_Scaf61_53.46, CsqKR_Scaf61_6.103, CsqKR_Scaf61_6.15, CsqKR_Scaf61_6.16, CsqKR_Scaf61_6.31, CsqKR_Scaf61_6.48, CsqKR_Scaf61_6.89, CsqKR_Scaf61_6.90, CsqKR_Scaf61_6.91, CsqKR_Scaf61_6.92, CsqKR_Scaf61_6.93, CsqKR_Scaf61_6.94, CsqKR_Scaf61_9.20, CsqKR_Scaf61_9.31, CsqKR_Scaf61_9.69, CsqKR_Scaf91_1.10	NP_001292292.1, XP_011442070.1, XP_011448542.1, XP_034314763.1, XP_034328383.1, XP_034328834.1	evm.model.Hic_asm_13.872, evm.model.Hic_asm_6.1211, evm.model.Hic_asm_6.1213	g1165.t1, g13738.t1, g20263.t1, g20265.t1, g22386.t1, g22387.t1, g22388.t1, g33559.t1, g39985.t1, g41693.t1, g41694.t1, g42072.t1, g43063.t1, g6154.t1	Mho_002079-T1, Mho_010821-T1, Mho_013948-T1, Mho_014601-T1, Mho_014602-T1, Mho_042554-T1	Mco_125_10.103, Mco_125_10.96, Mco_3_116.14, Mco_3_203.100, Mco_3_95.34, Mco_3_95.36, Mco_3_95.84, Mco_557_2.23	XP_029636269.1, XP_029643964.1, XP_029648452.1, XP_029649444.1, XP_029650037.1	Pma_10026658, Pma_10027807, Pma_10028320, Pma_10028321	XP_025087376.1, XP_025114329.1, XP_025114330.1, XP_025114800.1, XP_025114802.1, XP_025115093.1, XP_025115094.1, XP_025115938.1	EVM0002368.1, EVM0003218.1, EVM0005028.1, EVM0005046.1, EVM0010081.1, EVM0013112.1, EVM0016925.1, EVM0018740.1, EVM0019100.1, EVM0019228.1
OG0000101											Pma_10032728, Pma_10032749, Pma_10032771, Pma_10032814, Pma_10032836, Pma_10032856, Pma_10032879, Pma_10032900, Pma_10032914, Pma_10032934, Pma_10032956, Pma_10032976, Pma_10032998, Pma_10033020, Pma_10033041, Pma_10033063, Pma_10033081, Pma_10033103, Pma_10033125, Pma_10033147, Pma_10033168, Pma_10033189, Pma_10033208, Pma_10033230, Pma_10033252, Pma_10033274, Pma_10033296, Pma_10033318, Pma_100…
OG0000102											Pma_10032748, Pma_10032770, Pma_10032792, Pma_10032813, Pma_10032835, Pma_10032878, Pma_10032899, Pma_10032913, Pma_10032933, Pma_10032955, Pma_10032975, Pma_10032997, Pma_10033019, Pma_10033040, Pma_10033062, Pma_10033080, Pma_10033102, Pma_10033124, Pma_10033146, Pma_10033167, Pma_10033188, Pma_10033207, Pma_10033229, Pma_10033251, Pma_10033273, Pma_10033295, Pma_10033317, Pma_10033339, Pma_100…
OG0000103	AI06G007763, AI06G007783, AI07G008633	XP_013062462.1, XP_013069584.1, XP_013076338.1, XP_013079559.1, XP_013086841.1, XP_013086843.1, XP_013086844.1, XP_013086845.1, XP_013087063.1, XP_013087064.1, XP_013087066.1, XP_013087067.1, XP_013087068.1, XP_013087070.1, XP_013087073.1, XP_013094984.1	Bstr_007084-T1, Bstr_007085-T1, Bstr_007088-T1, Bstr_007089-T1, Bstr_007093-T1, Bstr_007094-T1, Bstr_007128-T1, Bstr_007129-T1, Bstr_010360-T1, Bstr_010361-T1, Bstr_010869-T1, Bstr_010870-T1, Bstr_020464-T1, Bstr_022580-T1, Bstr_023605-T1, Bstr_031874-T1, Bstr_037956-T1, Bstr_037957-T1, Bstr_047521-T1	CsqKR_Scaf147_6.9, CsqKR_Scaf165_13.9, CsqKR_Scaf266_6.24, CsqKR_Scaf269_4.15	XP_011437793.1, XP_011437795.1, XP_011448241.2, XP_011452032.2, XP_011453536.2, XP_034337415.1, XP_034337418.1, XP_034338172.1, XP_034338178.1, XP_034338195.1	evm.model.Hic_asm_0.1696, evm.model.Hic_asm_4.1568, evm.model.Hic_asm_4.1606, evm.model.Hic_asm_4.1664, evm.model.Hic_asm_4.1668, evm.model.Hic_asm_4.201, evm.model.Hic_asm_4.642, evm.model.Hic_asm_4.966, evm.model.Hic_asm_5.1509, evm.model.Hic_asm_5.1579	g13296.t1, g17213.t1, g21766.t1, g25632.t1, g33577.t1, g38123.t1, g42396.t1, g8341.t1	Mho_005654-T1, Mho_005686-T1, Mho_005710-T1, Mho_007865-T1, Mho_007866-T1, Mho_007867-T1, Mho_043238-T1	Mco_161_3.31, Mco_44_4.47, Mco_44_4.48, Mco_621_7.30	XP_029636121.1, XP_029654288.2	Pma_10004687, Pma_10022030, Pma_10022109, Pma_10022110, Pma_10023457, Pma_10023458, Pma_10026635, Pma_10026968, Pma_10026969	XP_025080183.1, XP_025081243.1, XP_025084546.1, XP_025102584.1	EVM0002433.1, EVM0002743.1, EVM0006374.1, EVM0008416.1, EVM0009512.1, EVM0009775.1, EVM0010720.1, EVM0015184.1, EVM0016164.1, EVM0017073.1, EVM0017300.1, EVM0019904.1, EVM0019965.1, EVM0020297.1
OG0000104	AI01G001184, AI07G009215, AI07G009216, AI10G012396	XP_013091396.1, XP_013095129.1	Bstr_004516-T1, Bstr_008406-T1, Bstr_031200-T1, Bstr_038498-T1	CsqKR_Scaf102_14.18, CsqKR_Scaf102_14.22, CsqKR_Scaf11_9.29	XP_011415425.2, XP_011427332.2, XP_011433346.1, XP_011446183.2, XP_011454550.2, XP_019921531.2, XP_019924551.2, XP_034327909.1, XP_034327914.1, XP_034329196.1, XP_034329200.1	evm.model.Hic_asm_3.749, evm.model.Hic_asm_6.1402, evm.model.Hic_asm_6.171, evm.model.Hic_asm_6.983	g10875.t1, g16134.t1, g19512.t1, g2238.t1, g33682.t1, g33683.t1, g33686.t1, g33688.t1, g33689.t1, g33690.t1, g33691.t1, g33692.t1, g33693.t1, g33694.t1, g33695.t1, g33696.t1, g36986.t1, g36987.t1, g36988.t1, g36989.t1, g36990.t1	Mho_000395-T2, Mho_001111-T1, Mho_001112-T1, Mho_001113-T1, Mho_001114-T1, Mho_001115-T1, Mho_001118-T1, Mho_001821-T1, Mho_002157-T1, Mho_003650-T1, Mho_019653-T1	Mco_134_9.29, Mco_20_14.30, Mco_20_14.31, Mco_20_14.32, Mco_20_14.8, Mco_20_15.10, Mco_546_30.36, Mco_85_10.50, Mco_85_14.54, Mco_85_14.63	XP_029645706.2, XP_029657178.1, XP_036358556.1, XP_036365524.1	Pma_10025066, Pma_10025169, Pma_10026346, Pma_10028941, Pma_10028946, Pma_10030300, Pma_10030301, Pma_10030302	XP_025079306.1, XP_025079308.1, XP_025079489.1, XP_025079499.1, XP_025079500.1, XP_025079505.1, XP_025080184.1, XP_025080261.1, XP_025084988.1, XP_025086323.1, XP_025086677.1	EVM0002686.1, EVM0003615.1, EVM0005737.1, EVM0006041.1, EVM0006713.1, EVM0007254.1, EVM0009054.1, EVM0013096.1, EVM0013378.1, EVM0015791.1, EVM0015958.1, EVM0016546.1, EVM0017146.1, EVM0020508.1, EVM0021869.1, EVM0022085.1
OG0000105	AI03G003931, AI06G008243, AI08G010657, AI19G020766	XP_013081473.1, XP_013081481.1, XP_013081492.1, XP_013081837.1, XP_013094014.1	Bstr_016549-T1, Bstr_016550-T1, Bstr_033932-T1, Bstr_044293-T1, Bstr_044295-T1, Bstr_044297-T1, Bstr_044302-T1	CsqKR_Scaf100_7.28, CsqKR_Scaf247_16.30, CsqKR_Scaf247_16.31, CsqKR_Scaf24_5.10, CsqKR_Scaf24_6.12, CsqKR_Scaf24_6.18, CsqKR_Scaf24_6.19, CsqKR_Scaf24_6.22, CsqKR_Scaf24_6.28, CsqKR_Scaf24_6.8, CsqKR_Scaf262_3.14, CsqKR_Scaf288_0.0, CsqKR_Scaf31_23.16, CsqKR_Scaf366_5.24	XP_011413121.1, XP_011418398.2, XP_011449623.2, XP_011455440.2, XP_011457056.2, XP_034302962.1, XP_034302963.1, XP_034304140.1, XP_034312480.1	evm.model.Hic_asm_0.1677, evm.model.Hic_asm_0.785, evm.model.Hic_asm_12.132, evm.model.Hic_asm_13.801, evm.model.Hic_asm_16.1086, evm.model.Hic_asm_17.1107, evm.model.Hic_asm_17.1108, evm.model.Hic_asm_18.1294, evm.model.Hic_asm_3.31, evm.model.Hic_asm_3.806	g17021.t1, g17028.t1, g21212.t1, g21213.t1, g28945.t1, g33308.t1, g34560.t1, g37304.t1, g37380.t1, g42848.t1, g42912.t1, g7168.t1, g7169.t2	Mho_010166-T1, Mho_013842-T1, Mho_014767-T1, Mho_014769-T1, Mho_040959-T1, Mho_043874-T1	Mco_561_32.33, Mco_574_11.38, Mco_574_11.61, Mco_574_11.62, Mco_574_11.73, Mco_575_18.59, Mco_591_111.69, Mco_591_111.92, Mco_657_83.18	XP_029648642.2, XP_029653717.2, XP_029657944.2, XP_029658109.2, XP_036356698.1	Pma_10001080, Pma_10001107, Pma_10011362, Pma_10019570, Pma_10023312, Pma_10023313, Pma_10029578	XP_025076683.1, XP_025085312.1, XP_025089883.1, XP_025092718.1, XP_025092731.1, XP_025092732.1, XP_025106610.1, XP_025113467.1, XP_025114247.1	EVM0000173.1, EVM0002602.1, EVM0003380.1, EVM0004308.1, EVM0005379.1, EVM0005579.1, EVM0008182.1, EVM0011719.1, EVM0012230.1, EVM0018697.1
OG0000106	AI24G024133	XP_013062298.1, XP_013066803.1, XP_013066804.1, XP_013068595.1	Bstr_001510-T1, Bstr_024654-T1, Bstr_024655-T1, Bstr_041316-T1		XP_011420016.2, XP_011420983.2, XP_011422059.2, XP_011423298.2, XP_034333651.1	evm.model.Hic_asm_0.2110, evm.model.Hic_asm_0.2111, evm.model.Hic_asm_0.2112, evm.model.Hic_asm_0.538, evm.model.Hic_asm_0.867, evm.model.Hic_asm_0.907, evm.model.Hic_asm_1.984, evm.model.Hic_asm_10.215, evm.model.Hic_asm_12.637, evm.model.Hic_asm_12.933, evm.model.Hic_asm_17.825, evm.model.Hic_asm_18.138, evm.model.Hic_asm_18.140, evm.model.Hic_asm_2.1617, evm.model.Hic_asm_2.1669, evm.model.Hic…	g1495.t1, g17397.t1, g19955.t1, g39986.t1, g39987.t1, g43064.t1, g43065.t1, g6088.t1, g6090.t1, g6114.t1, g6115.t1, g7529.t1, g867.t1, g9462.t1, g970.t1	Mho_001327-T1, Mho_017575-T1, Mho_024125-T1, Mho_024128-T1, Mho_024131-T1, Mho_024132-T1, Mho_024134-T1, Mho_043249-T1	Mco_147_1.27, Mco_147_1.52, Mco_524_11.33, Mco_528_20.63, Mco_528_20.64, Mco_552_2.40, Mco_552_2.42, Mco_582_45.52, Mco_633_28.19, Mco_634_16.21, Mco_646_2.0	XP_029639086.1, XP_029639964.1, XP_036357387.1, XP_036367125.1	Pma_10001149, Pma_10010342, Pma_10010343, Pma_10012720, Pma_10015355, Pma_10020129, Pma_10024143, Pma_10024144, Pma_10025474, Pma_10025849, Pma_10032127, Pma_10032264	XP_025078029.1, XP_025078182.1, XP_025078659.1, XP_025079807.1, XP_025080215.1, XP_025080237.1, XP_025083283.1, XP_025084047.1, XP_025092190.1, XP_025110603.1	EVM0001772.1, EVM0003635.1, EVM0006430.1, EVM0009759.1, EVM0010820.1, EVM0012134.1, EVM0014485.1, EVM0016054.1, EVM0018409.1, EVM0018876.1, EVM0022024.1
OG0000107											Pma_10032730, Pma_10032751, Pma_10032773, Pma_10032794, Pma_10032816, Pma_10032838, Pma_10032858, Pma_10032916, Pma_10032936, Pma_10032958, Pma_10032978, Pma_10033000, Pma_10033022, Pma_10033043, Pma_10033065, Pma_10033083, Pma_10033105, Pma_10033127, Pma_10033149, Pma_10033170, Pma_10033191, Pma_10033233, Pma_10033254, Pma_10033276, Pma_10033298, Pma_10033320, Pma_10033360, Pma_10033380, Pma_100…
OG0000108	AI10G012276, AI10G012279, AI10G012280, AI10G012281, AI10G012326	XP_013062374.1, XP_013068639.1, XP_013068640.1, XP_013085603.1, XP_013086580.1, XP_013086582.1, XP_013089408.1, XP_013091907.1, XP_013092990.1, XP_013093196.1, XP_013093671.1, XP_013096412.1	Bstr_004897-T1, Bstr_004898-T1, Bstr_015499-T1, Bstr_041598-T1, Bstr_041650-T1, Bstr_041651-T1, Bstr_041652-T1, Bstr_042298-T1, Bstr_042350-T1, Bstr_042351-T1, Bstr_042352-T1	CsqKR_Scaf366_2.13	XP_011433592.2, XP_011454110.2, XP_011455223.2, XP_034326075.1, XP_034331214.1, XP_034331220.1, XP_034331221.1, XP_034331766.1, XP_034331768.1	evm.model.Hic_asm_11.373, evm.model.Hic_asm_11.644, evm.model.Hic_asm_11.645, evm.model.Hic_asm_11.646, evm.model.Hic_asm_12.1845, evm.model.Hic_asm_12.1846, evm.model.Hic_asm_13.299, evm.model.Hic_asm_13.772, evm.model.Hic_asm_14.1427, evm.model.Hic_asm_14.152, evm.model.Hic_asm_14.154, evm.model.Hic_asm_14.155, evm.model.Hic_asm_14.156, evm.model.Hic_asm_5.822, evm.model.Hic_asm_6.1410, evm.mod…	g22792.t1, g22795.t1, g22797.t1, g22799.t1, g22800.t1, g23769.t1	Mho_024425-T2, Mho_024430-T1, Mho_044224-T1	Mco_1_13.72, Mco_622_4.61	XP_029635327.2	Pma_10002971, Pma_10002972, Pma_10010486, Pma_10013072, Pma_10013074, Pma_10013077, Pma_10013078, Pma_10017082, Pma_10017238, Pma_10019994, Pma_10020228, Pma_10021023, Pma_10026304, Pma_10026305, Pma_10026308, Pma_10026309, Pma_10027671, Pma_2.319	XP_025089874.1, XP_025092323.1, XP_025092326.1, XP_025092329.1, XP_025092331.1, XP_025092332.1, XP_025097127.1, XP_025097129.1, XP_025097130.1, XP_025097259.1, XP_025099044.1, XP_025103509.1	EVM0005251.1, EVM0014073.1, EVM0014965.1, EVM0015165.1, EVM0016934.1, EVM0018517.1, EVM0019008.1, EVM0019949.1, EVM0020485.1, EVM0021918.1, EVM0022773.1
OG0000109	AI31G028483	XP_013067053.1, XP_013073417.1, XP_013074082.1, XP_013075645.1, XP_013076374.1, XP_013081258.1, XP_013081461.1, XP_013081682.1, XP_013091216.1, XP_013093867.1, XP_013096001.1	Bstr_005857-T1, Bstr_007556-T1, Bstr_007996-T1, Bstr_007999-T1	CsqKR_Scaf151_2.13, CsqKR_Scaf237_5.13, CsqKR_Scaf280_4.32, CsqKR_Scaf29_9.14, CsqKR_Scaf31_25.6, CsqKR_Scaf525_1.13		evm.model.Hic_asm_0.2767, evm.model.Hic_asm_7.1308, evm.model.Hic_asm_7.637, evm.model.Hic_asm_7.640, evm.model.Hic_asm_7.647, evm.model.Hic_asm_7.648, evm.model.Hic_asm_7.784, evm.model.Hic_asm_7.788, evm.model.Hic_asm_7.827, evm.model.Hic_asm_7.984, evm.model.Hic_asm_8.918	g15585.t1, g15586.t1, g16825.t1, g22864.t1, g43061.t1	Mho_007570-T1, Mho_009921-T1, Mho_015544-T1, Mho_018902-T1, Mho_019422-T1	Mco_590_41.12	XP_029638070.2, XP_029639478.1, XP_029645460.2, XP_029648904.1, XP_029651758.2, XP_029651877.2, XP_029651981.2, XP_029652682.1, XP_029653015.2, XP_029653560.1, XP_029653675.1, XP_029654017.2, XP_029654216.1, XP_029656257.1, XP_029657759.1, XP_036354424.1, XP_036354641.1, XP_036355729.1, XP_036356201.1, XP_036356716.1, XP_036358518.1, XP_036361245.1, XP_036361656.1, XP_036365080.1, XP_036367639.1,…	Pma_10012830, Pma_10015635	XP_025100743.1, XP_025102426.1	EVM0000021.1, EVM0005763.1, EVM0006885.1, EVM0007518.1, EVM0007762.1, EVM0017715.1, EVM0023514.1
OG0000110								Mho_011662-T1, Mho_016339-T1, Mho_023802-T1, Mho_046505-T1			Pma_10000001, Pma_10000696, Pma_10000732, Pma_10001104, Pma_10002259, Pma_10002325, Pma_10003010, Pma_10003104, Pma_10003191, Pma_10003580, Pma_10004713, Pma_10004919, Pma_10005198, Pma_10005442, Pma_10005445, Pma_10005482, Pma_10005653, Pma_10005886, Pma_10005889, Pma_10007056, Pma_10007760, Pma_10009292, Pma_10009420, Pma_10009444, Pma_10009660, Pma_10010650, Pma_10011120, Pma_10011252, Pma_100…
OG0000111	AI01G000339, AI01G001769, AI24G024136	XP_013076896.1, XP_013085504.1, XP_013093536.1	Bstr_002446-T1, Bstr_029910-T1, Bstr_031788-T1, Bstr_031790-T1, Bstr_036148-T1, Bstr_036469-T1	CsqKR_Scaf146_6.13, CsqKR_Scaf31_7.12, CsqKR_Scaf43_15.11, CsqKR_Scaf43_15.18, CsqKR_Scaf64_9.14, CsqKR_Scaf7_38.15	XP_011413077.2, XP_011428055.2, XP_011441065.2, XP_034303607.1, XP_034309073.1, XP_034309076.1, XP_034329087.1, XP_034329088.1, XP_034338416.1	evm.model.Hic_asm_0.833, evm.model.Hic_asm_10.1849, evm.model.Hic_asm_10.1851, evm.model.Hic_asm_15.1501, evm.model.Hic_asm_15.197, evm.model.Hic_asm_15.342, evm.model.Hic_asm_15.344, evm.model.Hic_asm_15.345, evm.model.Hic_asm_15.347, evm.model.Hic_asm_15.368, evm.model.Hic_asm_15.588, evm.model.Hic_asm_15.589, evm.model.Hic_asm_15.591, evm.model.Hic_asm_15.592, evm.model.Hic_asm_3.348, evm.mode…	g24665.t1, g30163.t1, g33856.t1, g33857.t1, g37294.t1, g6284.t1, g6289.t1, g6291.t1	Mho_000645-T1, Mho_000646-T1, Mho_000647-T1, Mho_000650-T1, Mho_009353-T1, Mho_009606-T1, Mho_013034-T1, Mho_013035-T1, Mho_019569-T1, Mho_030241-T1, Mho_046966-T1	Mco_13_34.86, Mco_560_53.72, Mco_560_80.33, Mco_560_91.28, Mco_637_30.44, Mco_637_30.46, Mco_66_32.25	XP_029642253.2, XP_029645500.1, XP_029652441.1, XP_029654759.1, XP_029656396.1	Pma_10002846, Pma_10002847, Pma_10004918, Pma_10011286, Pma_10015275, Pma_10015277, Pma_10019638, Pma_10021691, Pma_10022821, Pma_10030387, Pma_10032461, Pma_127.193, Pma_251.497	XP_025084497.1, XP_025084530.1, XP_025094393.1, XP_025094781.1, XP_025095626.1, XP_025096395.1, XP_025096398.1, XP_025096667.1	EVM0001151.1, EVM0001735.1, EVM0003057.1, EVM0003996.1, EVM0014326.1, EVM0015225.1, EVM0018110.1, EVM0020691.1, EVM0023722.1
OG0000112	AI02G003031, AI09G011121, AI19G020714, AI19G020752	XP_013060911.1, XP_013062103.1, XP_013068517.1, XP_013068519.1, XP_013081654.1, XP_013085510.1	Bstr_004322-T1, Bstr_004391-T1, Bstr_011145-T1, Bstr_012911-T1, Bstr_013016-T1, Bstr_015160-T1, Bstr_016854-T1, Bstr_024476-T1, Bstr_035487-T1, Bstr_035488-T1, Bstr_035489-T1, Bstr_036138-T1, Bstr_038255-T1, Bstr_038256-T1, Bstr_038257-T1, Bstr_038258-T1, Bstr_038275-T1, Bstr_038277-T2, Bstr_038278-T1, Bstr_038279-T1, Bstr_038281-T1, Bstr_038293-T1, Bstr_038294-T2, Bstr_038538-T1, Bstr_038539-T1,…	CsqKR_Scaf107_2.10, CsqKR_Scaf107_2.15, CsqKR_Scaf107_2.16, CsqKR_Scaf107_2.17, CsqKR_Scaf107_2.18, CsqKR_Scaf107_3.9	XP_011419232.2, XP_011419235.2, XP_034301542.1, XP_034301548.1, XP_034301622.1, XP_034301630.1, XP_034310207.1	evm.model.Hic_asm_7.594_evm.model.Hic_asm_7.593, evm.model.original_scaffold_398_pilon.12, evm.model.original_scaffold_398_pilon.16	g15060.t1, g18595.t1, g18598.t1, g18599.t1, g21475.t1, g31440.t1, g41963.t1, g41964.t1, g41965.t1	Mho_017605-T1, Mho_017997-T1, Mho_017998-T1, Mho_017999-T1, Mho_018000-T1, Mho_018001-T1, Mho_018002-T1, Mho_018003-T1, Mho_018004-T1, Mho_018005-T1, Mho_018006-T1, Mho_018007-T1, Mho_018008-T1, Mho_018010-T1	Mco_54_14.48, Mco_54_15.10, Mco_54_15.35, Mco_54_16.32, Mco_54_16.6, Mco_54_17.44, Mco_54_17.45, Mco_54_17.74	XP_029634530.1		XP_025089093.1, XP_025089098.1, XP_025089992.1, XP_025089993.1, XP_025090619.1, XP_025090621.1, XP_025090623.1, XP_025090626.1, XP_025090633.1, XP_025090634.1, XP_025090637.1, XP_025090638.1	EVM0008150.1, EVM0016559.1
OG0000113				CsqKR_Scaf23_3.15, CsqKR_Scaf348_0.14, CsqKR_Scaf348_0.16, CsqKR_Scaf576_0.11, CsqKR_Scaf64_22.26, CsqKR_Scaf64_22.27, CsqKR_Scaf64_22.28, CsqKR_Scaf679_0.0, CsqKR_Scaf679_0.5, CsqKR_Scaf764_0.14, CsqKR_Scaf764_0.15, CsqKR_Scaf764_0.3, CsqKR_Scaf954_0.4	XP_034302076.1, XP_034302077.1, XP_034318188.1, XP_034324864.1	evm.model.Hic_asm_12.919, evm.model.Hic_asm_12.920, evm.model.Hic_asm_17.80, evm.model.Hic_asm_17.82, evm.model.Hic_asm_17.84, evm.model.Hic_asm_17.88, evm.model.Hic_asm_17.92, evm.model.Hic_asm_4.543	g14598.t2, g14600.t1, g22046.t1, g24872.t1, g25739.t1, g25742.t1, g25743.t1, g30510.t1, g41074.t1, g4833.t1, g5862.t1, g8191.t1, g8192.t1, g8193.t1, g8195.t1, g8196.t1, g8197.t1, g8198.t1	Mho_013365-T1, Mho_013366-T1, Mho_038865-T1, Mho_038869-T1, Mho_038870-T1, Mho_038871-T1, Mho_038872-T1, Mho_038873-T1, Mho_038877-T1, Mho_045755-T1	Mco_134_14.16, Mco_134_14.25, Mco_134_14.45, Mco_134_15.34, Mco_561_8.26, Mco_561_8.42, Mco_561_9.24, Mco_561_9.26, Mco_581_61.36, Mco_581_61.49, Mco_590_51.62, Mco_623_10.12		Pma_10001244, Pma_10002230, Pma_10005116, Pma_10005118, Pma_10006597, Pma_10008701, Pma_10008703, Pma_10017875, Pma_354.408	XP_025076739.1, XP_025078412.1, XP_025078413.1, XP_025079061.1, XP_025079637.1, XP_025088799.1, XP_025088800.1, XP_025093502.1, XP_025095673.1, XP_025098832.1, XP_025098833.1	EVM0000572.1, EVM0001655.1, EVM0003089.1, EVM0004053.1, EVM0005993.1, EVM0006736.1, EVM0007742.1, EVM0010173.1, EVM0010182.1, EVM0011018.1, EVM0012181.1, EVM0012968.1, EVM0013922.1, EVM0015977.1, EVM0016828.1, EVM0017889.1, EVM0017948.1, EVM0021815.1, EVM0022397.1, EVM0022488.1, EVM0022799.1
OG0000114											Pma_10032714, Pma_10032733, Pma_10032754, Pma_10032776, Pma_10032797, Pma_10032819, Pma_10032840, Pma_10032861, Pma_10032884, Pma_10032918, Pma_10032939, Pma_10032961, Pma_10032981, Pma_10033003, Pma_10033025, Pma_10033046, Pma_10033067, Pma_10033086, Pma_10033108, Pma_10033130, Pma_10033152, Pma_10033173, Pma_10033211, Pma_10033236, Pma_10033257, Pma_10033279, Pma_10033301, Pma_10033323, Pma_100…
OG0000115	AI09G011647, AI09G011648, AI09G011706, AI09G011707, AI09G011708, AI11G013391, AI16G018076	XP_013064660.1, XP_013064998.1, XP_013068890.1, XP_013082163.1, XP_013086096.1, XP_013086106.1, XP_013088668.1, XP_013089169.1, XP_013089615.1, XP_013089622.1, XP_013092761.1, XP_013095063.1	Bstr_011853-T1, Bstr_018192-T1, Bstr_024489-T1, Bstr_031198-T2, Bstr_038672-T1, Bstr_044047-T1, Bstr_044048-T1, Bstr_046690-T1, Bstr_046692-T1	CsqKR_Scaf280_10.0, CsqKR_Scaf280_10.8, CsqKR_Scaf36_35.16, CsqKR_Scaf36_35.17, CsqKR_Scaf36_35.18, CsqKR_Scaf36_36.16, CsqKR_Scaf40_11.3, CsqKR_Scaf7_12.19	XP_011413210.3, XP_011437083.2, XP_019918688.2, XP_019924724.2, XP_019924726.2	evm.model.Hic_asm_0.1504, evm.model.Hic_asm_0.1525, evm.model.Hic_asm_0.2348, evm.model.Hic_asm_0.2349, evm.model.Hic_asm_0.2350, evm.model.Hic_asm_0.2371, evm.model.Hic_asm_0.2372, evm.model.Hic_asm_0.2373, evm.model.Hic_asm_18.2065, evm.model.Hic_asm_18.2068	g12951.t1, g12952.t1, g12953.t1, g12954.t1, g1750.t1, g2017.t1, g38308.t1, g38365.t1, g40705.t1, g40706.t1	Mho_008649-T1, Mho_008650-T1, Mho_008653-T1, Mho_008654-T1, Mho_023765-T1, Mho_045222-T1, Mho_045223-T1	Mco_494_7.63, Mco_57_0.13, Mco_612_17.40, Mco_634_9.20, Mco_634_9.21, Mco_642_2.32		Pma_10001744, Pma_10003893, Pma_10003894, Pma_10008060, Pma_10011479, Pma_10015029, Pma_10015030, Pma_10015031, Pma_10017338, Pma_10017339, Pma_10017340, Pma_10018101, Pma_10018388, Pma_10025986, Pma_10025987, Pma_10032442	XP_025082672.1, XP_025082675.1, XP_025083935.1, XP_025086291.1, XP_025088567.1, XP_025091590.1, XP_025105479.1	EVM0001334.1, EVM0009851.1, EVM0010181.1, EVM0014708.1, EVM0017844.1, EVM0019977.1, EVM0021669.1, EVM0022014.1
OG0000116	AI18G020063, AI20G021771	XP_013061544.1, XP_013075171.1, XP_013092556.1, XP_013094307.1	Bstr_008769-T1, Bstr_008770-T1, Bstr_010312-T1, Bstr_017204-T1, Bstr_023906-T1, Bstr_024808-T1, Bstr_036926-T1	CsqKR_Scaf256_7.1, CsqKR_Scaf261_12.22, CsqKR_Scaf99_15.28, CsqKR_Scaf99_15.29, CsqKR_Scaf99_15.9	XP_011412680.2, XP_011412790.2, XP_011425076.2, XP_034303632.1, XP_034305311.1, XP_034306273.1, XP_034306276.1, XP_034306280.1, XP_034307534.1, XP_034307554.1, XP_034307558.1, XP_034320375.1	evm.model.Hic_asm_1.973, evm.model.Hic_asm_1.974, evm.model.Hic_asm_1.977, evm.model.Hic_asm_12.46, evm.model.Hic_asm_2.584, evm.model.Hic_asm_2.669, evm.model.Hic_asm_2.670, evm.model.Hic_asm_2.671, evm.model.Hic_asm_2.672, evm.model.Hic_asm_2.885, evm.model.Hic_asm_2.896, evm.model.Hic_asm_2.897, evm.model.Hic_asm_7.1012	g10125.t1, g14902.t1, g1800.t1, g18992.t1, g19785.t1, g28896.t1, g28897.t1, g28898.t1, g32330.t1, g32331.t1, g37840.t1, g40747.t1, g43749.t1, g43750.t1, g43751.t1, g8670.t1	Mho_004471-T1, Mho_004474-T1, Mho_008342-T1, Mho_012827-T1, Mho_012829-T1, Mho_013016-T1, Mho_013019-T1, Mho_013020-T1, Mho_019516-T1, Mho_030537-T1, Mho_030538-T1, Mho_030540-T1, Mho_030541-T1, Mho_030542-T1, Mho_033178-T1, Mho_033184-T1, Mho_033195-T1, Mho_033196-T1	Mco_153_26.26, Mco_153_26.66, Mco_3_207.53, Mco_517_3.62, Mco_557_2.18	XP_029639730.2, XP_029640215.1	Pma_10023431, Pma_10025064, Pma_10028939	XP_025085372.1, XP_025087378.1, XP_025089011.1, XP_025092582.1, XP_025108768.1, XP_025115233.1	EVM0004424.1, EVM0004685.1, EVM0005220.1, EVM0006163.1, EVM0009674.1, EVM0009713.1, EVM0010513.1, EVM0016119.1, EVM0022240.1, EVM0022956.1, EVM0023170.1, EVM0023689.1
OG0000117	AI25G024758, AI25G024759, AI25G024760, AI25G024787, AI25G024801, AI26G025617, AI26G025619, AI26G025620	XP_013064508.1, XP_013071527.1, XP_013071531.1, XP_013071801.1, XP_013076632.1, XP_013077100.1, XP_013077204.1, XP_013079434.1, XP_013080734.1, XP_013080735.1, XP_013080736.1, XP_013086167.1, XP_013090133.1, XP_013090134.1, XP_013090136.1, XP_013090139.1, XP_013090140.1, XP_013093874.1, XP_013096063.1, XP_013096065.1, XP_013096101.1, XP_013096348.1, XP_013096349.1, XP_013096350.1, XP_013096353.1,…	Bstr_010060-T1, Bstr_010061-T1, Bstr_010064-T2, Bstr_010068-T1, Bstr_013843-T1, Bstr_018463-T1, Bstr_018465-T1, Bstr_018466-T1, Bstr_018467-T1, Bstr_018468-T1, Bstr_018469-T1, Bstr_018470-T2, Bstr_018472-T1, Bstr_018473-T2, Bstr_018474-T1, Bstr_018476-T3, Bstr_018478-T1, Bstr_018480-T1, Bstr_018481-T1, Bstr_018482-T1, Bstr_018483-T1, Bstr_019291-T1, Bstr_041234-T1, Bstr_041235-T1, Bstr_041236-T1,…	CsqKR_Scaf446_0.10, CsqKR_Scaf64_34.21, CsqKR_Scaf72_1.0, CsqKR_Scaf72_1.25	XP_011442109.1, XP_011442110.2, XP_011442111.2, XP_011451843.1, XP_034299485.1, XP_034302863.1	evm.model.Hic_asm_12.1328, evm.model.Hic_asm_12.1329, evm.model.Hic_asm_12.15, evm.model.Hic_asm_12.98, evm.model.Hic_asm_5.1241, evm.model.Hic_asm_5.1249	g34218.t1, g34221.t1, g39693.t1, g42769.t1, g42770.t1, g43562.t1, g43563.t1, g43564.t1, g43565.t1, g7510.t1, g8962.t1, g8963.t1	Mho_004452-T1, Mho_004453-T1, Mho_004454-T1, Mho_013305-T1, Mho_013306-T1, Mho_013307-T1, Mho_014798-T1, Mho_014833-T1	Mco_590_45.48, Mco_633_3.21, Mco_80_13.47			XP_025114070.1	EVM0005059.1, EVM0008774.1, EVM0019795.1
OG0000118	AI06G008347, AI06G008349, AI09G011068, AI09G011117, AI09G011660, AI09G011662, AI09G011665, AI19G020534, AI19G020755	XP_013061902.1, XP_013073407.1, XP_013088127.1, XP_013092267.1	Bstr_005777-T1, Bstr_006466-T1, Bstr_010697-T1, Bstr_020881-T1, Bstr_030520-T1, Bstr_036871-T1, Bstr_036909-T1, Bstr_039481-T1, Bstr_039482-T1, Bstr_043463-T1	CsqKR_Scaf187_1.25, CsqKR_Scaf187_2.53	XP_011443212.2, XP_034324662.1	evm.model.Hic_asm_0.2187, evm.model.Hic_asm_18.163, evm.model.Hic_asm_18.164, evm.model.Hic_asm_6.1534, evm.model.Hic_asm_7.1280, evm.model.Hic_asm_7.1281, evm.model.Hic_asm_7.232	g15059.t1, g23224.t1, g23225.t1, g23228.t1, g23229.t1, g23231.t1, g31421.t1, g33028.t1, g36213.t1, g787.t1	Mho_018993-T1, Mho_018999-T1, Mho_041181-T1, Mho_041182-T2	Mco_135_53.18, Mco_178_0.44, Mco_178_1.40, Mco_508_1.16, Mco_508_1.59, Mco_574_34.21, Mco_642_13.53, Mco_643_18.65, Mco_643_19.46, Mco_643_19.52, Mco_643_19.54	XP_029634534.1, XP_029635360.1, XP_029648491.1, XP_029650709.1, XP_036354665.1, XP_036356875.1, XP_036358319.1	Pma_10001329, Pma_10005664, Pma_10005665, Pma_10005666, Pma_10005667, Pma_10010019, Pma_10010020, Pma_10010021, Pma_10020030, Pma_10021838, Pma_10021839, Pma_10021840, Pma_10027448, Pma_10027449, Pma_10030662	XP_025092416.1, XP_025100117.1, XP_025101505.1, XP_025101515.1, XP_025102615.1, XP_025102752.1, XP_025103030.1, XP_025103096.1, XP_025103201.1, XP_025112529.1	EVM0000840.1, EVM0004039.1, EVM0005611.1, EVM0006045.1, EVM0006158.1, EVM0009453.1, EVM0009467.1, EVM0011704.1, EVM0015114.1, EVM0015908.1, EVM0019995.1, EVM0023308.1, EVM0023609.1
OG0000119	AI07G009062, AI12G014463, AI12G014464, AI23G023417, AI24G024063, AI24G024084, AI24G024086, AI24G024087, AI24G024088	XP_013073497.1, XP_013095155.1, XP_013096709.1	Bstr_001377-T1, Bstr_001378-T1, Bstr_021632-T1, Bstr_021935-T1, Bstr_037369-T1, Bstr_037404-T1, Bstr_040890-T1	CsqKR_Scaf106_9.23, CsqKR_Scaf336_10.26, CsqKR_Scaf36_20.19	XP_011417377.1, XP_011421442.2, XP_011422473.2, XP_011424285.2, XP_011428521.2, XP_011429461.2, XP_011429462.2, XP_011455512.2, XP_034300590.1, XP_034306906.1, XP_034311554.1, XP_034311556.1, XP_034311559.1	evm.model.Hic_asm_0.2109, evm.model.Hic_asm_13.641, evm.model.Hic_asm_18.1738, evm.model.Hic_asm_18.588, evm.model.Hic_asm_4.45, evm.model.Hic_asm_4.695, evm.model.Hic_asm_7.699	g10746.t1, g18306.t1, g24549.t1, g27055.t1, g30405.t1, g38151.t1, g38158.t1, g38224.t1, g38810.t1, g6191.t1, g9513.t1, g9514.t1	Mho_000414-T1, Mho_002829-T1, Mho_007818-T1, Mho_007819-T1, Mho_012258-T1, Mho_012259-T1, Mho_018127-T1, Mho_028278-T1, Mho_032469-T1, Mho_032729-T1, Mho_045781-T1	Mco_112_5.38, Mco_42_6.43, Mco_48_6.65, Mco_540_48.31, Mco_590_65.53, Mco_590_71.28, Mco_590_71.33	XP_029639091.1, XP_029641028.1, XP_029641103.1, XP_029645797.1, XP_029648034.1, XP_029648323.1	Pma_10000251, Pma_10010717, Pma_10011948, Pma_10022182, Pma_10022623, Pma_10025779, Pma_10028847	XP_025079408.1, XP_025080777.1, XP_025083757.1, XP_025084262.1, XP_025090751.1, XP_025099226.1, XP_025099814.1	EVM0002730.1, EVM0005045.1, EVM0005883.1, EVM0006218.1, EVM0009665.1, EVM0010072.1, EVM0013400.1, EVM0014419.1, EVM0016056.1, EVM0018719.1, EVM0020767.1, EVM0021755.1
OG0000120			Bstr_035080-T1		XP_011426867.2, XP_011441871.2, XP_011447929.2, XP_019928646.2, XP_034303624.1, XP_034309783.1, XP_034309790.1, XP_034318555.1, XP_034318556.1, XP_034319205.1, XP_034319457.1, XP_034319539.1, XP_034320089.1, XP_034320439.1, XP_034320603.1, XP_034321172.1, XP_034321176.1, XP_034321181.1, XP_034321184.1, XP_034321185.1, XP_034321246.1, XP_034321248.1, XP_034321252.1, XP_034321253.1, XP_034321875.1,…			Mho_024765-T1, Mho_025872-T1, Mho_025875-T2, Mho_025878-T1, Mho_025882-T1, Mho_025887-T1, Mho_025893-T1, Mho_025897-T1, Mho_025900-T1, Mho_025901-T1, Mho_025902-T1, Mho_025905-T1, Mho_025998-T1, Mho_026001-T1, Mho_026003-T1, Mho_026004-T1, Mho_026006-T1, Mho_026009-T1, Mho_026011-T1, Mho_026014-T1, Mho_026015-T1, Mho_026016-T1, Mho_026018-T1, Mho_026019-T1, Mho_026020-T1, Mho_026021-T1, Mho_02602…	Mco_19_17.71		Pma_10025331		EVM0023211.1
OG0000121	AI01G000777, AI01G000887, AI01G001236, AI01G001781, AI02G002468, AI02G002947, AI02G003102, AI02G003193, AI03G003304, AI03G003687, AI03G003799, AI03G003879, AI03G003940, AI03G003943, AI04G005606, AI05G006015, AI05G006668, AI05G006811, AI05G006932, AI05G007053, AI06G007741, AI07G008891, AI07G008949, AI07G008975, AI07G009219, AI07G009242, AI07G009270, AI07G009458, AI08G009820, AI08G009969, AI08G0100…
OG0000122	AI04G005130, AI10G012431, AI10G012456, AI15G017448, AI21G022346, AI22G022814, AI22G022815, AI23G023275, AI30G027979	XP_013061871.1, XP_013066771.1, XP_013068768.1, XP_013070306.1, XP_013074040.1, XP_013078662.1, XP_013080106.1, XP_013081167.1, XP_013083875.1, XP_013092129.1, XP_013092560.1, XP_013093492.1, XP_013094946.1	Bstr_002869-T1, Bstr_003916-T1, Bstr_011400-T1, Bstr_020227-T1, Bstr_020228-T1, Bstr_022602-T1, Bstr_022603-T1, Bstr_024633-T1, Bstr_039108-T1, Bstr_039109-T1, Bstr_042035-T1, Bstr_042226-T1, Bstr_047275-T1, Bstr_047276-T1	CsqKR_Scaf157_6.26, CsqKR_Scaf1_31.15, CsqKR_Scaf1_32.25, CsqKR_Scaf54_9.8, CsqKR_Scaf62_3.10, CsqKR_Scaf98_26.15, CsqKR_Scaf98_26.26	XP_011412296.2, XP_011444542.2, XP_034301921.1, XP_034304455.1, XP_034306561.1, XP_034334098.1	evm.model.Hic_asm_0.2299.1, evm.model.Hic_asm_0.2874, evm.model.Hic_asm_12.1767, evm.model.Hic_asm_12.1798.1, evm.model.Hic_asm_12.690, evm.model.Hic_asm_12.748, evm.model.Hic_asm_14.1277, evm.model.Hic_asm_14.1281, evm.model.Hic_asm_8.94.2	g12628.t1, g12629.t1, g1942.t1, g1943.t1, g25210.t1, g6054.t1, g6055.t1, g9527.t1	Mho_012482-T1, Mho_012491-T1, Mho_024110-T1, Mho_033997-T1, Mho_034189-T1, Mho_034190-T1, Mho_043579-T1	Mco_151_1.35, Mco_56_16.43, Mco_56_5.43, Mco_622_21.56, Mco_622_21.79, Mco_623_157.44, Mco_656_7.24	XP_029635907.2, XP_029639148.1, XP_029640974.2, XP_029642789.1, XP_029648161.2	Pma_10008455, Pma_10020023, Pma_10027090, Pma_10027365, Pma_275.301	XP_025077047.1, XP_025097584.1, XP_025097606.1, XP_025106816.1, XP_025107567.1, XP_025108137.1, XP_025109894.1, XP_025109943.1	EVM0001612.1, EVM0006063.1, EVM0018245.1, EVM0019009.1, EVM0019610.1
OG0000123	AI05G006583	XP_013067209.1, XP_013067211.1	Bstr_049046-T2, Bstr_049150-T1		XP_011412765.2, XP_011414370.2, XP_011423102.3, XP_019925446.2, XP_034300664.1, XP_034315250.1, XP_034315839.1, XP_034316329.1, XP_034317034.1, XP_034318245.1, XP_034319142.1, XP_034319954.1, XP_034320605.1, XP_034322508.1, XP_034322790.1, XP_034336161.1	evm.model.Hic_asm_0.370, evm.model.original_scaffold_281_pilon.6, evm.model.original_scaffold_281_pilon.7, evm.model.original_scaffold_281_pilon.8, evm.model.original_scaffold_281_pilon.9	g12094.t1, g12107.t1, g12833.t1, g15073.t1, g1650.t1, g1651.t1, g1657.t1, g18113.t1, g19806.t1, g19811.t1, g22560.t1, g25981.t1, g31818.t1, g31819.t1, g32.t1, g32074.t1, g36968.t1, g37375.t1, g37947.t1, g38418.t1, g39204.t1, g40786.t1, g41080.t1, g4117.t1, g43286.t1, g44001.t1, g44055.t1, g4970.t1, g5338.t1, g6995.t1, g6996.t1, g7920.t1, g7927.t1, g8871.t1	Mho_003522-T1, Mho_021796-T1, Mho_022818-T1, Mho_031498-T1			Pma_10000360, Pma_10002904, Pma_10005111, Pma_10005189, Pma_10007558, Pma_10007562, Pma_10008553, Pma_10008554, Pma_10008850, Pma_10009291, Pma_10010593, Pma_10014459, Pma_10018979, Pma_10018983, Pma_10022001, Pma_10031477, Pma_345.596		EVM0001022.1, EVM0001841.1, EVM0004754.1, EVM0004991.1, EVM0005162.1, EVM0005892.1, EVM0007093.1, EVM0007844.1, EVM0008235.1, EVM0008365.1, EVM0009209.1, EVM0009327.1, EVM0011434.1, EVM0011730.1, EVM0012205.1, EVM0016695.1, EVM0016799.1, EVM0018838.1, EVM0020258.1, EVM0020313.1, EVM0021439.1, EVM0022983.1
OG0000124	AI28G027000	XP_013080608.1, XP_013087882.1, XP_013092055.1	Bstr_041378-T1	CsqKR_Scaf174_5.12, CsqKR_Scaf174_5.19	XP_019918395.2	evm.model.Hic_asm_14.1469	g1109.t1	Mho_024458-T1	Mco_22_7.26	XP_029637051.2, XP_029639733.2, XP_029639913.1, XP_029640757.1, XP_029640846.1, XP_029640871.1, XP_029644817.2, XP_029645556.1, XP_029651540.2, XP_029652320.2, XP_029652540.1, XP_029652800.1, XP_029652812.2, XP_029652817.2, XP_029652818.2, XP_029653000.2, XP_029653062.2, XP_029653982.2, XP_029653987.1, XP_029654268.1, XP_029654389.2, XP_029655231.1, XP_029655992.2, XP_029656274.1, XP_029656275.1,…	Pma_10005001, Pma_10023617	XP_025098273.1	EVM0009819.1
OG0000125											Pma_10024425, Pma_10024427, Pma_10024429, Pma_10024431, Pma_10024433, Pma_10024435, Pma_10024437, Pma_10024439, Pma_10024441, Pma_10024443, Pma_10024445, Pma_10024447, Pma_10024449, Pma_10024451, Pma_10024453, Pma_10024455, Pma_10024457, Pma_10024459, Pma_10024461, Pma_10024463, Pma_10024465, Pma_10024467, Pma_10024469, Pma_10024471, Pma_10024473, Pma_10024475, Pma_10024477, Pma_10024479, Pma_100…
OG0000126											Pma_10024426, Pma_10024428, Pma_10024430, Pma_10024432, Pma_10024434, Pma_10024436, Pma_10024438, Pma_10024440, Pma_10024442, Pma_10024444, Pma_10024446, Pma_10024448, Pma_10024450, Pma_10024452, Pma_10024454, Pma_10024456, Pma_10024458, Pma_10024460, Pma_10024462, Pma_10024464, Pma_10024466, Pma_10024468, Pma_10024470, Pma_10024472, Pma_10024474, Pma_10024476, Pma_10024478, Pma_10024480, Pma_100…
OG0000127	AI01G000002, AI01G000993, AI01G001471, AI01G001771, AI01G001772, AI02G001925, AI02G002004, AI02G002345, AI02G002747, AI02G002749, AI02G002750, AI02G002755, AI02G002756, AI04G005162, AI04G005163, AI04G005822, AI05G007260, AI05G007261, AI06G007702, AI06G008565, AI07G009451, AI08G010205, AI08G010206, AI09G011651, AI10G012955, AI10G012956, AI13G015602, AI13G015861, AI13G015888, AI13G015889, AI13G0160…				XP_034317052.1		g11472.t1, g14315.t1, g14316.t1, g18381.t1, g2544.t1, g26664.t1, g37883.t1, g38003.t1, g43526.t1	Mho_021231-T1, Mho_025403-T1, Mho_025554-T1, Mho_029129-T1, Mho_036726-T1, Mho_047190-T1			Pma_10001032, Pma_10002123, Pma_10002140, Pma_10006170, Pma_10015561, Pma_10021305, Pma_10026274, Pma_10028052, Pma_10029831, Pma_412.445	XP_025085055.1, XP_025086933.1, XP_025089310.1, XP_025092756.1	EVM0001558.1, EVM0005449.1, EVM0007348.1, EVM0007910.1, EVM0008168.1, EVM0009906.1, EVM0010123.1, EVM0012868.1, EVM0013695.1, EVM0014066.1, EVM0014479.1, EVM0018091.1, EVM0018602.1, EVM0020722.1, EVM0020764.1, EVM0021061.1, EVM0021074.1, EVM0021582.1, EVM0021622.1, EVM0022761.1, EVM0022978.1, EVM0023156.1, EVM0023547.1, EVM0023636.1, EVM0023787.1
OG0000128		XP_013062472.1, XP_013064227.1, XP_013064393.1, XP_013071345.1, XP_013071517.1, XP_013071548.1, XP_013076160.1, XP_013079815.1, XP_013079817.1, XP_013089500.1, XP_013094838.1	Bstr_010687-T1, Bstr_014534-T1, Bstr_026068-T1, Bstr_031891-T1, Bstr_032372-T1, Bstr_033584-T1, Bstr_034874-T1, Bstr_035062-T1, Bstr_035070-T1, Bstr_039112-T1, Bstr_039113-T1, Bstr_039114-T1, Bstr_039115-T1, Bstr_039116-T1, Bstr_041144-T1	CsqKR_Scaf1_26.12, CsqKR_Scaf50_13.34	XP_011416546.2, XP_011426471.2, XP_034302487.1, XP_034312473.1, XP_034314702.1, XP_034327460.1	evm.model.Hic_asm_11.1498, evm.model.Hic_asm_11.1500, evm.model.Hic_asm_11.1788, evm.model.Hic_asm_11.1797, evm.model.Hic_asm_11.1963, evm.model.Hic_asm_2.1054, evm.model.Hic_asm_2.1466, evm.model.Hic_asm_2.1790, evm.model.Hic_asm_2.1791, evm.model.Hic_asm_2.789, evm.model.Hic_asm_5.1064.1, evm.model.Hic_asm_6.1438, evm.model.Hic_asm_7.1000	g10730.t1, g10731.t1, g17570.t1, g17571.t1, g20144.t1, g20145.t1, g23183.t1, g25528.t1, g25530.t1, g25531.t1, g25532.t1, g25533.t1, g29038.t1, g31524.t1, g31526.t1, g31527.t1, g4071.t1	Mho_001364-T1, Mho_010296-T1, Mho_013763-T1, Mho_015186-T1, Mho_015189-T1, Mho_041498-T1, Mho_042638-T1, Mho_042639-T1, Mho_042643-T1, Mho_042644-T1, Mho_043907-T1, Mho_043912-T1	Mco_528_16.66, Mco_582_1.31, Mco_582_1.43, Mco_582_14.26, Mco_582_14.27, Mco_582_14.5		Pma_10006942, Pma_10015623, Pma_10015624, Pma_10019181, Pma_10022079, Pma_10028377, Pma_10029456	XP_025110053.1, XP_025110800.1, XP_025110807.1, XP_025110837.1, XP_025110911.1	EVM0000134.1, EVM0005236.1, EVM0009521.1, EVM0011262.1, EVM0014355.1, EVM0022376.1, EVM0022986.1, EVM0023248.1
OG0000129	AI01G001485, AI16G017962, AI28G026490	XP_013065144.1, XP_013069417.1, XP_013069418.1, XP_013069425.1, XP_013069427.1, XP_013069435.1, XP_013070506.1, XP_013070510.1, XP_013072592.1, XP_013077925.1, XP_013077944.1, XP_013086926.1, XP_013089340.1, XP_013093280.1, XP_013097089.1	Bstr_003024-T1, Bstr_004718-T1, Bstr_012579-T1, Bstr_013398-T1, Bstr_013937-T1, Bstr_013938-T1, Bstr_017222-T1, Bstr_019466-T1, Bstr_026447-T1, Bstr_028827-T1, Bstr_030010-T1, Bstr_036084-T1, Bstr_036417-T1, Bstr_036826-T1, Bstr_037173-T1, Bstr_037175-T1, Bstr_037176-T1, Bstr_037178-T1, Bstr_039291-T1, Bstr_040409-T1, Bstr_040411-T1, Bstr_040412-T1, Bstr_041787-T1, Bstr_046228-T1, Bstr_047314-T1,…	CsqKR_Scaf117_2.18, CsqKR_Scaf55_16.12	XP_011411967.2, XP_011424351.2, XP_011433836.2, XP_011437891.2, XP_019922694.2, XP_034331895.1, XP_034332577.1, XP_034335697.1, XP_034335698.1, XP_034335700.1, XP_034335704.1, XP_034335706.1, XP_034335708.1		g11736.t1, g11737.t1, g14452.t1, g17545.t1, g17547.t1, g30800.t1, g30801.t1, g30802.t1, g32979.t1, g32980.t1, g32983.t1, g8387.t1, g8409.t1	Mho_006113-T1, Mho_008357-T1, Mho_009181-T1, Mho_020777-T1, Mho_021806-T1, Mho_021808-T1, Mho_021810-T1, Mho_023618-T1, Mho_045592-T1	Mco_3_79.52, Mco_3_79.53, Mco_624_2.114	XP_036359073.1	Pma_10001587, Pma_10002413, Pma_10002746, Pma_10003948, Pma_10022799, Pma_18.47	XP_025076040.1, XP_025088264.1, XP_025098490.1	EVM0000678.1, EVM0001287.1, EVM0001890.1, EVM0012433.1, EVM0016980.1, EVM0020049.1, EVM0020851.1
OG0000130	AI03G004108, AI09G011356, AI09G011358, AI09G011361, AI09G011366, AI12G014291, AI16G018499	XP_013061170.1, XP_013066532.1, XP_013074392.1, XP_013081668.1, XP_013081676.1, XP_013086471.1, XP_013086474.1, XP_013094063.1	Bstr_001342-T1, Bstr_001343-T1, Bstr_001345-T1, Bstr_001491-T1, Bstr_004412-T1, Bstr_013566-T1, Bstr_025801-T1, Bstr_025802-T1, Bstr_032335-T1, Bstr_038134-T1	CsqKR_Scaf264_11.0, CsqKR_Scaf264_11.16, CsqKR_Scaf64_7.9	XP_011437111.2	evm.model.Hic_asm_0.1878, evm.model.Hic_asm_0.1989, evm.model.Hic_asm_11.751, evm.model.Hic_asm_15.995, evm.model.Hic_asm_5.500, evm.model.Hic_asm_5.503	g10899.t1, g13331.t1, g13332.t1, g1461.t1, g15575.t1, g15581.t1, g17000.t1, g17001.t1, g17003.t1, g17004.t1, g17005.t1, g21660.t1, g2329.t1, g23731.t1, g23734.t1, g26735.t1, g26737.t1, g30170.t1, g30171.t1, g30256.t1, g31647.t1, g36042.t1, g3698.t1, g3699.t1, g3701.t1, g41258.t1, g41264.t1, g483.t1, g6260.t1	Mho_005721-T1, Mho_045042-T1	Mco_147_6.33, Mco_19_15.68, Mco_19_15.77, Mco_19_15.78, Mco_5_19.144, Mco_623_154.23	XP_029641329.2, XP_029642262.1, XP_029655759.2, XP_036355142.1, XP_036362757.1	Pma_10003028, Pma_10008541, Pma_10010758, Pma_10010759, Pma_10013227, Pma_10022693, Pma_10026667, Pma_10029763, Pma_521.121	XP_025081143.1, XP_025098918.1, XP_025110457.1, XP_025110459.1, XP_025110466.1, XP_025110467.1, XP_025110584.1	EVM0001245.1, EVM0003080.1, EVM0006730.1, EVM0008556.1, EVM0009664.1, EVM0010223.1, EVM0021795.1, EVM0023601.1
OG0000131	AI16G018645	XP_013074121.1, XP_013074123.1, XP_013079847.1, XP_013079848.1	Bstr_019058-T1, Bstr_019059-T1, Bstr_026785-T1, Bstr_026786-T1, Bstr_026787-T1, Bstr_026796-T1, Bstr_026797-T1, Bstr_026798-T1, Bstr_028517-T1, Bstr_042958-T1	CsqKR_Scaf261_12.14	XP_011415586.2, XP_011428469.2, XP_011442035.2, XP_011447793.2, XP_011452718.1, XP_011452719.1, XP_011453023.2, XP_011453283.3, XP_034300217.1, XP_034300571.1, XP_034300572.1, XP_034300573.1, XP_034300574.1, XP_034302105.1, XP_034302106.1, XP_034302107.1, XP_034302108.1, XP_034321870.1	evm.model.Hic_asm_12.1337, evm.model.Hic_asm_12.732, evm.model.Hic_asm_12.733, evm.model.Hic_asm_13.421, evm.model.Hic_asm_13.714, evm.model.Hic_asm_18.1602, evm.model.Hic_asm_6.104, evm.model.Hic_asm_6.598	g14309.t1, g37904.t1, g37907.t1, g37908.t1, g37909.t1, g5750.t1	Mho_012035-T1, Mho_012036-T1, Mho_012776-T1, Mho_012777-T1, Mho_012778-T1, Mho_012779-T1, Mho_012781-T1, Mho_026261-T1, Mho_034533-T1, Mho_035041-T1, Mho_035107-T1, Mho_035108-T1	Mco_539_3.46, Mco_556_1.91, Mco_556_1.97, Mco_623_138.44	XP_029645341.2, XP_029645539.1, XP_036364764.1	Pma_10000293, Pma_10006846, Pma_10006847, Pma_10015244, Pma_10015245, Pma_10015469, Pma_10015470, Pma_10016610, Pma_10016611, Pma_10016612, Pma_10020715, Pma_10020717, Pma_10032097	XP_025103881.1, XP_025107147.1, XP_025107259.1, XP_025113947.1, XP_025113948.1	EVM0000799.1, EVM0000826.1, EVM0001383.1, EVM0002719.1, EVM0003496.1, EVM0004189.1, EVM0004315.1, EVM0004788.1, EVM0006958.1, EVM0007458.1, EVM0007641.1, EVM0012612.1, EVM0016008.1, EVM0016521.1, EVM0020718.1, EVM0023614.1
OG0000132				CsqKR_Scaf143_0.11, CsqKR_Scaf143_0.14, CsqKR_Scaf143_0.16, CsqKR_Scaf143_14.25, CsqKR_Scaf197_0.21, CsqKR_Scaf197_0.4, CsqKR_Scaf201_0.1, CsqKR_Scaf201_0.10, CsqKR_Scaf201_0.14, CsqKR_Scaf201_5.27, CsqKR_Scaf201_5.29, CsqKR_Scaf201_5.31, CsqKR_Scaf201_5.33, CsqKR_Scaf201_5.34, CsqKR_Scaf201_5.35, CsqKR_Scaf201_5.36, CsqKR_Scaf201_5.37, CsqKR_Scaf201_5.38, CsqKR_Scaf201_5.39, CsqKR_Scaf201_5.40, …	XP_011426086.2		g11824.t1, g11826.t1, g11827.t1, g15442.t1, g29433.t1, g42323.t1, g42326.t1, g801.t1				Pma_10001364
OG0000133					XP_011412220.2, XP_011430016.2, XP_019921678.1, XP_019923034.2, XP_019927830.2, XP_034304146.1, XP_034304354.1, XP_034309183.1, XP_034309185.1, XP_034315030.1, XP_034317562.1, XP_034317567.1, XP_034317569.1, XP_034317576.1, XP_034326089.1, XP_034333121.1	evm.model.Hic_asm_17.1224, evm.model.Hic_asm_17.571, evm.model.Hic_asm_17.75, evm.model.Hic_asm_7.402, evm.model.Hic_asm_7.403, evm.model.Hic_asm_7.405		Mho_000373-T1, Mho_011973-T1, Mho_011975-T1, Mho_013015-T1, Mho_014562-T1, Mho_014563-T1, Mho_015011-T1, Mho_015012-T1, Mho_015018-T1, Mho_015019-T1, Mho_015022-T1, Mho_015023-T1, Mho_015025-T1, Mho_015026-T1, Mho_015028-T1, Mho_015029-T1, Mho_015030-T1, Mho_015032-T1, Mho_015034-T1, Mho_015035-T1, Mho_015037-T1, Mho_015039-T1, Mho_015041-T1, Mho_015042-T1, Mho_015043-T1, Mho_015044-T1, Mho_01504…			Pma_10004556, Pma_10007668, Pma_10011837, Pma_10015564, Pma_10015780, Pma_10015781, Pma_10023855, Pma_10023856, Pma_10025030, Pma_10028368, Pma_10030668, Pma_10031941, Pma_10031942, Pma_227.414	XP_025079666.1	EVM0000741.1, EVM0003205.1, EVM0004275.1, EVM0004330.1, EVM0004423.1, EVM0006586.1, EVM0007097.1, EVM0007193.1, EVM0007367.1, EVM0008094.1, EVM0008571.1, EVM0011699.1, EVM0012030.1, EVM0013276.1, EVM0013878.1, EVM0015639.1
OG0000134									Mco_145_18.35, Mco_568_1.67			XP_025077351.1, XP_025078799.1, XP_025078802.1, XP_025078804.1, XP_025078806.1, XP_025078807.1, XP_025078823.1, XP_025079397.1, XP_025079407.1, XP_025079708.1, XP_025079918.1, XP_025080174.1, XP_025080260.1, XP_025080978.1, XP_025082240.1, XP_025084601.1, XP_025087014.1, XP_025099952.1, XP_025099960.1, XP_025100511.1, XP_025100535.1, XP_025100536.1, XP_025100538.1, XP_025100540.1, XP_025100543.1,…
OG0000135	AI01G000698, AI01G000701, AI01G000702, AI01G000703, AI01G000704, AI01G000705, AI26G025838	XP_013061135.1, XP_013062552.1, XP_013065367.1, XP_013065368.1, XP_013065369.1, XP_013066434.1, XP_013078876.1, XP_013081331.1, XP_013087004.1, XP_013087700.1, XP_013088664.1	Bstr_010755-T1, Bstr_010832-T1, Bstr_010833-T1, Bstr_018242-T1, Bstr_018243-T1, Bstr_022902-T1, Bstr_024883-T2, Bstr_035299-T1, Bstr_037461-T1, Bstr_038179-T1, Bstr_038495-T1, Bstr_043823-T1, Bstr_043824-T1, Bstr_043825-T1, Bstr_045359-T1, Bstr_046330-T1, Bstr_046825-T1, Bstr_046827-T1, Bstr_046966-T1	CsqKR_Scaf166_7.19, CsqKR_Scaf25_5.1, CsqKR_Scaf25_5.2, CsqKR_Scaf25_5.3	XP_011415067.1, XP_011438693.2, XP_011441547.2, XP_011451275.2, XP_011451332.2, XP_011456940.2, XP_034301844.1, XP_034331940.1, XP_034332017.1, XP_034332507.1	evm.model.Hic_asm_4.847	g10448.t1, g13079.t1, g14025.t1, g15406.t1, g35772.t1, g35773.t1, g35776.t1, g35783.t1, g36114.t1	Mho_010520-T1, Mho_010521-T1, Mho_010522-T1, Mho_015535-T1, Mho_022137-T1, Mho_022138-T1, Mho_022139-T1, Mho_022140-T1, Mho_024362-T1, Mho_024363-T1, Mho_024366-T1, Mho_024369-T1, Mho_034469-T1, Mho_036384-T1, Mho_036385-T1, Mho_041832-T1, Mho_046891-T1, Mho_047140-T1	Mco_594_7.58, Mco_632_0.25, Mco_632_2.39, Mco_632_2.40, Mco_632_2.42, Mco_632_2.46, Mco_632_2.49, Mco_632_3.59		Pma_10005508, Pma_10019556, Pma_10023757, Pma_139.201, Pma_66.20	XP_025094526.1, XP_025096448.1, XP_025109656.1	EVM0001251.1, EVM0005773.1, EVM0009307.1, EVM0015808.1, EVM0020307.1
OG0000136	AI07G009538, AI11G013209, AI16G017932	XP_013069084.1, XP_013073963.1, XP_013073964.1, XP_013079258.1, XP_013090611.1, XP_013093011.1	Bstr_000173-T1, Bstr_000201-T1, Bstr_015271-T1, Bstr_027581-T1, Bstr_027587-T1, Bstr_030868-T2, Bstr_037958-T1, Bstr_040641-T1, Bstr_045609-T1, Bstr_045610-T1	CsqKR_Scaf394_0.9, CsqKR_Scaf562_0.15, CsqKR_Scaf63_15.27, CsqKR_Scaf683_0.15, CsqKR_Scaf683_0.16, CsqKR_Scaf683_0.18, CsqKR_Scaf683_0.8, CsqKR_Scaf99_54.11	XP_034310696.1, XP_034332822.1	evm.model.Hic_asm_13.833, evm.model.Hic_asm_18.1339, evm.model.Hic_asm_2.1305, evm.model.Hic_asm_2.1306, evm.model.Hic_asm_2.1308, evm.model.Hic_asm_9.110, evm.model.Hic_asm_9.405	g12579.t1, g13462.t1, g16106.t1, g16408.t1, g21017.t1, g21728.t1, g22143.t1, g23470.t1, g23471.t1, g23472.t1, g23473.t1, g23474.t1, g26321.t1, g26322.t1, g27298.t1, g29695.t1, g42680.t1, g43599.t1, g5817.t1, g8170.t1	Mho_023328-T1, Mho_030147-T1, Mho_030148-T1, Mho_030152-T1, Mho_031778-T1	Mco_123_5.73, Mco_130_14.121, Mco_130_4.52, Mco_130_4.54, Mco_130_4.55, Mco_130_5.39, Mco_130_5.42, Mco_441_0.35, Mco_525_5.56, Mco_581_34.14		Pma_10000352, Pma_10001579, Pma_10001580, Pma_10006750, Pma_10009496, Pma_10009738, Pma_10009739, Pma_10009740, Pma_10018795, Pma_10020263, Pma_10020639, Pma_10023340, Pma_10023341, Pma_10025910	XP_025077435.1, XP_025085935.1, XP_025089481.1, XP_025112263.1, XP_025112267.1, XP_025112269.1, XP_025112270.1, XP_025113095.1, XP_025113607.1, XP_025113906.1, XP_025113911.1	EVM0003659.1, EVM0008813.1, EVM0015507.1, EVM0016653.1
OG0000137						evm.model.original_scaffold_350_pilon.2					Pma_10000002, Pma_10000003, Pma_10000082, Pma_10000095, Pma_10000288, Pma_10000444, Pma_10000558, Pma_10000564, Pma_10000704, Pma_10001230, Pma_10001427, Pma_10001470, Pma_10001632, Pma_10001675, Pma_10001930, Pma_10002095, Pma_10002669, Pma_10002749, Pma_10002750, Pma_10002809, Pma_10002838, Pma_10002842, Pma_10004100, Pma_10004104, Pma_10004264, Pma_10004884, Pma_10007251, Pma_10007535, Pma_100…
OG0000138											Pma_10032731, Pma_10032752, Pma_10032774, Pma_10032795, Pma_10032817, Pma_10032937, Pma_10032959, Pma_10032979, Pma_10033001, Pma_10033023, Pma_10033044, Pma_10033084, Pma_10033106, Pma_10033128, Pma_10033150, Pma_10033171, Pma_10033234, Pma_10033255, Pma_10033277, Pma_10033299, Pma_10033321, Pma_10033341, Pma_10033381, Pma_10033401, Pma_10033421, Pma_10033442, Pma_10033461, Pma_10033483, Pma_100…
OG0000139	AI01G000033, AI01G000037, AI01G000360, AI13G015230	XP_013067717.1, XP_013070665.1, XP_013081990.1	Bstr_001886-T1, Bstr_010960-T1, Bstr_010965-T1, Bstr_028082-T1, Bstr_036077-T1, Bstr_044474-T1, Bstr_049428-T1		XP_019925114.2, XP_019925116.2, XP_034325781.1, XP_034327168.1, XP_034327689.1, XP_034327691.1, XP_034328309.1, XP_034328314.1, XP_034328334.1	evm.model.Hic_asm_12.435, evm.model.Hic_asm_15.1576, evm.model.Hic_asm_15.1685.3, evm.model.Hic_asm_15.1773, evm.model.Hic_asm_15.378, evm.model.Hic_asm_15.607, evm.model.Hic_asm_15.710, evm.model.Hic_asm_17.697, evm.model.Hic_asm_3.334, evm.model.Hic_asm_3.335, evm.model.Hic_asm_3.659, evm.model.Hic_asm_3.681, evm.model.original_scaffold_440_pilon.326	g15953.t1, g17952.t1, g17953.t1, g17958.t1, g17960.t1, g6290.t1	Mho_000601-T1, Mho_000604-T2, Mho_001174-T1, Mho_001175-T1, Mho_001177-T1, Mho_001178-T1, Mho_001954-T1, Mho_001956-T1, Mho_001957-T1, Mho_037962-T1, Mho_046333-T1, Mho_046334-T1	Mco_90_11.30, Mco_90_11.56	XP_029649674.1, XP_029656248.1, XP_036356373.1	Pma_1.219, Pma_10002364, Pma_10002415, Pma_10002626, Pma_10004188, Pma_10004730, Pma_10004733, Pma_10006648, Pma_10007032, Pma_10013215, Pma_10013216, Pma_10013217, Pma_10013389, Pma_10013390, Pma_10020893, Pma_10026495, Pma_10026638, Pma_10028034, Pma_10028412, Pma_10029717, Pma_10032620	XP_025096150.1, XP_025096151.1, XP_025096152.1	EVM0000643.1, EVM0002761.1, EVM0004379.1, EVM0005470.1, EVM0005792.1, EVM0012069.1, EVM0012116.1, EVM0012245.1, EVM0012384.1, EVM0013001.1, EVM0015362.1, EVM0015498.1, EVM0016242.1, EVM0018718.1, EVM0018944.1, EVM0020093.1
OG0000140											Pma_10032720, Pma_10032740, Pma_10032761, Pma_10032783, Pma_10032804, Pma_10032826, Pma_10032847, Pma_10032868, Pma_10032890, Pma_10032904, Pma_10032924, Pma_10032946, Pma_10032968, Pma_10032988, Pma_10033010, Pma_10033032, Pma_10033053, Pma_10033093, Pma_10033115, Pma_10033137, Pma_10033159, Pma_10033180, Pma_10033199, Pma_10033219, Pma_10033243, Pma_10033264, Pma_10033286, Pma_10033308, Pma_100…
OG0000141	AI03G003480, AI30G027908	XP_013073586.1, XP_013073616.1	Bstr_011773-T1	CsqKR_Scaf284_1.4	XP_011415672.2, XP_011417470.1, XP_011417528.3, XP_011423063.2, XP_011426915.2, XP_011432311.2, XP_011438434.2, XP_011438449.2, XP_011442541.2, XP_011442772.2, XP_019919959.1, XP_019926068.2, XP_019926070.2, XP_019926428.2, XP_034299305.1, XP_034300011.1, XP_034301289.1, XP_034302747.1, XP_034302803.1, XP_034302806.1, XP_034302807.1, XP_034302809.1, XP_034312801.1, XP_034312802.1	evm.model.Hic_asm_2.123, evm.model.Hic_asm_8.338, evm.model.Hic_asm_8.339, evm.model.Hic_asm_8.341, evm.model.Hic_asm_8.343, evm.model.Hic_asm_8.39, evm.model.Hic_asm_8.717	g22210.t1, g24288.t1, g3076.t1, g32028.t1, g43561.t1, g43581.t1, g539.t1, g9313.t1, g9314.t1	Mho_008028-T1, Mho_010869-T1, Mho_010870-T1, Mho_010871-T1, Mho_010872-T1, Mho_013504-T1, Mho_013505-T1, Mho_013507-T1, Mho_013509-T1, Mho_013510-T1, Mho_013513-T1, Mho_014022-T1, Mho_014062-T1, Mho_015959-T1, Mho_016888-T1, Mho_017050-T1, Mho_034992-T1, Mho_034993-T1, Mho_034994-T1, Mho_034995-T1, Mho_034996-T1, Mho_034997-T1, Mho_044496-T1, Mho_044497-T1	Mco_573_2.60	XP_029640911.2	Pma_10002648, Pma_10003892, Pma_10012899, Pma_10014267, Pma_10015264, Pma_10015265, Pma_10015266, Pma_10021713, Pma_10021714, Pma_10028662, Pma_10031878, Pma_10031880, Pma_93.653	XP_025113988.1	EVM0001184.1, EVM0001537.1, EVM0003044.1, EVM0005632.1, EVM0007812.1, EVM0010653.1, EVM0015076.1, EVM0016177.1, EVM0018455.1, EVM0020039.1, EVM0020707.1, EVM0022946.1
OG0000142	AI03G003584, AI29G027239, AI30G028075, AI30G028128, AI30G028161, AI30G028162, AI30G028167	XP_013063278.1, XP_013077222.1, XP_013082955.1, XP_013082957.1, XP_013082963.1, XP_013085202.1, XP_013089730.1	Bstr_011309-T1, Bstr_011311-T1, Bstr_011555-T1, Bstr_011587-T1, Bstr_011814-T1, Bstr_011937-T1, Bstr_035388-T1, Bstr_035389-T1	CsqKR_Scaf193_12.39, CsqKR_Scaf70_2.14, CsqKR_Scaf70_4.8, CsqKR_Scaf70_7.12	XP_011418374.2, XP_011419561.2, XP_011426033.2, XP_011426034.2, XP_011426041.1, XP_011455341.1, XP_034301802.1, XP_034301809.1	evm.model.Hic_asm_13.2033, evm.model.Hic_asm_4.442, evm.model.Hic_asm_7.251, evm.model.Hic_asm_7.252, evm.model.Hic_asm_7.260, evm.model.Hic_asm_8.50.6, evm.model.Hic_asm_8.816, evm.model.Hic_asm_8.819, evm.model.Hic_asm_8.820, evm.model.Hic_asm_8.821, evm.model.Hic_asm_8.822, evm.model.Hic_asm_8.824, evm.model.Hic_asm_8.825, evm.model.Hic_asm_8.826	g13237.t1, g13239.t1, g13242.t1, g13244.t1, g13246.t1, g36418.t1, g36420.t1, g36421.t1, g36422.t1, g39950.t1, g39951.t1, g6138.t1	Mho_010557-T1, Mho_010558-T1, Mho_010560-T1, Mho_013788-T1, Mho_014407-T1, Mho_014776-T1	Mco_563_1.20, Mco_563_1.47, Mco_563_1.55, Mco_563_1.59, Mco_563_2.35, Mco_565_12.39, Mco_628_87.33	XP_029647587.1, XP_029649740.1, XP_029654848.1, XP_029654875.1, XP_029656180.1, XP_029657865.1, XP_029658294.1, XP_036366642.1	Pma_10004453, Pma_10004454, Pma_10014248, Pma_10025595, Pma_10025597, Pma_10025598, Pma_10030738	XP_025084857.1, XP_025087172.1, XP_025093498.1	EVM0004149.1, EVM0010659.1, EVM0014694.1, EVM0018788.1, EVM0022235.1, EVM0023132.1, EVM0023266.1
OG0000143					XP_011412766.1, XP_011415336.2, XP_011424689.1, XP_011439473.2, XP_034299191.1, XP_034299595.1, XP_034305626.1, XP_034315346.1, XP_034315347.1, XP_034315535.1, XP_034315717.1, XP_034315865.1, XP_034315945.1, XP_034316040.1, XP_034316043.1, XP_034316332.1, XP_034316402.1, XP_034316528.1, XP_034316530.1, XP_034316692.1, XP_034316790.1, XP_034317018.1, XP_034317136.1, XP_034317168.1, XP_034319576.1,…	evm.model.Hic_asm_8.370	g11470.t1, g13153.t1, g14314.t1, g14350.t1, g16267.t1, g16568.t1, g22582.t1, g22591.t1, g26726.t2, g28349.t1, g34478.t1, g35038.t1, g37556.t1, g6481.t1, g8068.t1, g9214.t1, g9838.t1	Mho_028607-T1	Mco_130_14.14	XP_029636933.1	Pma_10000358, Pma_10001491, Pma_10002358, Pma_10009785, Pma_10011097, Pma_10020673, Pma_10026034, Pma_12.15, Pma_172.536, Pma_303.345, Pma_32.586, Pma_421.376, Pma_520.434, Pma_582.220, Pma_87.76	XP_025085060.1, XP_025086937.1, XP_025116122.1	EVM0000973.1, EVM0001874.1, EVM0002510.1, EVM0005923.1, EVM0006242.1, EVM0006483.1, EVM0006752.1, EVM0008080.1, EVM0008732.1, EVM0009823.1, EVM0010054.1, EVM0011110.1, EVM0011436.1, EVM0011500.1, EVM0012640.1, EVM0014086.1, EVM0014312.1, EVM0014735.1, EVM0015796.1, EVM0018797.1, EVM0020209.1, EVM0021420.1, EVM0022407.1
OG0000144											Pma_10000090, Pma_10001923, Pma_10001924, Pma_10001925, Pma_10001926, Pma_10001927, Pma_10001928, Pma_10003246, Pma_10003247, Pma_10003248, Pma_10003249, Pma_10003250, Pma_10003251, Pma_10003496, Pma_10003686, Pma_10004272, Pma_10004941, Pma_10005758, Pma_10006409, Pma_10006413, Pma_10006639, Pma_10008749, Pma_10009773, Pma_10009775, Pma_10009776, Pma_10009777, Pma_10011230, Pma_10011946, Pma_100…
OG0000145											Pma_10032721, Pma_10032741, Pma_10032762, Pma_10032784, Pma_10032805, Pma_10032827, Pma_10032848, Pma_10032869, Pma_10032891, Pma_10032905, Pma_10032925, Pma_10032947, Pma_10032989, Pma_10033011, Pma_10033054, Pma_10033094, Pma_10033116, Pma_10033138, Pma_10033160, Pma_10033181, Pma_10033200, Pma_10033220, Pma_10033244, Pma_10033265, Pma_10033287, Pma_10033309, Pma_10033331, Pma_10033350, Pma_100…
OG0000146											Pma_10032722, Pma_10032742, Pma_10032763, Pma_10032785, Pma_10032806, Pma_10032828, Pma_10032849, Pma_10032870, Pma_10032892, Pma_10032906, Pma_10032926, Pma_10032948, Pma_10032990, Pma_10033012, Pma_10033033, Pma_10033055, Pma_10033095, Pma_10033117, Pma_10033139, Pma_10033161, Pma_10033182, Pma_10033201, Pma_10033221, Pma_10033245, Pma_10033266, Pma_10033288, Pma_10033310, Pma_10033332, Pma_100…
OG0000147	AI01G000053, AI01G000586, AI01G000641, AI01G000826, AI01G000830, AI01G000967, AI01G001313, AI01G001413, AI02G001919, AI02G003153, AI03G003543, AI03G003893, AI03G004167, AI03G004409, AI04G004626, AI04G004844, AI04G004873, AI04G005050, AI04G005941, AI05G005995, AI05G006658, AI05G007065, AI05G007096, AI06G007648, AI06G007728, AI06G007911, AI06G008314, AI07G008648, AI07G009460, AI07G009693, AI08G0097…		Bstr_018909-T1
OG0000148	AI05G006727, AI12G014246, AI12G014247, AI24G024215, AI27G025930, AI27G025939, AI27G025941	XP_013061079.1, XP_013067475.1, XP_013082202.1, XP_013089013.1, XP_013089020.1, XP_013091900.1	Bstr_001630-T1, Bstr_016869-T1, Bstr_029069-T1, Bstr_029266-T1, Bstr_030965-T1, Bstr_039589-T1, Bstr_039592-T1	CsqKR_Scaf478_0.13, CsqKR_Scaf72_15.7	XP_011416839.2, XP_011416896.1, XP_011419687.2, XP_011447794.2, XP_034312340.1, XP_034313279.1	evm.model.Hic_asm_11.1570, evm.model.Hic_asm_12.1226, evm.model.Hic_asm_12.1588, evm.model.Hic_asm_15.1502, evm.model.Hic_asm_3.41, evm.model.Hic_asm_4.247, evm.model.Hic_asm_4.248, evm.model.Hic_asm_5.530, evm.model.Hic_asm_5.534, evm.model.Hic_asm_5.66, evm.model.Hic_asm_6.1009, evm.model.Hic_asm_7.1124, evm.model.Hic_asm_7.1213, evm.model.Hic_asm_9.880, evm.model.Hic_asm_9.883	g14571.t1, g18484.t1, g25146.t1, g26029.t1, g26715.t1, g31348.t1, g34993.t1, g34994.t1, g36034.t1, g36654.t1, g39670.t1, g9435.t1	Mho_002510-T1, Mho_012975-T1, Mho_035042-T1, Mho_044304-T1, Mho_045056-T1	Mco_135_17.58, Mco_135_17.59, Mco_3_171.28, Mco_456_3.66, Mco_530_28.67, Mco_560_3.44, Mco_581_33.47, Mco_581_34.15, Mco_581_34.24, Mco_581_34.37, Mco_581_34.41, Mco_641_13.60, Mco_66_32.26	XP_029646401.1, XP_029658247.1	Pma_10014220, Pma_10017182, Pma_10026792, Pma_10032688	XP_025075945.1, XP_025083980.1, XP_025086821.1, XP_025086822.1, XP_025089224.1, XP_025093899.1, XP_025094825.1, XP_025095499.1, XP_025095693.1, XP_025107421.1	EVM0002586.1, EVM0005203.1, EVM0007537.1, EVM0010918.1, EVM0012300.1, EVM0017662.1, EVM0017731.1
OG0000149	AI12G014212, AI12G014995, AI20G021408, AI20G021409, AI24G023870	XP_013068541.1, XP_013095491.1, XP_013095492.1, XP_013095493.1, XP_013095501.1, XP_013095502.1, XP_013095504.1, XP_013095505.1	Bstr_005029-T1, Bstr_005031-T1, Bstr_013091-T1, Bstr_027533-T1, Bstr_027534-T1, Bstr_027535-T1, Bstr_027536-T1, Bstr_032742-T1	CsqKR_Scaf133_1.10, CsqKR_Scaf133_1.21, CsqKR_Scaf26_1.12, CsqKR_Scaf26_1.2, CsqKR_Scaf4_5.13, CsqKR_Scaf7_27.40	XP_011424246.2, XP_011424255.2, XP_011424714.2, XP_011427109.2, XP_019921825.2, XP_019922541.2, XP_034328355.1, XP_034328357.1, XP_034334547.1	evm.model.Hic_asm_17.1242, evm.model.Hic_asm_6.386	g16660.t2, g23618.t1, g23619.t1, g23620.t1, g23621.t1, g23625.t1, g23626.t1, g27925.t1, g27926.t1, g27927.t1, g27928.t1, g27929.t1, g29609.t1, g32316.t1, g33642.t1, g33643.t1, g33684.t1, g34498.t1, g34499.t1, g6330.t1	Mho_001201-T1, Mho_001211-T1, Mho_001925-T1, Mho_001926-T1, Mho_001927-T1, Mho_001928-T1, Mho_001929-T1, Mho_001930-T1, Mho_001931-T1, Mho_023116-T1, Mho_023132-T1, Mho_023133-T1, Mho_023139-T1, Mho_029519-T1	Mco_20_11.54, Mco_429_6.53, Mco_611_15.48, Mco_611_16.65	XP_029645690.2, XP_029650231.2, XP_029658148.1	Pma_10001061, Pma_10016880, Pma_10027029, Pma_102.417	XP_025077191.1, XP_025077540.1, XP_025077543.1, XP_025077546.1, XP_025079634.1, XP_025080350.1, XP_025086726.1	EVM0001449.1, EVM0005199.1, EVM0008904.1, EVM0012541.1, EVM0022158.1, EVM0023979.1
OG0000150	AI12G014615	XP_013073513.1, XP_013073515.1, XP_013079574.1, XP_013083682.1, XP_013083683.1, XP_013083687.1, XP_013092676.1, XP_013093163.1	Bstr_015422-T3, Bstr_015423-T1, Bstr_028159-T1, Bstr_035347-T1, Bstr_035348-T1, Bstr_035349-T1, Bstr_037064-T1, Bstr_039891-T1		XP_011412245.2, XP_011448030.2, XP_011449121.2, XP_011449122.2, XP_019923214.2, XP_034299061.1, XP_034307038.1, XP_034308043.1, XP_034308044.1, XP_034308862.1, XP_034328581.1, XP_034337310.1	evm.model.Hic_asm_2.1506, evm.model.Hic_asm_2.689	g1203.t1	Mho_004620-T1, Mho_004623-T1, Mho_016608-T1, Mho_018625-T1, Mho_018627-T1, Mho_018628-T1, Mho_018632-T1, Mho_018633-T1, Mho_018800-T1, Mho_018802-T1, Mho_018803-T1, Mho_019026-T1, Mho_019027-T1, Mho_019028-T1, Mho_036509-T1, Mho_036510-T1, Mho_046475-T1, Mho_046476-T1	Mco_153_31.30, Mco_153_31.69, Mco_153_31.70, Mco_18_21.15		Pma_10000615, Pma_10005322, Pma_10005912, Pma_10007117, Pma_10007865, Pma_10007868, Pma_10008418, Pma_10011417, Pma_10012597, Pma_10013605, Pma_10013875, Pma_10013876, Pma_10017918, Pma_10017921, Pma_10024918, Pma_10024919, Pma_10024921, Pma_10024922, Pma_10024923, Pma_10024924, Pma_10028931, Pma_10029343, Pma_10029827	XP_025092461.1, XP_025092462.1, XP_025092463.1, XP_025092464.1, XP_025092467.1, XP_025092645.1, XP_025092647.1	EVM0002265.1, EVM0002370.1, EVM0002594.1, EVM0003547.1, EVM0006338.1, EVM0008118.1, EVM0012515.1, EVM0014441.1, EVM0018644.1, EVM0019631.1, EVM0020043.1, EVM0020831.1
OG0000151					XP_034300543.1, XP_034305955.1, XP_034307047.1, XP_034307587.1, XP_034313012.1, XP_034314797.1, XP_034317123.1, XP_034318464.1, XP_034318906.1, XP_034320622.1, XP_034321611.1, XP_034322004.1, XP_034332141.1, XP_034333180.1, XP_034338488.1	evm.model.Hic_asm_10.2113, evm.model.Hic_asm_4.791, evm.model.original_scaffold_148_pilon.2, evm.model.original_scaffold_227_pilon.12, evm.model.original_scaffold_234_pilon.2, evm.model.original_scaffold_250_pilon.2, evm.model.original_scaffold_281_pilon.3, evm.model.original_scaffold_297_pilon.6, evm.model.original_scaffold_428_pilon.10, evm.model.original_scaffold_440_pilon.262, evm.model.origi…	g10485.t1, g12293.t1, g13929.t1, g14648.t1, g15012.t1, g25121.t1, g25398.t1, g29061.t1, g31771.t1, g33213.t1, g35240.t1, g38013.t1, g39459.t1, g39533.t1, g43281.t1, g44036.t1, g4955.t1, g6413.t1	Mho_035169-T1, Mho_038597-T1	Mco_125_11.30, Mco_167_1.12, Mco_42_27.2, Mco_509_1.47, Mco_526_0.19, Mco_527_25.53, Mco_527_45.22, Mco_546_24.77, Mco_56_21.54, Mco_575_14.18, Mco_582_5.24, Mco_624_15.33, Mco_632_8.36	XP_029636811.1, XP_036360781.1	Pma_10.1476, Pma_10007132, Pma_10021882, Pma_10025150, Pma_101.338, Pma_275.265, Pma_301.106, Pma_31.82, Pma_4.123, Pma_428.115, Pma_431.391, Pma_434.79, Pma_65.124, Pma_82.52, Pma_90.211, Pma_93.890	XP_025099608.1	EVM0000675.1, EVM0003054.1, EVM0003696.1, EVM0004855.1, EVM0006492.1, EVM0007833.1, EVM0007887.1, EVM0008957.1, EVM0009027.1, EVM0010150.1, EVM0010242.1, EVM0017909.1, EVM0018262.1, EVM0019249.1, EVM0019430.1, EVM0020312.1, EVM0021930.1
OG0000152	AI01G000630	XP_013061212.1, XP_013076277.1, XP_013088493.1, XP_013096022.1	Bstr_000704-T1, Bstr_024022-T1, Bstr_030447-T1, Bstr_034878-T1	CsqKR_Scaf321_2.20, CsqKR_Scaf321_2.22, CsqKR_Scaf321_2.26, CsqKR_Scaf321_2.28, CsqKR_Scaf321_2.34, CsqKR_Scaf321_2.35, CsqKR_Scaf413_0.9, CsqKR_Scaf41_21.13, CsqKR_Scaf65_20.30	XP_011416375.2, XP_011439144.2, XP_034311710.1, XP_034319602.1	evm.model.Hic_asm_11.1413, evm.model.Hic_asm_11.1414, evm.model.Hic_asm_11.1416, evm.model.Hic_asm_9.769, evm.model.Hic_asm_9.770, evm.model.Hic_asm_9.780, evm.model.Hic_asm_9.784	g11587.t1, g11589.t1, g11590.t1, g12536.t1, g12539.t1, g12540.t1, g12541.t1, g12542.t1, g12544.t1, g16999.t1, g17002.t1, g17006.t1, g25547.t1, g25549.t1, g26631.t1, g28755.t1, g28756.t1, g28757.t1, g29034.t1, g36743.t1, g37298.t1, g7045.t1, g7046.t1, g7048.t1	Mho_024719-T1, Mho_026243-T1, Mho_026244-T1, Mho_035555-T1, Mho_045604-T1, Mho_045605-T1, Mho_045606-T1	Mco_217_16.88, Mco_217_16.97, Mco_590_45.32, Mco_590_45.33, Mco_590_49.49, Mco_590_63.58, Mco_624_18.18	XP_029642113.1, XP_029642218.1, XP_029650126.1, XP_029650127.1, XP_029650143.1, XP_036362605.1	Pma_10010992, Pma_10018990, Pma_10022597, Pma_10030398, Pma_10030400, Pma_10030407, Pma_10030690	XP_025082524.1, XP_025082525.1, XP_025083949.1, XP_025083953.1, XP_025084114.1, XP_025094303.1, XP_025094308.1, XP_025108000.1, XP_025111270.1, XP_025111272.1, XP_025111419.1, XP_025111420.1	EVM0001157.1, EVM0012857.1, EVM0019723.1
OG0000153	AI01G001603, AI05G006201, AI16G018459, AI16G018460, AI16G018463, AI16G018464, AI16G018465, AI16G018627	XP_013072247.1, XP_013073454.1, XP_013073456.1, XP_013073658.1, XP_013073884.1, XP_013076695.1, XP_013076696.1, XP_013076698.1, XP_013087106.1, XP_013089473.1, XP_013092150.1	Bstr_011889-T1, Bstr_015829-T1, Bstr_015830-T1, Bstr_015831-T1, Bstr_015834-T1, Bstr_015836-T1, Bstr_015964-T1, Bstr_015982-T1, Bstr_029090-T1, Bstr_029091-T1	CsqKR_Scaf175_0.3, CsqKR_Scaf64_24.8, CsqKR_Scaf69_71.35, CsqKR_Scaf8_15.14	XP_011434938.2, XP_011435378.2, XP_011435380.2, XP_011437730.1, XP_011453824.2, XP_011455036.2	evm.model.Hic_asm_10.1094, evm.model.Hic_asm_10.1095, evm.model.Hic_asm_10.1127, evm.model.Hic_asm_15.530.1, evm.model.Hic_asm_18.1157, evm.model.Hic_asm_18.566	g14516.t1, g20151.t1, g24856.t1, g24857.t1, g24858.t1, g38945.t1, g38979.t1, g9574.t1	Mho_009084-T1, Mho_009413-T1, Mho_009414-T1, Mho_016548-T1, Mho_042698-T1, Mho_042699-T1	Mco_44_32.59, Mco_524_14.19, Mco_524_15.21, Mco_524_15.24, Mco_66_30.92, Mco_70_5.65	XP_029638304.1, XP_029657577.2, XP_036359353.1, XP_036363247.1	Pma_10002659, Pma_10007280, Pma_10016778, Pma_10025724, Pma_10025726, Pma_10032331, Pma_10032333, Pma_254.361, Pma_556.219	XP_025089794.1, XP_025090356.1, XP_025090357.1, XP_025090360.1	EVM0002106.1, EVM0002406.1, EVM0002558.1, EVM0008559.1, EVM0010114.1, EVM0012019.1, EVM0013971.1, EVM0014437.1, EVM0015216.1, EVM0017125.1, EVM0021816.1, EVM0023974.1, EVM0024038.1
OG0000154	AI03G003405, AI06G007321, AI23G023344, AI23G023574	XP_013061359.1, XP_013084860.1, XP_013096145.1, XP_013096146.1	Bstr_009687-T1, Bstr_020193-T1, Bstr_020194-T1, Bstr_024439-T1, Bstr_036735-T1, Bstr_043579-T1	CsqKR_Scaf14_9.17	XP_011431105.2, XP_011431576.2, XP_011431624.2, XP_011431631.3, XP_011439771.2, XP_011449920.2, XP_019924078.2, XP_034306427.1, XP_034307552.1, XP_034307585.1	evm.model.Hic_asm_14.815, evm.model.Hic_asm_14.816, evm.model.Hic_asm_18.453, evm.model.Hic_asm_2.1033, evm.model.Hic_asm_2.1034, evm.model.Hic_asm_2.26, evm.model.Hic_asm_2.345, evm.model.Hic_asm_2.346, evm.model.Hic_asm_2.349, evm.model.Hic_asm_2.455, evm.model.Hic_asm_2.456_evm.model.Hic_asm_2.458, evm.model.Hic_asm_2.667, evm.model.Hic_asm_7.477, evm.model.Hic_asm_7.481.2, evm.model.Hic_asm_7…	g31186.t1, g32249.t1, g32258.t1, g43303.t1	Mho_016984-T1, Mho_016985-T1, Mho_016987-T1, Mho_016992-T1, Mho_017360-T1, Mho_017362-T1, Mho_025945-T1, Mho_031714-T1, Mho_034323-T1, Mho_034328-T1, Mho_037937-T1	Mco_145_16.113, Mco_145_16.115, Mco_145_16.55, Mco_548_0.12, Mco_548_0.44, Mco_548_0.45, Mco_565_18.30, Mco_591_105.14, Mco_591_105.15	XP_029637171.1	Pma_10004828, Pma_10004830, Pma_10008556, Pma_10010637, Pma_10014872, Pma_10014873, Pma_10014875, Pma_10015037, Pma_10015038, Pma_10023994, Pma_10024308	XP_025087052.1, XP_025088100.1, XP_025099976.1, XP_025101444.1, XP_025102530.1, XP_025102533.1, XP_025102535.1, XP_025103176.1	EVM0004418.1, EVM0007314.1, EVM0008620.1, EVM0010094.1, EVM0010188.1, EVM0012375.1, EVM0018558.1, EVM0022977.1, EVM0022981.1, EVM0024017.1
OG0000155	AI03G004193, AI03G004213, AI06G007338	XP_013062384.1, XP_013064659.1, XP_013072619.1, XP_013074588.1, XP_013091986.1	Bstr_009093-T1, Bstr_009180-T1, Bstr_009454-T1, Bstr_009458-T1, Bstr_009460-T1	CsqKR_Scaf14_28.15, CsqKR_Scaf442_0.9, CsqKR_Scaf49_2.2	XP_011413635.2, XP_011414702.1, XP_011414714.2, XP_011417826.2, XP_011426690.2, XP_011426691.2, XP_011447746.1, XP_011447747.1, XP_011452066.1, XP_011452855.1, XP_011452861.2, XP_034314511.1, XP_034333578.1, XP_034333579.1, XP_034333580.1, XP_034333583.1, XP_034333586.1, XP_034333589.1, XP_034335762.1	evm.model.Hic_asm_12.1247, evm.model.Hic_asm_13.1034.1, evm.model.Hic_asm_13.1631, evm.model.Hic_asm_2.831, evm.model.Hic_asm_3.1426, evm.model.Hic_asm_3.1427, evm.model.Hic_asm_3.1428, evm.model.Hic_asm_3.1429	g1140.t1, g21992.t1, g33988.t1, g34242.t1, g36739.t1, g42878.t1, g42880.t1	Mho_019158-T1, Mho_019159-T1, Mho_019160-T1, Mho_019161-T1, Mho_019162-T1, Mho_019164-T1, Mho_019165-T1, Mho_019166-T1, Mho_020366-T1, Mho_020367-T1, Mho_020368-T1, Mho_020383-T1, Mho_020385-T1, Mho_020387-T1, Mho_020391-T1, Mho_020393-T1	Mco_19_15.74, Mco_19_15.75, Mco_591_122.71, Mco_591_123.40, Mco_591_91.15	XP_029648803.2, XP_029648875.1, XP_029649316.1, XP_029655251.1, XP_029656310.1, XP_029658169.1, XP_036355051.1, XP_036367731.1, XP_036367770.1	Pma_10002901, Pma_10015039, Pma_10019105	XP_025084740.1, XP_025084744.1, XP_025084746.1, XP_025109467.1, XP_025110433.1	EVM0003173.1, EVM0005555.1, EVM0006759.1, EVM0012095.1, EVM0013240.1, EVM0016748.1, EVM0020506.1
OG0000156	AI07G009498	XP_013065227.1, XP_013065467.1, XP_013065478.1, XP_013078401.1, XP_013080115.1, XP_013080117.1, XP_013080118.1, XP_013080119.1, XP_013085200.1, XP_013088347.1, XP_013088348.1	Bstr_021651-T1, Bstr_021652-T2, Bstr_021715-T1, Bstr_021718-T1, Bstr_025005-T1, Bstr_025007-T1	CsqKR_Scaf10_13.2, CsqKR_Scaf10_14.17, CsqKR_Scaf10_14.19, CsqKR_Scaf10_14.21, CsqKR_Scaf10_14.22	XP_019920883.2, XP_034313406.1, XP_034313407.1, XP_034313813.1, XP_034313850.1, XP_034314584.1, XP_034314586.1, XP_034325967.1, XP_034326914.1, XP_034336032.1	evm.model.Hic_asm_0.324, evm.model.Hic_asm_0.918, evm.model.Hic_asm_4.603_evm.model.Hic_asm_4.606, evm.model.Hic_asm_4.608	g39837.t1, g39840.t1, g39841.t1	Mho_016473-T1, Mho_016482-T1, Mho_039627-T1, Mho_039671-T1, Mho_039672-T1, Mho_039673-T1, Mho_039674-T1, Mho_039675-T1, Mho_039676-T1, Mho_042165-T1, Mho_042947-T1, Mho_042997-T1, Mho_042998-T1, Mho_042999-T1, Mho_043528-T1, Mho_043566-T1, Mho_043572-T1, Mho_044970-T1	Mco_129_3.83, Mco_129_3.84, Mco_129_5.106, Mco_129_5.107, Mco_628_45.21, Mco_628_45.43, Mco_628_45.45	XP_036369006.1	Pma_10001388, Pma_10005280, Pma_10007377, Pma_10015589, Pma_10015839, Pma_10019763, Pma_10019764, Pma_10019765	XP_025088434.1, XP_025088446.1, XP_025098097.1, XP_025098098.1, XP_025098099.1, XP_025098102.1, XP_025099178.1, XP_025099181.1, XP_025099182.1, XP_025099184.1, XP_025099186.1, XP_025099584.1, XP_025099586.1, XP_025102839.1, XP_025102861.1	EVM0006002.1, EVM0006337.1, EVM0008532.1, EVM0015203.1, EVM0017845.1, EVM0019624.1
OG0000157	AI11G013864, AI25G025094	XP_013079265.1, XP_013079267.1, XP_013079277.1, XP_013079278.1	Bstr_026348-T1, Bstr_034257-T1, Bstr_034258-T1	CsqKR_Scaf1_23.30, CsqKR_Scaf69_7.29, CsqKR_Scaf69_7.36, CsqKR_Scaf69_7.40, CsqKR_Scaf69_7.41, CsqKR_Scaf69_7.42, CsqKR_Scaf69_7.43	XP_011414088.2, XP_011439761.2, XP_011439762.2, XP_011439763.2, XP_011439764.2, XP_011439765.1, XP_011439778.3, XP_011447607.2, XP_011457139.2, XP_019923501.2, XP_034305330.1, XP_034306446.1, XP_034306590.1, XP_034307095.1, XP_034307098.1	evm.model.Hic_asm_12.400, evm.model.Hic_asm_17.1312, evm.model.original_scaffold_440_pilon.107, evm.model.original_scaffold_440_pilon.274	g27771.t1, g27772.t1, g27773.t1, g27774.t1, g27777.t1, g27778.t1, g38646.t1, g38647.t1, g8856.t1, g8858.t1, g8859.t1, g8860.t1, g8861.t1	Mho_032621-T1, Mho_033240-T1, Mho_033342-T1, Mho_033450-T1, Mho_033451-T1, Mho_033459-T1, Mho_033619-T1, Mho_033620-T1, Mho_033621-T1, Mho_033622-T1, Mho_033623-T1, Mho_033624-T1, Mho_034288-T1, Mho_034289-T1, Mho_034388-T1, Mho_034391-T1, Mho_034399-T1, Mho_034405-T1, Mho_034418-T1, Mho_034421-T1	Mco_623_179.85, Mco_623_179.90, Mco_657_79.28, Mco_657_79.29	XP_029642696.1, XP_036359313.1	Pma_10002528, Pma_10006219, Pma_10006752, Pma_10006753, Pma_10010344, Pma_10010345, Pma_10019216, Pma_10019217, Pma_10021359	XP_025107377.1, XP_025107574.1, XP_025107575.1, XP_025107576.1, XP_025107684.1, XP_025108425.1	EVM0000758.1, EVM0001551.1, EVM0002789.1, EVM0004035.1, EVM0017010.1, EVM0017505.1
OG0000158		XP_013061420.1, XP_013085765.1, XP_013088000.1, XP_013089135.1, XP_013090504.1	Bstr_000585-T1, Bstr_001933-T1, Bstr_005454-T1, Bstr_005849-T1, Bstr_018543-T1, Bstr_018545-T1, Bstr_018585-T1, Bstr_018586-T1, Bstr_032490-T1, Bstr_046680-T1	CsqKR_Scaf147_11.29, CsqKR_Scaf174_5.3, CsqKR_Scaf19_30.43, CsqKR_Scaf253_2.17, CsqKR_Scaf253_2.18, CsqKR_Scaf253_2.22, CsqKR_Scaf253_2.29	XP_011416608.2, XP_011423895.2, XP_011425959.2, XP_011433243.2, XP_011451074.2, XP_011452221.2, XP_011453096.2, XP_019919525.2, XP_034303258.1, XP_034304717.1, XP_034304803.1, XP_034304955.1, XP_034305203.1, XP_034308287.1, XP_034308299.1, XP_034311285.1, XP_034318858.1, XP_034318859.1, XP_034327407.1, XP_034333564.1, XP_034336648.1	evm.model.Hic_asm_13.207, evm.model.Hic_asm_14.326, evm.model.Hic_asm_5.1074	g1000.t1, g24694.t1, g26192.t1, g26193.t1, g31412.t1, g35079.t1, g35928.t1, g6945.t1, g8980.t1, g9024.t1	Mho_010349-T1, Mho_010353-T1, Mho_010928-T1, Mho_010929-T1, Mho_012095-T1, Mho_012124-T1, Mho_013725-T1, Mho_016073-T1, Mho_016074-T1, Mho_016075-T1, Mho_016078-T1, Mho_016080-T1, Mho_016081-T1, Mho_017869-T1, Mho_018745-T1, Mho_018746-T1, Mho_018748-T1, Mho_018749-T1, Mho_018750-T1, Mho_018964-T1, Mho_024908-T1, Mho_024909-T1, Mho_028034-T1	Mco_148_8.29, Mco_575_28.14, Mco_632_14.85, Mco_632_14.86, Mco_634_20.80		Pma_10023539, Pma_121.159, Pma_161.8, Pma_26.466, Pma_63.319	XP_025079677.1, XP_025083533.1, XP_025092170.1, XP_025092657.1	EVM0002465.1, EVM0012253.1
OG0000159	AI01G000042, AI01G000175, AI01G000358, AI01G000429, AI01G000551, AI02G001847, AI02G002558, AI02G002802, AI02G002925, AI03G003233, AI03G003375, AI03G003376, AI03G003547, AI03G003618, AI03G003728, AI03G003789, AI04G004924, AI04G005253, AI04G005312, AI04G005553, AI04G005703, AI04G005770, AI05G006244, AI05G007150, AI06G007660, AI06G007871, AI07G008792, AI07G008988, AI07G009147, AI07G009148, AI07G0091…
OG0000160	AI02G002270, AI06G007560, AI06G007561, AI31G028395, AI31G028399	XP_013078867.1, XP_013079313.1, XP_013096351.1	Bstr_010067-T1, Bstr_014142-T1	CsqKR_Scaf162_11.20, CsqKR_Scaf162_11.29, CsqKR_Scaf173_26.11, CsqKR_Scaf261_2.9, CsqKR_Scaf35_30.15	XP_011442229.2, XP_019919372.2, XP_019920869.2, XP_019922427.2, XP_019922436.2, XP_019926780.2, XP_034301153.1, XP_034322239.1, XP_034322243.1, XP_034322357.1, XP_034322358.1	evm.model.Hic_asm_13.224, evm.model.Hic_asm_13.990	g10216.t1, g14851.t1, g14853.t1, g16811.t1, g1857.t1, g1858.t1, g24630.t1, g24635.t1, g24636.t1, g24637.t1, g24638.t1, g25094.t1, g25095.t1, g25096.t1, g25097.t1, g25098.t1, g25099.t1, g2704.t1, g29063.t1, g29064.t1, g29865.t1, g30505.t1, g30506.t1, g32291.t1, g32652.t1, g32654.t1, g32655.t1, g35485.t1, g35491.t1, g35492.t1	Mho_000799-T1, Mho_010982-T1, Mho_011702-T1, Mho_011703-T1, Mho_011704-T1, Mho_028239-T1, Mho_028240-T1, Mho_028241-T1, Mho_028245-T1, Mho_028246-T1, Mho_028247-T1	Mco_546_5.53, Mco_581_78.19, Mco_598_18.35, Mco_598_18.36, Mco_90_14.66	XP_036364923.1, XP_036366771.1	Pma_10009673, Pma_10009675, Pma_10023462, Pma_10023464	XP_025081672.1, XP_025087242.1	EVM0000319.1, EVM0007940.1, EVM0009979.1, EVM0017658.1, EVM0017818.1, EVM0017862.1, EVM0019231.1, EVM0019507.1, EVM0020204.1, EVM0021463.1, EVM0022076.1, EVM0022641.1
OG0000161	AI02G002604, AI05G006424, AI06G008391, AI06G008432	XP_013068894.1, XP_013068903.1, XP_013069792.1, XP_013087906.1, XP_013092277.1	Bstr_006819-T1, Bstr_007892-T1, Bstr_008029-T1, Bstr_019050-T1, Bstr_028990-T1, Bstr_035969-T1, Bstr_035971-T1	CsqKR_Scaf261_12.24, CsqKR_Scaf285_0.4, CsqKR_Scaf43_15.9, CsqKR_Scaf63_7.24, CsqKR_Scaf72_5.13, CsqKR_Scaf90_4.14	XP_011415963.2, XP_011417570.2, XP_011420247.2, XP_011423328.2, XP_011445971.1, XP_011452614.2, XP_019919816.2, XP_034324693.1, XP_034329860.1	evm.model.Hic_asm_10.1162, evm.model.Hic_asm_10.1163, evm.model.Hic_asm_10.1164, evm.model.Hic_asm_10.1824, evm.model.Hic_asm_10.1825, evm.model.Hic_asm_10.1826, evm.model.Hic_asm_10.2474, evm.model.Hic_asm_10.2475, evm.model.Hic_asm_15.1524.2	g10919.t1, g10920.t1, g10921.t1, g28415.t1, g28416.t1, g28870.t1, g30551.t1, g35553.t1, g7627.t1	Mho_002213-T2, Mho_002681-T1, Mho_002684-T1, Mho_013294-T1, Mho_035678-T1, Mho_040433-T1, Mho_041235-T1, Mho_041236-T1	Mco_1_110.20, Mco_3_141.40, Mco_46_38.26, Mco_46_68.8, Mco_46_81.38, Mco_46_81.76, Mco_529_5.62, Mco_529_5.66, Mco_529_5.69, Mco_560_110.24	XP_029635434.1, XP_029637752.1, XP_029642619.1, XP_029645100.1, XP_029651241.1, XP_036358469.1, XP_036363093.1, XP_036363108.1, XP_036363109.1	Pma_10006193, Pma_10006318, Pma_10006509, Pma_10006958, Pma_10021228, Pma_10021229	XP_025078397.1, XP_025095857.1, XP_025104046.1, XP_025104049.1, XP_025104050.1, XP_025104505.1, XP_025105636.1	EVM0003253.1, EVM0006525.1, EVM0018271.1, EVM0018853.1, EVM0019778.1
OG0000162	AI03G003840, AI11G013688	XP_013078394.1, XP_013082176.1	Bstr_011050-T1, Bstr_011053-T1, Bstr_016843-T1, Bstr_018540-T2	CsqKR_Scaf1024_0.0, CsqKR_Scaf222_5.11, CsqKR_Scaf318_8.2, CsqKR_Scaf318_9.2, CsqKR_Scaf40_20.1, CsqKR_Scaf40_8.22	XP_011417960.2, XP_011422379.2, XP_011428237.2, XP_011436335.3, XP_011448615.2, XP_011457176.2, XP_034299199.1, XP_034299383.1, XP_034305945.1, XP_034311911.1, XP_034313085.1, XP_034313674.1, XP_034336084.1	evm.model.Hic_asm_11.514, evm.model.Hic_asm_11.846	g10821.t1, g10822.t1, g12877.t1, g16900.t1, g16901.t1, g16902.t1, g17888.t1, g20630.t1, g23381.t1, g23382.t1, g27580.t1, g3101.t1, g31168.t1, g31179.t1, g31180.t1, g37832.t1, g42552.t1, g5281.t1, g7154.t1, g9841.t1	Mho_000334-T1, Mho_005528-T1, Mho_005532-T1, Mho_005533-T1, Mho_007610-T1, Mho_007611-T1, Mho_007612-T1, Mho_007807-T1, Mho_015309-T1, Mho_019504-T1, Mho_030555-T1, Mho_031829-T1, Mho_032359-T1, Mho_045173-T1, Mho_045182-T1, Mho_045380-T1	Mco_642_14.16, Mco_642_14.17		Pma_10000623, Pma_10003797, Pma_10005603, Pma_10009587, Pma_10014329, Pma_10014537, Pma_10023580, Pma_10024964, Pma_10027389, Pma_10030171, Pma_10030428, Pma_490.258	XP_025100148.1, XP_025101072.1, XP_025101501.1, XP_025101514.1	EVM0004439.1, EVM0005686.1, EVM0005899.1, EVM0008895.1, EVM0009400.1, EVM0014114.1, EVM0014774.1, EVM0016147.1, EVM0019906.1, EVM0022827.1, EVM0023813.1
OG0000163	AI07G008882, AI07G008941, AI07G008942, AI07G008977, AI07G008978, AI15G017625, AI17G019270	XP_013062002.1, XP_013063733.1, XP_013071284.1, XP_013077735.1, XP_013077759.1, XP_013093982.1	Bstr_001270-T1, Bstr_002636-T1, Bstr_021435-T1, Bstr_021436-T1, Bstr_021909-T1, Bstr_022754-T2	CsqKR_Scaf113_9.22, CsqKR_Scaf12_37.29, CsqKR_Scaf173_10.30, CsqKR_Scaf173_17.19, CsqKR_Scaf173_17.44, CsqKR_Scaf69_83.16	XP_011419621.2, XP_011419624.2, XP_011419679.2, XP_011433350.1, XP_011434194.2, XP_011435701.2, XP_019930322.2, XP_034305290.1, XP_034305301.1, XP_034307662.1, XP_034311981.1	evm.model.original_scaffold_440_pilon.57_evm.model.original_scaffold_440_pilon.58, evm.model.original_scaffold_440_pilon.59	g1146.t1, g11743.t1, g18732.t1, g41864.t1, g41865.t1, g41869.t1, g4253.t1, g5755.t1, g6865.t1, g6866.t1, g6869.t1, g9760.t1, g9761.t1, g9764.t1	Mho_030480-T1, Mho_033762-T1, Mho_035022-T1, Mho_035023-T1, Mho_035024-T1, Mho_035026-T1, Mho_035029-T1, Mho_045287-T1, Mho_045299-T1, Mho_045300-T1	Mco_25_32.82, Mco_25_33.34, Mco_33_8.48, Mco_33_9.29, Mco_33_9.62, Mco_33_9.63, Mco_530_30.37, Mco_657_67.16	XP_029636496.1, XP_029649350.1, XP_029649578.1, XP_029649645.1, XP_029658284.2	Pma_10010757, Pma_10012937, Pma_10014103, Pma_10026766, Pma_10026767, Pma_10026768, Pma_10027707, Pma_324.588	XP_025089065.1, XP_025100218.1, XP_025100256.1, XP_025106757.1	EVM0002648.1, EVM0003976.1, EVM0005090.1, EVM0009279.1, EVM0010631.1, EVM0013174.1, EVM0020727.1
OG0000164					XP_011437551.2, XP_034308821.1, XP_034309080.1, XP_034315816.1, XP_034316699.1, XP_034316850.1, XP_034318414.1, XP_034325995.1, XP_034326752.1, XP_034329468.1, XP_034329587.1, XP_034334822.1, XP_034335964.1, XP_034335988.1	evm.model.Hic_asm_0.2647, evm.model.Hic_asm_1.154, evm.model.Hic_asm_10.144, evm.model.Hic_asm_10.2266, evm.model.Hic_asm_11.1074, evm.model.Hic_asm_11.1191, evm.model.Hic_asm_11.2014, evm.model.Hic_asm_11.360, evm.model.Hic_asm_12.1902, evm.model.Hic_asm_12.628, evm.model.Hic_asm_14.1534, evm.model.Hic_asm_14.1541, evm.model.Hic_asm_14.1740, evm.model.Hic_asm_14.383, evm.model.Hic_asm_14.493, ev…	g36050.t1, g37955.t1, g43464.t1, g43466.t1	Mho_004711-T1, Mho_005684-T1, Mho_005735-T1, Mho_006032-T1, Mho_006033-T1, Mho_009199-T1, Mho_009499-T1, Mho_011594-T1, Mho_013754-T1, Mho_020985-T1, Mho_022016-T1, Mho_022807-T1, Mho_022909-T1, Mho_023063-T1, Mho_023093-T1, Mho_024837-T1, Mho_025097-T1, Mho_026429-T1, Mho_026801-T1, Mho_028473-T1, Mho_030074-T1, Mho_034078-T1, Mho_034274-T1, Mho_035300-T1, Mho_035939-T1, Mho_040268-T1, Mho_04289…			Pma_10001022, Pma_10002656, Pma_10011391, Pma_10013463, Pma_10019031, Pma_10021129, Pma_10022138, Pma_10022835, Pma_10024031, Pma_10031101, Pma_10031872, Pma_2.672, Pma_211.107, Pma_222.605, Pma_308.581, Pma_553.270		EVM0008642.1, EVM0018717.1
OG0000165	AI01G000158, AI01G001560, AI05G006335, AI05G006460, AI05G007052, AI09G011590	XP_013062630.1, XP_013065524.1, XP_013072662.1, XP_013078225.1, XP_013079638.1, XP_013090480.1, XP_013093437.1, XP_013093895.1	Bstr_014923-T1, Bstr_014924-T1, Bstr_029042-T1, Bstr_029687-T1, Bstr_029690-T1, Bstr_030140-T1, Bstr_031612-T1, Bstr_040106-T1, Bstr_040108-T1	CsqKR_Scaf14_34.12, CsqKR_Scaf50_21.10, CsqKR_Scaf99_40.13	XP_011430297.1, XP_011432286.2, XP_011435173.2, XP_011449164.2, XP_019927409.1, XP_034308976.1, XP_034310692.1, XP_034317545.1, XP_034317547.1, XP_034317550.1, XP_034333941.1	evm.model.Hic_asm_3.1578, evm.model.Hic_asm_3.1582, evm.model.Hic_asm_3.665, evm.model.Hic_asm_3.691, evm.model.Hic_asm_3.815.12, evm.model.Hic_asm_3.894, evm.model.Hic_asm_3.967.3	g20510.t1, g25005.t1, g39364.t1, g40194.t1, g40195.t1, g40196.t1, g7756.t1	Mho_016718-T1, Mho_020050-T1, Mho_020850-T1, Mho_020851-T1, Mho_021628-T1, Mho_029837-T1, Mho_030780-T1, Mho_030784-T1, Mho_030785-T1, Mho_030787-T1, Mho_031279-T1	Mco_117_4.26, Mco_560_23.30, Mco_560_23.35, Mco_640_14.54, Mco_640_45.20, Mco_640_46.22, Mco_640_47.25, Mco_66_20.12	XP_029639999.1, XP_036358408.1, XP_036358535.1, XP_036360837.1, XP_036361378.1, XP_036370402.1	Pma_10006187, Pma_22.162, Pma_263.65	XP_025093886.1, XP_025094318.1, XP_025094722.1, XP_025095427.1, XP_025096095.1, XP_025096215.1, XP_025096276.1	EVM0001478.1, EVM0004178.1, EVM0005484.1, EVM0006065.1, EVM0011350.1, EVM0016552.1, EVM0017450.1
OG0000166	AI06G007848, AI06G007850, AI06G007851, AI21G022425, AI24G024395	XP_013064005.1, XP_013068560.1, XP_013085173.1, XP_013085174.1	Bstr_001181-T1, Bstr_001523-T1, Bstr_003956-T1, Bstr_006345-T1	CsqKR_Scaf192_1.23, CsqKR_Scaf460_4.19, CsqKR_Scaf460_4.7	XP_011422060.1, XP_034321981.1, XP_034328200.1, XP_034329452.1	evm.model.Hic_asm_0.1773, evm.model.Hic_asm_0.1904, evm.model.Hic_asm_0.1905, evm.model.Hic_asm_0.1906, evm.model.Hic_asm_0.1907, evm.model.Hic_asm_0.1927, evm.model.Hic_asm_0.2012, evm.model.Hic_asm_0.2013, evm.model.Hic_asm_0.2015, evm.model.Hic_asm_0.2016, evm.model.Hic_asm_0.2380, evm.model.Hic_asm_0.2504, evm.model.Hic_asm_0.2506, evm.model.Hic_asm_0.2878, evm.model.Hic_asm_1.1373, evm.model…	g1859.t1, g20567.t1, g20568.t1, g20569.t1, g20570.t1, g27878.t1, g31046.t1, g31062.t1, g32644.t1, g32647.t1, g32648.t1, g37807.t1, g37808.t1, g37809.t1, g38345.t1, g38346.t1, g38347.t1, g38348.t1, g38350.t1, g38351.t1	Mho_002195-T1, Mho_003196-T1, Mho_003197-T1, Mho_003198-T1, Mho_027611-T1	Mco_560_120.47, Mco_560_121.21		Pma_10000257, Pma_10000968, Pma_10003677, Pma_10020046, Pma_10027138	XP_025080343.1, XP_025080704.1, XP_025081650.1, XP_025082934.1	EVM0000204.1, EVM0002572.1, EVM0003298.1, EVM0003521.1, EVM0005653.1, EVM0007935.1, EVM0010987.1, EVM0011007.1, EVM0017812.1, EVM0019325.1, EVM0021043.1, EVM0022305.1, EVM0023478.1, EVM0023705.1
OG0000167	AI12G014059	XP_013071325.1, XP_013073402.1, XP_013073403.1, XP_013079786.1, XP_013091593.1	Bstr_003301-T1, Bstr_007358-T1, Bstr_009068-T1, Bstr_031387-T1	CsqKR_Scaf256_12.25, CsqKR_Scaf44_31.31, CsqKR_Scaf520_1.30, CsqKR_Scaf8_14.37	XP_011428363.1, XP_011433080.2, XP_011439454.1, XP_011447695.1, XP_011457178.2, XP_019926999.2, XP_034311362.1, XP_034313084.1, XP_034313685.1, XP_034313686.1, XP_034315567.1	evm.model.Hic_asm_10.1769, evm.model.Hic_asm_10.2171, evm.model.Hic_asm_10.2172, evm.model.Hic_asm_10.2173, evm.model.Hic_asm_10.2188, evm.model.Hic_asm_2.1562, evm.model.Hic_asm_3.295, evm.model.Hic_asm_4.1098	g12271.t1, g25777.t1, g27880.t1, g28940.t1, g3371.t1, g4805.t1, g7132.t1, g7287.t1, g9516.t1	Mho_008119-T1, Mho_018854-T1, Mho_020978-T1, Mho_030789-T1, Mho_034624-T1, Mho_045167-T1, Mho_045168-T1, Mho_045170-T1, Mho_045171-T1, Mho_045174-T1, Mho_045176-T1, Mho_045177-T1, Mho_045178-T1, Mho_045179-T1, Mho_045180-T1	Mco_560_31.31, Mco_652_6.64	XP_029634838.1, XP_029637032.1, XP_029642088.1, XP_029642537.1, XP_029651602.1	Pma_10000424, Pma_10000426, Pma_10003897, Pma_10003989, Pma_10010604, Pma_10012306, Pma_10016254, Pma_10016255, Pma_10017535, Pma_10022750	XP_025076397.1, XP_025076398.1, XP_025082958.1, XP_025085756.1, XP_025096543.1, XP_025096545.1, XP_025108680.1	EVM0001844.1, EVM0006256.1, EVM0007328.1, EVM0008192.1, EVM0011531.1, EVM0011947.1, EVM0014398.1, EVM0017385.1, EVM0021132.1, EVM0022350.1, EVM0022813.2, EVM0022921.1
OG0000168	AI03G003975, AI03G003976, AI03G003977, AI11G013605, AI16G018361, AI23G023293, AI23G023295, AI23G023311, AI23G023312, AI23G023337, AI23G023338, AI23G023808, AI27G026269, AI27G026270, AI27G026271, AI27G026273, AI27G026277, AI27G026279, AI27G026281	XP_013070874.1, XP_013075115.1, XP_013083828.1, XP_013083829.1, XP_013087556.1, XP_013087557.1, XP_013088097.1, XP_013088099.1	Bstr_008238-T1, Bstr_012564-T1, Bstr_015785-T1, Bstr_024541-T1, Bstr_024542-T1, Bstr_024543-T1, Bstr_024544-T1, Bstr_024546-T1, Bstr_024707-T1, Bstr_024709-T1, Bstr_028542-T1, Bstr_045345-T1	CsqKR_Scaf130_4.17, CsqKR_Scaf208_6.14, CsqKR_Scaf260_2.37, CsqKR_Scaf402_9.48	XP_011439237.2, XP_011439486.3, XP_034299739.1, XP_034316091.1, XP_034316123.1, XP_034333496.1	evm.model.Hic_asm_10.519, evm.model.Hic_asm_13.777, evm.model.Hic_asm_13.778, evm.model.Hic_asm_13.779, evm.model.Hic_asm_9.429	g10729.t1, g11450.t1, g15930.t1, g19971.t1, g23200.t1, g28383.t1, g31528.t1, g40606.t1, g6486.t1	Mho_011045-T1, Mho_022432-T1, Mho_022435-T1, Mho_022437-T1, Mho_022438-T1, Mho_022439-T1	Mco_123_2.19, Mco_578_6.66, Mco_642_65.59, Mco_642_65.60, Mco_642_65.61, Mco_642_66.13	XP_029637178.1	Pma_10020427, Pma_10030634	XP_025089291.1, XP_025101387.1, XP_025102015.1, XP_025102016.1, XP_025102018.1, XP_025102021.1, XP_025102191.1, XP_025105615.1, XP_025105616.1, XP_025112513.1	EVM0008023.1, EVM0016180.1, EVM0017828.1, EVM0021998.1
OG0000169					XP_019922734.2, XP_034327834.1, XP_034330512.1	evm.model.fragScaff_scaffold_24_pilon.29	g13977.t1, g14195.t1, g21418.t1, g23490.t1, g23548.t1, g27628.t1, g31878.t1, g33013.t1, g33314.t1, g34369.t1, g35487.t1, g37945.t1, g39357.t1, g42892.t1, g4464.t1, g6294.t1, g9229.t1	Mho_007779-T1, Mho_008246-T1, Mho_008341-T1, Mho_008618-T1, Mho_014880-T1, Mho_016285-T1, Mho_018912-T1, Mho_019764-T1, Mho_020045-T1, Mho_020154-T1, Mho_020479-T1, Mho_027146-T1, Mho_028712-T1, Mho_029120-T1, Mho_029695-T1, Mho_029767-T1, Mho_033425-T1, Mho_035270-T1, Mho_037233-T1, Mho_038708-T1, Mho_042734-T1, Mho_047377-T1	Mco_642_59.22		Pma_10001971, Pma_10003679, Pma_10004252, Pma_10006358, Pma_10008879, Pma_10009389, Pma_10011748, Pma_10013852, Pma_10016746, Pma_10017559, Pma_10018079, Pma_10018453, Pma_10019010, Pma_10023294, Pma_10023583, Pma_10025785, Pma_10027082, Pma_10027153, Pma_10028271, Pma_10028813, Pma_10029667, Pma_10029800, Pma_10030586, Pma_10031490, Pma_421.714		EVM0001349.1, EVM0003549.1, EVM0003717.1, EVM0005229.1, EVM0005950.1, EVM0006371.1, EVM0006458.1, EVM0006961.1, EVM0009583.1, EVM0010274.1, EVM0010800.1, EVM0010825.1, EVM0012604.1, EVM0013243.1, EVM0014880.1, EVM0015991.1, EVM0018036.1, EVM0018131.1, EVM0018809.1, EVM0019568.1, EVM0020101.1, EVM0021397.1, EVM0022342.1
OG0000170	AI01G000725, AI01G000750, AI03G004059, AI12G014388, AI12G014748	XP_013062336.1, XP_013073261.1, XP_013076381.1, XP_013076807.1, XP_013087098.1, XP_013087761.1, XP_013091532.1, XP_013095238.1, XP_013095560.1	Bstr_010820-T1, Bstr_013673-T1, Bstr_013701-T1, Bstr_013702-T1, Bstr_013703-T1, Bstr_013879-T1, Bstr_013883-T1	CsqKR_Scaf12_26.20, CsqKR_Scaf12_26.21	XP_034301372.1, XP_034303351.1, XP_034303363.1, XP_034303377.1	evm.model.Hic_asm_1.1499_evm.model.Hic_asm_1.1500, evm.model.Hic_asm_1.323, evm.model.Hic_asm_1.326, evm.model.Hic_asm_1.334, evm.model.Hic_asm_10.597_evm.model.Hic_asm_10.598, evm.model.Hic_asm_17.1552, evm.model.Hic_asm_17.1553, evm.model.Hic_asm_18.101, evm.model.original_scaffold_148_pilon.14	g20411.t1, g20412.t1, g20413.t1, g20414.t1, g20415.t1, g20416.t1, g20417.t1, g20418.t1, g2344.t1, g29610.t1, g29611.t1, g29613.t1, g29614.t1, g30057.t1, g30077.t1, g30078.t1, g30081.t1, g30082.t1, g31612.t1	Mho_011479-T1, Mho_011480-T1, Mho_016466-T1, Mho_016468-T1, Mho_016469-T1, Mho_016475-T1, Mho_016476-T1	Mco_147_16.55, Mco_147_16.65, Mco_42_28.14, Mco_42_34.68, Mco_42_34.77, Mco_42_35.17, Mco_68_2.27	XP_029635689.1	Pma_10003085, Pma_10010069, Pma_10010070, Pma_10018852, Pma_10023979	XP_025081633.1, XP_025081638.1, XP_025082547.1, XP_025082550.1, XP_025082552.1, XP_025082661.1, XP_025084663.1, XP_025084664.1, XP_025084665.1	EVM0000162.1, EVM0001978.1, EVM0005833.1, EVM0006112.1, EVM0019685.1, EVM0021353.1, EVM0023580.1
OG0000171			Bstr_026758-T1	CsqKR_Scaf113_16.19, CsqKR_Scaf41_0.13	XP_011418666.2, XP_011418668.2, XP_011420246.2, XP_011421976.3, XP_011423069.2, XP_011442460.2, XP_011445517.2, XP_011449364.2, XP_011450891.2, XP_034300621.1, XP_034301244.1, XP_034301246.1, XP_034301250.1, XP_034301349.1, XP_034301351.1, XP_034301355.1, XP_034301360.1, XP_034301771.1, XP_034301773.1, XP_034302048.1	evm.model.Hic_asm_13.1101, evm.model.Hic_asm_13.1103, evm.model.Hic_asm_13.1105, evm.model.Hic_asm_13.1249, evm.model.Hic_asm_13.1250, evm.model.Hic_asm_13.1342_evm.model.Hic_asm_13.1343, evm.model.Hic_asm_13.1549, evm.model.Hic_asm_13.281, evm.model.Hic_asm_5.1250, evm.model.original_scaffold_415_pilon.5, evm.model.original_scaffold_415_pilon.6	g1271.t1, g1272.t1, g1274.t1, g1556.t1, g25073.t1, g33106.t1, g34416.t1	Mho_006396-T1, Mho_010486-T1, Mho_011485-T1, Mho_011486-T1, Mho_011487-T1, Mho_011488-T1, Mho_011489-T1, Mho_011491-T1, Mho_011492-T1, Mho_011493-T1, Mho_011499-T1, Mho_011602-T1, Mho_011603-T1, Mho_012374-T1, Mho_013296-T1, Mho_013297-T1, Mho_013406-T1, Mho_013409-T1, Mho_013410-T1, Mho_013565-T1, Mho_013895-T1, Mho_013916-T1	Mco_85_7.28, Mco_85_7.29, Mco_85_7.30		Pma_10011374, Pma_10012195, Pma_10012580, Pma_10015501, Pma_10019705, Pma_10019706, Pma_10021168, Pma_10021739, Pma_10032083, Pma_308.380	XP_025086679.1, XP_025087444.1, XP_025087722.1, XP_025088469.1	EVM0005894.1, EVM0007246.1, EVM0008861.1, EVM0010900.1, EVM0011366.1, EVM0013227.1, EVM0019647.1, EVM0019734.1, EVM0021247.1, EVM0022596.1, EVM0023092.1
OG0000172				CsqKR_Scaf10_8.28, CsqKR_Scaf194_14.14	XP_011412468.2, XP_011412693.2, XP_011417982.2, XP_011427293.2, XP_011433092.2, XP_034305885.1, XP_034305887.1, XP_034315577.1, XP_034315578.1, XP_034324308.1, XP_034324312.1, XP_034324315.1, XP_034328698.1	evm.model.Hic_asm_1.658, evm.model.Hic_asm_1.940, evm.model.Hic_asm_11.2237, evm.model.Hic_asm_14.847	g1349.t1, g1350.t1, g1699.t1, g22577.t1, g23146.t1, g27526.t1, g27527.t1, g37444.t1, g37446.t1, g39513.t1, g39515.t1, g42470.t1, g6515.t1, g7352.t1, g7353.t1, g7354.t1	Mho_001512-T1, Mho_022201-T1, Mho_022203-T1, Mho_031618-T1, Mho_035218-T1, Mho_035221-T1, Mho_040182-T1, Mho_040183-T1	Mco_528_23.22, Mco_620_56.24, Mco_620_56.42, Mco_620_56.65, Mco_620_57.16, Mco_620_57.28, Mco_620_57.78, Mco_620_57.86, Mco_620_57.91		Pma_10006841, Pma_10007835, Pma_10013675, Pma_10018539, Pma_10019908, Pma_10021427, Pma_10030306, Pma_10030540, Pma_10030546, Pma_10032429, Pma_144.311, Pma_410.99, Pma_544.72	XP_025101254.1, XP_025109653.1, XP_025110424.1, XP_025110754.1, XP_025110765.1, XP_025110770.1, XP_025110772.1, XP_025110776.1, XP_025110778.1, XP_025110792.1, XP_025111213.1, XP_025111313.1, XP_025111314.1, XP_025111347.1, XP_025111500.1, XP_025111501.1, XP_025111517.1	EVM0003872.1, EVM0006104.1, EVM0006491.1, EVM0011003.1, EVM0012021.1, EVM0015198.1, EVM0015388.1, EVM0015790.1, EVM0023388.1
OG0000173	AI01G000640, AI01G000642, AI01G000643, AI01G000644, AI01G000645, AI01G000646, AI01G000654, AI03G003407, AI03G003563, AI18G019942, AI25G025024, AI31G028421	XP_013065098.1, XP_013066369.1, XP_013070801.1, XP_013071217.1, XP_013072153.1, XP_013075274.1, XP_013076323.1, XP_013077849.1, XP_013077850.1, XP_013080503.1, XP_013080504.1, XP_013080649.1, XP_013080651.1, XP_013081620.1, XP_013081623.1, XP_013081784.1, XP_013086101.1, XP_013087812.1, XP_013087813.1, XP_013087814.1, XP_013088990.1	Bstr_003034-T1, Bstr_003035-T1, Bstr_009951-T1, Bstr_012732-T1, Bstr_014012-T1, Bstr_014013-T1, Bstr_014067-T1, Bstr_014068-T2, Bstr_014069-T1, Bstr_014102-T1, Bstr_014103-T1, Bstr_014104-T1, Bstr_014105-T2, Bstr_027930-T1, Bstr_027931-T1, Bstr_041201-T1, Bstr_041202-T1, Bstr_041212-T1, Bstr_041215-T1, Bstr_044483-T1, Bstr_045279-T1, Bstr_045281-T1	CsqKR_Scaf21_7.10, CsqKR_Scaf256_2.13, CsqKR_Scaf256_2.16, CsqKR_Scaf256_8.13	XP_011449426.2	evm.model.Hic_asm_3.1324, evm.model.Hic_asm_3.1325	g10081.t1, g10083.t1, g20475.t1, g43643.t1	Mho_027610-T1	Mco_117_4.27, Mco_583_10.41, Mco_583_10.44, Mco_583_10.5, Mco_583_9.31, Mco_583_9.32, Mco_66_2.46	XP_029655098.1, XP_029655104.1, XP_029655433.1, XP_029655975.1, XP_029657539.1, XP_036354754.1	Pma_10010848, Pma_10010849, Pma_10018489	XP_025089877.1, XP_025089878.1, XP_025089879.1, XP_025092862.1, XP_025093582.1, XP_025093890.1	EVM0003685.1
OG0000174	AI03G003425, AI03G003575, AI06G007379, AI08G010074	XP_013063201.1, XP_013087210.1	Bstr_004791-T1, Bstr_014698-T1, Bstr_034594-T1, Bstr_037544-T1	CsqKR_Scaf107_3.3, CsqKR_Scaf107_3.8, CsqKR_Scaf113_16.51, CsqKR_Scaf113_18.3, CsqKR_Scaf185_3.12, CsqKR_Scaf264_8.3, CsqKR_Scaf264_8.8, CsqKR_Scaf264_9.10, CsqKR_Scaf36_51.7, CsqKR_Scaf3_91.8, CsqKR_Scaf69_71.13	XP_011416640.2, XP_011416653.1, XP_011421292.2, XP_011424831.2, XP_011432113.1, XP_019927861.2, XP_034302695.1, XP_034302696.1, XP_034336002.1	evm.model.Hic_asm_0.200	g17556.t1, g24226.t1, g24227.t1, g30197.t1, g30664.t1, g39426.t1, g39427.t1	Mho_007725-T1, Mho_013571-T1, Mho_013576-T1, Mho_019664-T1, Mho_019669-T1, Mho_022926-T1, Mho_039325-T1, Mho_039767-T1	Mco_105_0.14, Mco_109_3.29, Mco_10_42.20, Mco_178_3.13, Mco_19_36.11, Mco_552_23.28, Mco_552_23.29, Mco_623_105.21	XP_029635062.1, XP_029648966.1, XP_029649315.1, XP_029657536.1, XP_029658277.1	Pma_10002247, Pma_10002248, Pma_10002249, Pma_10002250, Pma_10002251, Pma_10002252, Pma_10002253, Pma_10002254, Pma_10007013, Pma_10008030, Pma_10018267, Pma_10021200, Pma_10021896, Pma_10021897, Pma_10023527, Pma_10028462, Pma_10028463, Pma_10028473, Pma_4.1010	XP_025079304.1, XP_025079323.1, XP_025079653.1, XP_025079743.1, XP_025108987.1, XP_025110409.1, XP_025113168.1	EVM0003216.1, EVM0014202.1, EVM0016543.1, EVM0018466.1, EVM0022584.1
OG0000175	AI03G004557, AI04G004709, AI04G004951, AI08G010184, AI22G023078, AI26G025530, AI26G025589, AI26G025592, AI26G025690	XP_013064671.1, XP_013070728.1, XP_013071268.1, XP_013077947.1, XP_013086166.1, XP_013087276.1	Bstr_001097-T1, Bstr_013039-T1, Bstr_017478-T1, Bstr_017586-T1, Bstr_018537-T1, Bstr_023718-T1, Bstr_034720-T1, Bstr_035911-T1, Bstr_035912-T1		XP_011413487.2, XP_011427825.2, XP_011446556.1, XP_011450193.2, XP_011450196.1, XP_011453683.2, XP_011455806.1, XP_011457132.2, XP_011457133.1, XP_019929246.2, XP_034335898.1	evm.model.Hic_asm_17.1074, evm.model.Hic_asm_17.1098, evm.model.Hic_asm_17.1099, evm.model.Hic_asm_17.1124, evm.model.Hic_asm_17.1258, evm.model.original_scaffold_224_pilon.7.1	g15817.t1, g15819.t1, g15826.t1, g2521.t1, g2523.t1, g32584.t1, g32586.t1, g36059.t1, g36062.t1	Mho_005455-T1, Mho_005974-T1, Mho_005975-T1, Mho_006004-T1, Mho_007598-T1, Mho_007599-T1, Mho_007601-T1, Mho_007602-T1, Mho_008165-T1, Mho_008444-T1	Mco_3_13.38, Mco_3_142.15, Mco_3_72.20, Mco_3_73.11, Mco_3_8.9, Mco_3_9.20	XP_029647541.2	Pma_10009450, Pma_10015651, Pma_10016007, Pma_10016009, Pma_10016010, Pma_10019716, Pma_10023849, Pma_10030024	XP_025075936.1, XP_025076125.1, XP_025076381.1, XP_025115483.1	EVM0002806.1, EVM0004104.1, EVM0007744.1, EVM0008840.1, EVM0011459.1, EVM0014048.1, EVM0014731.1, EVM0014811.1, EVM0021369.1, EVM0022411.1, EVM0022711.1
OG0000176	AI06G007854, AI06G008215, AI06G008263, AI06G008264, AI06G008271	XP_013064750.1, XP_013075460.1, XP_013094516.1, XP_013094521.1	Bstr_006341-T1, Bstr_007049-T1, Bstr_007051-T1, Bstr_007055-T1, Bstr_007060-T1	CsqKR_Scaf35_49.25, CsqKR_Scaf35_50.11, CsqKR_Scaf35_50.12, CsqKR_Scaf35_50.13, CsqKR_Scaf478_1.16, CsqKR_Scaf5_2.10, CsqKR_Scaf5_2.11, CsqKR_Scaf5_2.9	XP_011439867.2, XP_011439871.2, XP_011440881.2, XP_034313026.1	evm.model.Hic_asm_0.2467, evm.model.Hic_asm_10.1013, evm.model.Hic_asm_10.2224, evm.model.Hic_asm_10.2225, evm.model.Hic_asm_10.2229, evm.model.Hic_asm_4.181	g15087.t1, g19846.t1, g19847.t1, g19848.t1, g19849.t1, g19850.t1, g19851.t1, g19852.t1, g19853.t1, g26346.t1, g29929.t1, g30417.t1, g30424.t1, g30427.t1, g30429.t1, g30430.t1, g30431.t1, g30432.t1	Mho_037640-T1, Mho_037641-T1, Mho_041157-T1, Mho_044577-T1, Mho_044859-T1, Mho_047330-T1	Mco_1_1.13, Mco_1_1.34, Mco_1_2.19, Mco_1_2.22, Mco_1_229.12, Mco_1_230.43, Mco_1_3.10, Mco_1_3.7, Mco_1_4.30, Mco_1_4.33, Mco_48_4.42	XP_029642103.1, XP_029643111.1	Pma_10006078, Pma_10006079, Pma_10006080, Pma_10009555, Pma_10009556, Pma_10009557	XP_025098650.1, XP_025104633.1, XP_025105193.1, XP_025105505.1, XP_025105653.1, XP_025105757.1, XP_025105775.1	EVM0003959.1, EVM0007051.1, EVM0007616.1, EVM0009189.1, EVM0011244.1, EVM0011889.1, EVM0014278.1, EVM0015512.1
OG0000177	AI31G028337	XP_013066495.1, XP_013069578.1, XP_013077517.1, XP_013082505.1	Bstr_010881-T1, Bstr_010882-T1, Bstr_013520-T1, Bstr_019315-T1, Bstr_038698-T1	CsqKR_Scaf200_5.21, CsqKR_Scaf20_5.13, CsqKR_Scaf336_10.27	XP_011414681.2, XP_011425924.2, XP_011437788.2, XP_011438209.2, XP_011440696.2, XP_019926944.2, XP_034301079.1, XP_034301083.1, XP_034306117.1, XP_034306132.1, XP_034337408.1, XP_034337410.1, XP_034337411.1	evm.model.Hic_asm_0.908, evm.model.Hic_asm_1.1287, evm.model.Hic_asm_1.1289, evm.model.Hic_asm_1.1790, evm.model.Hic_asm_11.2134, evm.model.Hic_asm_14.641, evm.model.Hic_asm_3.107, evm.model.Hic_asm_7.92, evm.model.Hic_asm_8.499, evm.model.Hic_asm_9.440, evm.model.original_scaffold_440_pilon.267	g10806.t1, g10809.t1, g10810.t1, g11214.t1, g12812.t1, g15625.t1, g2026.t1, g21199.t1, g27022.t1, g27023.t1, g27700.t1, g3098.t1, g34641.t1, g38867.t1, g42359.t1	Mho_007861-T1, Mho_011755-T1, Mho_011758-T1, Mho_015996-T1, Mho_016161-T1, Mho_023167-T1, Mho_024560-T1, Mho_035702-T1, Mho_035706-T1	Mco_42_43.69, Mco_54_12.48, Mco_637_35.56, Mco_637_35.57	XP_036366160.1	Pma_10005022, Pma_10006483, Pma_10019004, Pma_10021845, Pma_10022575, Pma_10026196, Pma_10027581, Pma_10029416, Pma_10030631, Pma_10031547, Pma_279.110, Pma_98.347	XP_025083600.1, XP_025084432.1, XP_025084644.1	EVM0001961.1, EVM0005933.1, EVM0007216.1, EVM0010585.1, EVM0010837.1, EVM0011360.1, EVM0011418.1, EVM0014598.1, EVM0019670.1
OG0000178		XP_013061234.1, XP_013068933.1, XP_013077585.1, XP_013096745.1	Bstr_003971-T1, Bstr_007063-T1, Bstr_013171-T1, Bstr_047723-T1, Bstr_048953-T1, Bstr_049060-T1		XP_011451527.2, XP_034307803.1, XP_034319329.1, XP_034328176.1, XP_034335307.1	evm.model.Hic_asm_0.1108, evm.model.Hic_asm_13.1840, evm.model.Hic_asm_16.1568, evm.model.Hic_asm_8.445, evm.model.original_scaffold_111_pilon.5, evm.model.original_scaffold_224_pilon.1, evm.model.original_scaffold_224_pilon.2, evm.model.original_scaffold_224_pilon.3	g1132.t1, g2044.t1, g23364.t1, g2675.t1, g27002.t1, g2820.t1, g31296.t1, g364.t1, g365.t1, g3659.t1, g371.t1, g372.t1, g37606.t1, g41960.t1, g43797.t1, g43798.t1	Mho_020709-T1, Mho_020710-T1, Mho_020979-T1, Mho_027956-T1, Mho_029603-T1, Mho_043212-T1	Mco_87_21.1	XP_029636843.1, XP_029637538.1, XP_029639395.1, XP_029644302.1, XP_029645334.1, XP_036356647.1, XP_036365365.1, XP_036370415.1	Pma_10019094, Pma_10025813, Pma_10028491	XP_025075948.1, XP_025080420.1, XP_025093775.1, XP_025116124.1, XP_025116160.1	EVM0001167.1, EVM0003179.1, EVM0004734.1, EVM0007905.1, EVM0008132.1, EVM0008997.1, EVM0009903.1, EVM0010086.1, EVM0010655.1, EVM0012496.1, EVM0012894.1, EVM0012979.1, EVM0014122.1, EVM0015350.1, EVM0015866.1, EVM0018163.1, EVM0018179.1, EVM0019136.1, EVM0019344.1, EVM0019517.1, EVM0020909.1, EVM0022265.1, EVM0022367.1, EVM0022778.1, EVM0022795.1, EVM0023393.1, EVM0023967.1, EVM0023977.1
OG0000179	AI01G001533, AI01G001534, AI15G017232	XP_013064448.1, XP_013066039.1, XP_013072706.1, XP_013075463.1, XP_013078914.1, XP_013080282.1, XP_013080481.1, XP_013082979.1, XP_013084301.1, XP_013093844.1, XP_013094697.1, XP_013095593.1	Bstr_013580-T1, Bstr_021349-T1, Bstr_030445-T1, Bstr_031326-T1, Bstr_031328-T1, Bstr_031329-T1, Bstr_031334-T1, Bstr_033137-T1, Bstr_041229-T1	CsqKR_Scaf112_3.36, CsqKR_Scaf196_3.18, CsqKR_Scaf214_0.44, CsqKR_Scaf247_5.10, CsqKR_Scaf312_1.14, CsqKR_Scaf312_1.23, CsqKR_Scaf31_14.8, CsqKR_Scaf801_0.1, CsqKR_Scaf801_0.6, CsqKR_Scaf99_2.33	XP_011437048.2, XP_011444680.2, XP_011449006.2, XP_019923835.2, XP_034308610.1	evm.model.Hic_asm_18.934, evm.model.Hic_asm_18.946, evm.model.Hic_asm_3.1333.2, evm.model.Hic_asm_3.1334, evm.model.Hic_asm_3.1335, evm.model.Hic_asm_5.85, evm.model.Hic_asm_5.86, evm.model.Hic_asm_7.1364, evm.model.Hic_asm_7.172, evm.model.Hic_asm_7.905	g1433.t1, g1440.t1, g14697.t1, g23552.t1, g23553.t1, g23555.t1, g24898.t1, g24899.t1, g27674.t1, g33054.t1, g36425.t1, g44048.t1	Mho_003564-T1, Mho_017447-T1, Mho_031717-T1, Mho_044077-T1, Mho_044078-T1	Mco_13_25.41, Mco_13_25.44, Mco_530_14.45, Mco_90_18.9, Mco_90_19.57, Mco_90_19.60	XP_029654139.2	Pma_10001081, Pma_10001344, Pma_10020931, Pma_10020932, Pma_10024757, Pma_10030138	XP_025093750.1, XP_025093757.1, XP_025094227.1, XP_025095203.1, XP_025107455.1	EVM0000350.1, EVM0000589.1, EVM0008650.1, EVM0012810.1, EVM0023394.1
OG0000180									Mco_160_13.36, Mco_160_14.20, Mco_160_14.21, Mco_160_14.22, Mco_36_0.47, Mco_38_2.66, Mco_575_53.26, Mco_575_54.23, Mco_575_54.51, Mco_575_56.101			XP_025080022.1, XP_025080034.1, XP_025080933.1, XP_025080934.1, XP_025080935.1, XP_025080936.1, XP_025080941.1, XP_025080944.1, XP_025080945.1, XP_025080950.1, XP_025080952.1, XP_025080954.1, XP_025080956.1, XP_025080962.1, XP_025080963.1, XP_025080966.1, XP_025080967.1, XP_025080969.1, XP_025080970.1, XP_025080971.1, XP_025080974.1, XP_025080976.1, XP_025080979.1, XP_025111669.1, XP_025111673.1,…
OG0000181	AI02G002778, AI02G002779, AI09G011199, AI20G021768	XP_013068428.1, XP_013069828.1, XP_013069830.1, XP_013069845.1, XP_013086734.1	Bstr_011462-T1, Bstr_011463-T1, Bstr_011464-T1, Bstr_013670-T1, Bstr_038414-T1	CsqKR_Scaf12_45.20, CsqKR_Scaf336_10.25, CsqKR_Scaf336_10.5, CsqKR_Scaf336_12.0, CsqKR_Scaf38_11.12	XP_019926127.2, XP_034326214.1	evm.model.Hic_asm_0.1080, evm.model.Hic_asm_0.1081, evm.model.Hic_asm_0.1083, evm.model.Hic_asm_1.547, evm.model.Hic_asm_13.764, evm.model.Hic_asm_13.766, evm.model.Hic_asm_13.767, evm.model.Hic_asm_13.768, evm.model.Hic_asm_13.769, evm.model.Hic_asm_13.770, evm.model.Hic_asm_13.771, evm.model.Hic_asm_13.773, evm.model.Hic_asm_13.776, evm.model.Hic_asm_18.1980, evm.model.Hic_asm_18.1993, evm.mode…	g17854.t1, g19620.t1, g27657.t1, g32778.t1, g34415.t1, g3770.t1, g7972.t1	Mho_014170-T1, Mho_022276-T1	Mco_182_2.44, Mco_488_1.18, Mco_488_1.32, Mco_552_27.37, Mco_563_0.35, Mco_574_2.70, Mco_574_38.79, Mco_628_19.50, Mco_633_52.22	XP_029633852.1, XP_029658290.2	Pma_10006233, Pma_10016732, Pma_10018631, Pma_10018632, Pma_10018987, Pma_10022267, Pma_10022496, Pma_10026151, Pma_133.4, Pma_387.158	XP_025079497.1, XP_025080189.1, XP_025084698.1, XP_025089886.1, XP_025092475.1, XP_025092476.1, XP_025092603.1, XP_025107327.1, XP_025110059.1, XP_025110655.1, XP_025111104.1	EVM0003623.1, EVM0005118.1, EVM0018844.1
OG0000182	AI03G003307, AI03G003308, AI06G007411, AI10G012713, AI10G012714, AI23G023439, AI28G027009	XP_013060947.1, XP_013063284.1, XP_013064213.1, XP_013066355.1, XP_013066379.1, XP_013076489.1, XP_013077134.1, XP_013080342.1, XP_013093563.1, XP_013096371.1	Bstr_009542-T1, Bstr_009548-T1, Bstr_011133-T1, Bstr_012027-T1, Bstr_014107-T1, Bstr_014108-T1, Bstr_020465-T1, Bstr_028060-T1, Bstr_041266-T1, Bstr_041276-T1, Bstr_041278-T1	CsqKR_Scaf50_29.21, CsqKR_Scaf55_30.13, CsqKR_Scaf793_0.10	XP_011430873.1, XP_011446491.2, XP_011452634.2, XP_034318848.1, XP_034318849.1, XP_034318850.1, XP_034318852.1, XP_034331232.1, XP_034331235.1, XP_034331240.1	evm.model.Hic_asm_13.1287, evm.model.Hic_asm_14.563, evm.model.Hic_asm_17.1667, evm.model.Hic_asm_9.458, evm.model.Hic_asm_9.459_evm.model.Hic_asm_9.460	g10557.t1, g12791.t1, g39267.t1, g41094.t1, g41095.t1, g41112.t1, g42882.t1, g42883.t1, g42884.t1	Mho_012050-T1, Mho_024417-T1, Mho_024935-T1, Mho_024936-T1, Mho_024937-T1, Mho_024938-T1, Mho_042452-T1, Mho_042453-T1	Mco_590_70.56, Mco_590_70.64, Mco_624_4.85	XP_029640619.1, XP_029640626.1, XP_029644675.1	Pma_10003005, Pma_10003006, Pma_10003007, Pma_10003673, Pma_10003674, Pma_10015672, Pma_10025294, Pma_10026392	XP_025084254.1, XP_025084256.1, XP_025097391.1, XP_025097582.1, XP_025097736.1	EVM0001977.1, EVM0003862.2, EVM0009945.1, EVM0010427.1, EVM0010598.1, EVM0012778.1
OG0000183	AI05G006483, AI07G009535, AI07G009704, AI13G015654, AI13G015657, AI15G017671, AI19G020362, AI26G025263	XP_013061880.1, XP_013062738.1, XP_013065426.1, XP_013065453.1, XP_013070470.1, XP_013070984.1, XP_013085691.1, XP_013086333.1, XP_013091416.1, XP_013093087.1, XP_013096806.1	Bstr_009669-T1, Bstr_009670-T1, Bstr_021457-T1, Bstr_021655-T1, Bstr_021656-T1, Bstr_021657-T1, Bstr_021658-T1, Bstr_021659-T1, Bstr_029809-T1, Bstr_039123-T1, Bstr_043545-T1, Bstr_046786-T1	CsqKR_Scaf175_21.4	XP_011452864.2	evm.model.Hic_asm_0.49, evm.model.Hic_asm_15.1830, evm.model.Hic_asm_15.583, evm.model.Hic_asm_3.1235, evm.model.Hic_asm_8.203, evm.model.Hic_asm_8.21, evm.model.Hic_asm_8.215, evm.model.Hic_asm_8.22, evm.model.Hic_asm_8.30, evm.model.Hic_asm_8.31	g14150.t1, g18781.t1, g18782.t1, g20264.t1, g25911.t1, g25912.t1, g27502.t1, g27503.t1, g33161.t1, g35689.t1, g41885.t1, g6536.t1, g6538.t1	Mho_010062-T1, Mho_010072-T1	Mco_153_31.68, Mco_519_2.17, Mco_519_2.21, Mco_519_2.22, Mco_519_2.38, Mco_519_3.45, Mco_603_5.86, Mco_615_2.65, Mco_623_42.45, Mco_623_43.26	XP_029635265.1, XP_029639524.2	Pma_10008525	XP_025075979.1, XP_025076158.1, XP_025076171.1, XP_025076407.1, XP_025076417.1, XP_025076452.1, XP_025076797.1, XP_025091135.1, XP_025096906.1, XP_025098841.1, XP_025103217.1, XP_025105300.1, XP_025105384.1, XP_025114448.1, XP_025116298.1	EVM0016312.1, EVM0022000.1
OG0000184	AI10G012345, AI28G026865	XP_013061867.1, XP_013063769.1, XP_013070166.1, XP_013071106.1, XP_013074867.1, XP_013075750.1, XP_013076989.1, XP_013078579.1, XP_013089333.1, XP_013090316.1, XP_013095744.1	Bstr_041396-T2, Bstr_041397-T1, Bstr_041400-T1, Bstr_041401-T1, Bstr_041402-T1	CsqKR_Scaf1001_0.3, CsqKR_Scaf3_24.38, CsqKR_Scaf672_0.16, CsqKR_Scaf73_0.21, CsqKR_Scaf73_0.22, CsqKR_Scaf99_31.7	XP_011425300.1, XP_011451182.2, XP_034331116.1	evm.model.Hic_asm_14.1019, evm.model.Hic_asm_14.1109, evm.model.Hic_asm_14.455, evm.model.Hic_asm_2.1038, evm.model.Hic_asm_9.281, evm.model.Hic_asm_9.283	g12181.t1, g12671.t1, g12672.t1, g14740.t1, g17530.t1, g17531.t1, g17538.t1, g17542.t1, g17543.t1, g19746.t1, g19748.t1, g19750.t1, g33007.t1, g33008.t1, g33009.t1, g33010.t1, g7863.t1, g7864.t1, g7865.t1	Mho_021977-T1, Mho_021980-T1, Mho_024528-T1	Mco_540_53.52, Mco_540_53.77, Mco_622_9.50, Mco_622_9.53, Mco_624_2.107, Mco_624_2.119	XP_036367117.1	Pma_10011610, Pma_10011612, Pma_10019058, Pma_10019059, Pma_10019060, Pma_10022137, Pma_10022446	XP_025097403.1, XP_025097404.1, XP_025098676.1, XP_025098723.1, XP_025099239.1, XP_025099240.1, XP_025099241.1, XP_025099666.1, XP_025099725.1, XP_025099743.1, XP_025099744.1, XP_025099745.1, XP_025099747.1, XP_025099749.1	EVM0003331.1, EVM0017586.1, EVM0018278.1, EVM0018539.1, EVM0021433.2
OG0000185	AI11G014028, AI11G014031, AI11G014032, AI18G019919, AI22G023252, AI29G027701	XP_013064672.1, XP_013089805.1	Bstr_002322-T1, Bstr_002326-T1, Bstr_033566-T1	CsqKR_Scaf264_6.22, CsqKR_Scaf99_0.77, CsqKR_Scaf99_0.80	XP_011416641.2, XP_011416645.1, XP_011416647.2, XP_011416650.1, XP_011416661.1, XP_011450417.1, XP_034302699.1, XP_034328628.1, XP_034336004.1	evm.model.Hic_asm_15.461, evm.model.Hic_asm_6.684	g22648.t1, g2658.t1, g39417.t1	Mho_001153-T1, Mho_007724-T1, Mho_010949-T1, Mho_013575-T1, Mho_041621-T1	Mco_19_17.22, Mco_379_0.15, Mco_381_0.6, Mco_381_0.8, Mco_425_0.11, Mco_425_0.9, Mco_426_0.16, Mco_426_0.18, Mco_431_0.10, Mco_500_0.24, Mco_513_0.4, Mco_546_0.12, Mco_546_0.13	XP_029633098.1, XP_029640503.2, XP_029640573.1, XP_029640574.1, XP_029640577.1, XP_029640745.2, XP_029641075.1, XP_029641118.1, XP_029641119.1, XP_029641956.1, XP_029643398.1, XP_029647821.1, XP_029650167.1, XP_029652192.1, XP_029653485.1, XP_029653486.1, XP_029653488.1, XP_029654398.1, XP_029654403.1, XP_029655792.1, XP_029655896.1, XP_029656621.1, XP_029657010.1, XP_029657015.1	Pma_162.23	XP_025103882.1, XP_025105563.1, XP_025109473.1	EVM0000709.1, EVM0002217.1, EVM0007085.1, EVM0008186.1, EVM0009450.1, EVM0009766.1, EVM0012200.1, EVM0012452.1, EVM0016007.1, EVM0016389.1, EVM0016563.1, EVM0017419.1, EVM0018399.1, EVM0020799.1
OG0000186	AI11G014029, AI11G014033, AI15G017022, AI18G019918, AI29G027693, AI29G027697, AI29G027704	XP_013078918.1, XP_013086290.1	Bstr_002325-T1, Bstr_002329-T1, Bstr_021620-T1	CsqKR_Scaf19_4.14, CsqKR_Scaf704_1.37, CsqKR_Scaf99_0.26, CsqKR_Scaf99_0.78	XP_011420805.1, XP_034302697.1, XP_034302698.1, XP_034302705.1, XP_034303252.1, XP_034336003.1	evm.model.Hic_asm_0.1148, evm.model.Hic_asm_0.1320, evm.model.Hic_asm_8.286	g26790.t1, g41946.t1	Mho_010932-T1, Mho_013572-T1, Mho_032317-T1, Mho_042314-T1	Mco_143_0.115, Mco_425_0.122, Mco_427_0.3, Mco_513_0.3, Mco_546_0.11, Mco_662_1.50, Mco_6_0.27	XP_029633407.1, XP_029640415.1, XP_029640568.1, XP_029641078.1, XP_029641112.1, XP_029641113.1, XP_029641651.1, XP_029642239.1, XP_029643631.1, XP_029645933.1, XP_029648407.1, XP_029650812.1, XP_029652070.1, XP_029653496.1, XP_029654011.1, XP_029654396.1, XP_029654401.1, XP_029655184.1, XP_029655312.1, XP_029655790.1, XP_029655893.1, XP_029656619.1, XP_029657014.1, XP_029657016.1, XP_036361619.1	Pma_352.416	XP_025102488.1, XP_025104607.1, XP_025104651.1, XP_025105565.1, XP_025105566.1, XP_025113223.1	EVM0000482.1, EVM0000877.1, EVM0002031.1, EVM0003363.1, EVM0004373.1, EVM0004710.1, EVM0005876.1, EVM0008552.1, EVM0014675.1, EVM0017602.1, EVM0018429.1, EVM0018812.1, EVM0019042.1, EVM0019170.1, EVM0020296.1, EVM0021730.1, EVM0022728.1, EVM0023669.1
OG0000187	AI16G018649	XP_013082408.1		CsqKR_Scaf64_9.34	XP_011418568.2, XP_011421284.2, XP_011424993.3, XP_011453254.2, XP_011453793.2, XP_019918611.2, XP_019919346.2, XP_034299019.1, XP_034301475.1, XP_034303122.1, XP_034306281.1, XP_034308477.1, XP_034310655.1, XP_034313447.1, XP_034314080.1, XP_034315248.1, XP_034317149.1, XP_034317151.1, XP_034317185.1, XP_034320820.1, XP_034322433.1, XP_034323195.1, XP_034325017.1, XP_034326427.1, XP_034338825.1	evm.model.Hic_asm_12.1945, evm.model.Hic_asm_13.1488	g11262.t1, g11485.t1, g18587.t1, g18589.t1, g2441.t1, g33565.t1, g34193.t1, g36717.t1, g37189.t1, g37627.t1, g43773.t1, g8105.t1	Mho_003613-T1, Mho_005503-T1, Mho_008241-T1, Mho_019277-T1, Mho_020982-T1, Mho_022063-T1, Mho_030374-T1, Mho_033254-T1, Mho_035128-T1, Mho_036052-T1, Mho_039360-T1	Mco_106_1.139, Mco_178_1.39, Mco_525_0.64, Mco_553_0.24, Mco_575_22.52, Mco_575_22.53, Mco_623_12.47, Mco_659_0.37	XP_029651090.1	Pma_10002470, Pma_10003477, Pma_10003957, Pma_10006387, Pma_10011272, Pma_10017463, Pma_10021795, Pma_10031088	XP_025077922.1, XP_025089364.1, XP_025094173.1, XP_025115040.1	EVM0001058.1, EVM0001331.1, EVM0002252.1, EVM0004214.1, EVM0012115.1, EVM0012745.1, EVM0015606.1, EVM0016223.1, EVM0018150.1, EVM0021272.1, EVM0021465.1, EVM0021627.1, EVM0021738.1, EVM0024002.1
OG0000188				CsqKR_Scaf295_0.11, CsqKR_Scaf295_1.7, CsqKR_Scaf301_0.11	XP_011433237.2, XP_019924520.2, XP_034299592.1, XP_034299633.1, XP_034299635.1, XP_034299636.1, XP_034300630.1, XP_034300633.1, XP_034300634.1, XP_034300653.1, XP_034301038.1, XP_034302101.1, XP_034302251.1, XP_034303600.1, XP_034303601.1, XP_034303602.1, XP_034303699.1, XP_034303713.1, XP_034303736.1, XP_034303740.1, XP_034303746.1, XP_034311340.1, XP_034311366.1, XP_034312013.1, XP_034312014.1,…	evm.model.Hic_asm_0.2169, evm.model.Hic_asm_0.31, evm.model.Hic_asm_1.124, evm.model.Hic_asm_1.374, evm.model.Hic_asm_1.375, evm.model.Hic_asm_1.420, evm.model.Hic_asm_1.45, evm.model.Hic_asm_3.901.1, evm.model.Hic_asm_4.13, evm.model.Hic_asm_4.1653, evm.model.Hic_asm_4.1654, evm.model.Hic_asm_4.1655, evm.model.Hic_asm_4.1658, evm.model.Hic_asm_4.357, evm.model.Hic_asm_4.372, evm.model.Hic_asm_4.…	g1443.t1, g16845.t1, g20599.t1, g35132.t1	Mho_010584-T1, Mho_010585-T1, Mho_010586-T1, Mho_010587-T1, Mho_010588-T1, Mho_011106-T1, Mho_011111-T1, Mho_011147-T1, Mho_011148-T1, Mho_011166-T1, Mho_011168-T1, Mho_011177-T1, Mho_011179-T1, Mho_011190-T1, Mho_011191-T1, Mho_011192-T1, Mho_011193-T1, Mho_011194-T1, Mho_036655-T1, Mho_036656-T1, Mho_045264-T1, Mho_045273-T1, Mho_045276-T1		XP_029646430.2	Pma_10003086, Pma_10016556, Pma_29.418		EVM0004539.1, EVM0006095.1, EVM0013022.1, EVM0018400.1, EVM0019226.1, EVM0019988.1
OG0000189	AI04G005436, AI24G024554	XP_013065857.1, XP_013065863.1, XP_013065893.1, XP_013065895.1, XP_013078946.1, XP_013079394.1, XP_013080598.1, XP_013080599.1, XP_013083785.1	Bstr_018078-T1, Bstr_018079-T1, Bstr_023552-T1, Bstr_025345-T1, Bstr_025346-T1, Bstr_025963-T1, Bstr_032001-T1, Bstr_032845-T1, Bstr_037379-T1, Bstr_039038-T1, Bstr_039039-T1, Bstr_043408-T1, Bstr_046181-T1, Bstr_046183-T1, Bstr_046186-T1, Bstr_046189-T1, Bstr_046194-T1, Bstr_046196-T1, Bstr_046199-T1, Bstr_046200-T1	CsqKR_Scaf307_4.13, CsqKR_Scaf307_4.14, CsqKR_Scaf307_4.15	XP_011416061.2, XP_011416064.2, XP_011416067.1, XP_011428737.2, XP_011429695.1, XP_034333762.1	evm.model.Hic_asm_17.1754, evm.model.Hic_asm_17.1756.1, evm.model.Hic_asm_17.466, evm.model.Hic_asm_17.792, evm.model.Hic_asm_17.994, evm.model.Hic_asm_5.292	g22477.t1, g22478.t1, g22481.t1	Mho_004230-T1, Mho_004231-T1, Mho_005397-T1, Mho_005609-T1, Mho_005614-T1, Mho_005617-T1, Mho_008858-T1, Mho_008859-T1, Mho_021568-T1, Mho_032915-T1	Mco_3_166.36, Mco_3_166.40, Mco_3_54.46	XP_029633308.2, XP_029633520.2, XP_029633521.2, XP_029634295.1, XP_036357241.1	Pma_10003264, Pma_10016367, Pma_10021622, Pma_10023166, Pma_10024934, Pma_10029257, Pma_10029259, Pma_10029261	XP_025075934.1, XP_025076084.1, XP_025114901.1	EVM0001240.1, EVM0003104.1, EVM0008929.1, EVM0009205.1, EVM0010463.1, EVM0012487.1, EVM0018287.1, EVM0018357.1, EVM0018726.1
OG0000190	AI18G019638, AI18G020094, AI20G021790	XP_013089946.1, XP_013092685.1	Bstr_027814-T1	CsqKR_Scaf103_6.13, CsqKR_Scaf103_6.24, CsqKR_Scaf103_7.2, CsqKR_Scaf75_31.19	XP_011426279.1, XP_011426280.1, XP_011436512.2, XP_011437832.2, XP_011438733.2, XP_011448026.2, XP_011449335.1, XP_011449751.2, XP_034299974.1, XP_034299999.1, XP_034303129.1, XP_034304359.1, XP_034305348.1, XP_034307839.1	evm.model.Hic_asm_13.1352, evm.model.Hic_asm_13.1367, evm.model.Hic_asm_13.1368, evm.model.Hic_asm_13.1371, evm.model.Hic_asm_13.1373, evm.model.Hic_asm_13.1473, evm.model.Hic_asm_13.1484, evm.model.Hic_asm_13.1485.1, evm.model.Hic_asm_13.15.1, evm.model.Hic_asm_13.1714, evm.model.Hic_asm_13.1716, evm.model.Hic_asm_13.1717, evm.model.Hic_asm_13.2056	g18523.t1, g1864.t1, g24393.t1, g27837.t1, g29900.t1, g6359.t1	Mho_004627-T1, Mho_013430-T1, Mho_013431-T1, Mho_014183-T1, Mho_014184-T1, Mho_014186-T1, Mho_014458-T1, Mho_014466-T1, Mho_014467-T1, Mho_014468-T1, Mho_020268-T1, Mho_034287-T1	Mco_581_150.30, Mco_581_150.31, Mco_85_20.23	XP_029643878.2, XP_029643891.2, XP_029644196.1, XP_029644278.1, XP_029653830.1	Pma_10009573, Pma_10010406, Pma_10015937, Pma_10015939, Pma_10017571, Pma_10022265, Pma_10023406, Pma_10031616, Pma_534.363	XP_025088016.1, XP_025088017.1, XP_025088317.1	EVM0003574.1, EVM0003776.1, EVM0006201.1, EVM0006264.1, EVM0007354.1, EVM0008699.1, EVM0011012.1, EVM0013654.1, EVM0019351.1, EVM0020892.1, EVM0023476.1, EVM0023980.1
OG0000191	AI31G028249	XP_013060965.1, XP_013095786.1, XP_013095797.1	Bstr_011841-T1, Bstr_041160-T1, Bstr_046829-T1	CsqKR_Scaf14_22.24, CsqKR_Scaf193_12.12, CsqKR_Scaf348_0.10	XP_011424369.2, XP_011437373.2, XP_019923953.2, XP_019927116.2, XP_034311054.1, XP_034315381.1	evm.model.Hic_asm_0.1673, evm.model.Hic_asm_1.972, evm.model.Hic_asm_11.292, evm.model.Hic_asm_11.991, evm.model.Hic_asm_13.1579, evm.model.Hic_asm_17.690, evm.model.Hic_asm_17.691, evm.model.Hic_asm_17.692, evm.model.Hic_asm_18.1337, evm.model.Hic_asm_18.159, evm.model.Hic_asm_3.1125, evm.model.Hic_asm_6.569, evm.model.Hic_asm_8.458, evm.model.Hic_asm_8.733, evm.model.Hic_asm_8.735, evm.model.Hi…	g13844.t1, g13846.t1, g13847.t1, g29073.t1, g29074.t1, g29077.t1, g32304.t1, g34911.t1, g42148.t1	Mho_014593-T1, Mho_014595-T1, Mho_017734-T1, Mho_017736-T1, Mho_017737-T1, Mho_018665-T1, Mho_030901-T1	Mco_560_103.50, Mco_561_7.57, Mco_623_48.75, Mco_628_8.24, Mco_628_8.56, Mco_640_35.24, Mco_640_35.55	XP_029639195.1, XP_029646730.2, XP_029647235.2, XP_029647236.1	Pma_10003456, Pma_10003464, Pma_10005883, Pma_10009578, Pma_10009579, Pma_10014517, Pma_10016174, Pma_10018626, Pma_10021399, Pma_10021911, Pma_10022096, Pma_10027517, Pma_10028722	XP_025088600.1, XP_025095181.1, XP_025095525.1, XP_025097695.1, XP_025115694.1	EVM0002535.1, EVM0002828.1, EVM0004182.1, EVM0005478.1, EVM0005759.1, EVM0007451.1, EVM0012531.1, EVM0013255.1, EVM0022495.1, EVM0022943.1
OG0000192		XP_013077237.1		CsqKR_Scaf165_16.5, CsqKR_Scaf35_38.34	XP_011427385.2, XP_011440876.2, XP_034300556.1, XP_034306482.1, XP_034315489.1, XP_034326066.1, XP_034326220.1, XP_034336051.1	evm.model.original_scaffold_440_pilon.213, evm.model.original_scaffold_440_pilon.214	g10162.t1, g11598.t1, g17249.t1, g17478.t1, g17479.t1, g17481.t1, g30784.t1, g3642.t1, g43451.t1, g9487.t1, g9488.t1	Mho_003315-T1, Mho_012721-T1, Mho_026151-T1, Mho_032178-T1, Mho_037914-T1	Mco_10_12.74, Mco_591_95.24	XP_029633793.1, XP_029637971.1, XP_029639410.1, XP_029640423.1, XP_029641224.1, XP_029641258.1, XP_029641881.1, XP_029642547.1, XP_029643506.1, XP_029645317.1, XP_029646287.1, XP_029648022.1, XP_029649971.1, XP_029653592.1, XP_029653905.1, XP_029654513.1, XP_029654756.1, XP_029655265.1, XP_029655536.1, XP_029655976.1, XP_029657039.1, XP_029657807.1, XP_036354876.1, XP_036357762.1, XP_036362848.1	Pma_10008016, Pma_10008391, Pma_10008560, Pma_10016048, Pma_10024936, Pma_10026046, Pma_10026093, Pma_10026599, Pma_10027174, Pma_10029181	XP_025076782.1, XP_025088181.1, XP_025099953.1, XP_025099955.1, XP_025101486.1, XP_025103782.1, XP_025104620.1, XP_025107408.1, XP_025108127.1, XP_025108664.1, XP_025110862.1, XP_025111718.1	EVM0001160.1, EVM0003115.1, EVM0005233.1, EVM0007781.1, EVM0010220.1, EVM0012210.1, EVM0015962.1, EVM0018413.1, EVM0020582.1
OG0000193	AI01G000087, AI01G001617, AI01G001761, AI05G006514, AI05G006655, AI05G006760, AI07G008920, AI15G017441	XP_013060906.1, XP_013064334.1, XP_013072688.1, XP_013079941.1, XP_013090159.1, XP_013090408.1	Bstr_001095-T1, Bstr_012450-T1, Bstr_012454-T1, Bstr_021493-T1, Bstr_029708-T1, Bstr_030800-T1, Bstr_038189-T1	CsqKR_Scaf141_1.8, CsqKR_Scaf231_12.15, CsqKR_Scaf231_13.5, CsqKR_Scaf231_14.9, CsqKR_Scaf6_2.18, CsqKR_Scaf6_2.27	XP_011419183.2, XP_011419705.2, XP_011430445.1, XP_011439437.1, XP_011455495.2, XP_034323065.1	evm.model.Hic_asm_16.1181, evm.model.Hic_asm_16.352, evm.model.Hic_asm_16.411, evm.model.Hic_asm_16.412, evm.model.Hic_asm_16.481, evm.model.Hic_asm_16.551, evm.model.Hic_asm_16.584, evm.model.Hic_asm_9.445	g23400.t1, g23402.t1, g23403.t1, g27417.t1, g27418.t1, g4635.t1	Mho_037135-T1, Mho_037138-T1, Mho_040645-T1, Mho_041388-T1, Mho_041391-T1, Mho_041393-T1	Mco_10_22.33, Mco_10_22.37, Mco_10_23.4, Mco_141_11.72, Mco_42_27.40, Mco_561_53.69	XP_029633439.1, XP_029633802.2, XP_029643628.1, XP_036356857.1, XP_036363773.1	Pma_10002071, Pma_10013868, Pma_10015459, Pma_10025269, Pma_10026503, Pma_10031996, Pma_44.583, Pma_527.86	XP_025077833.1, XP_025077939.1, XP_025078015.1, XP_025078112.1, XP_025078435.1, XP_025083527.1	EVM0000216.1, EVM0003681.1, EVM0005330.1, EVM0007462.1, EVM0014329.1, EVM0014949.1, EVM0020510.1, EVM0023747.1
OG0000194	AI01G000577, AI05G007247, AI17G019295, AI21G022141, AI21G022273, AI21G022367, AI21G022487, AI21G022488, AI29G027687	XP_013063042.1, XP_013063820.1, XP_013064023.1, XP_013075605.1, XP_013081278.1, XP_013084492.1, XP_013086230.1	Bstr_002694-T1, Bstr_003065-T1, Bstr_003066-T1, Bstr_003904-T1, Bstr_029189-T1, Bstr_032438-T1, Bstr_032439-T1, Bstr_037966-T1, Bstr_037968-T1, Bstr_045122-T1	CsqKR_Scaf173_33.12, CsqKR_Scaf175_13.11, CsqKR_Scaf175_14.6, CsqKR_Scaf192_8.4, CsqKR_Scaf1_20.45, CsqKR_Scaf6_4.23, CsqKR_Scaf6_4.7	XP_011420711.1, XP_011423677.1, XP_011440895.1, XP_011444400.1, XP_011448637.1, XP_011454083.2	evm.model.Hic_asm_12.1098, evm.model.Hic_asm_12.1209, evm.model.Hic_asm_12.1880, evm.model.Hic_asm_12.1900, evm.model.Hic_asm_12.996, evm.model.Hic_asm_16.1445, evm.model.Hic_asm_16.1470, evm.model.Hic_asm_4.403	g13848.t1, g1649.t1, g18879.t1, g23447.t1, g4010.t1	Mho_007631-T1, Mho_032434-T1, Mho_033748-T2, Mho_034098-T1, Mho_034330-T1, Mho_037773-T1	Mco_561_58.97, Mco_623_121.22, Mco_623_121.37, Mco_64_0.39, Mco_656_5.33, Mco_657_1.22, Mco_657_1.36, Mco_657_2.10	XP_029633817.2, XP_029633999.1, XP_029643297.1, XP_036362240.1, XP_036365839.1, XP_036365840.1	Pma_10001394, Pma_10008713, Pma_10008784, Pma_10028691, Pma_365.19	XP_025077613.1, XP_025083408.1, XP_025106747.1, XP_025107020.1, XP_025107292.1, XP_025107621.1	EVM0001724.1, EVM0003083.1, EVM0014617.1
OG0000195	AI03G004017, AI04G004629, AI04G004634, AI04G004635, AI06G007770, AI08G010298, AI13G015351, AI15G016971, AI15G017340, AI16G018226, AI16G018308, AI17G019290, AI18G019906, AI18G019907, AI18G020176, AI19G020498, AI20G021618, AI20G021619, AI20G021666, AI20G021750, AI21G022283, AI22G023130	XP_013061378.1, XP_013063792.1, XP_013064133.1, XP_013064687.1, XP_013065800.1, XP_013072739.1, XP_013073839.1, XP_013075477.1, XP_013075511.1, XP_013076081.1, XP_013077191.1, XP_013077835.1, XP_013077843.1, XP_013077931.1, XP_013078857.1, XP_013080113.1, XP_013083331.1, XP_013084274.1, XP_013085673.1, XP_013089007.1, XP_013089577.1, XP_013089599.1, XP_013090871.1, XP_013092206.1, XP_013092714.1,…	Bstr_009854-T1, Bstr_011918-T1, Bstr_012456-T1, Bstr_014717-T1, Bstr_018238-T1, Bstr_019822-T1, Bstr_020383-T1, Bstr_021355-T1, Bstr_022873-T1, Bstr_022874-T1, Bstr_022875-T1, Bstr_022905-T1, Bstr_024205-T1, Bstr_024525-T1, Bstr_032330-T1, Bstr_033039-T1, Bstr_037654-T1, Bstr_037655-T1, Bstr_038737-T1, Bstr_039727-T1, Bstr_040332-T1, Bstr_040333-T1, Bstr_044888-T1, Bstr_045886-T1, Bstr_046049-T1,…						Mco_153_31.67, Mco_595_4.52			XP_025084038.1, XP_025091576.1
OG0000196	AI09G010915, AI09G010917, AI24G023933, AI27G025974, AI27G026062	XP_013075438.1, XP_013075677.1, XP_013084320.1, XP_013091380.1	Bstr_002240-T1, Bstr_004586-T1, Bstr_028227-T1, Bstr_032356-T1, Bstr_038117-T1, Bstr_041087-T1	CsqKR_Scaf11_8.20, CsqKR_Scaf11_8.37, CsqKR_Scaf11_8.38, CsqKR_Scaf318_10.13, CsqKR_Scaf547_0.12	XP_011412119.2, XP_011419880.2, XP_011453923.2, XP_019918013.2, XP_019918319.2, XP_019919451.2, XP_034320466.1, XP_034322343.1, XP_034327827.1	evm.model.Hic_asm_16.874, evm.model.Hic_asm_17.118, evm.model.Hic_asm_5.1127, evm.model.Hic_asm_6.1290_evm.model.Hic_asm_6.1291, evm.model.Hic_asm_7.279, evm.model.Hic_asm_9.763, evm.model.Hic_asm_9.765	g12530.t1, g12532.t1, g19172.t1, g19173.t1, g2229.t1, g2345.t1, g26143.t1, g27897.t1, g31670.t1, g37853.t1	Mho_000973-T1, Mho_000974-T1, Mho_000975-T1, Mho_003917-T1, Mho_004014-T1, Mho_004015-T1, Mho_018236-T1, Mho_018790-T1, Mho_024903-T1, Mho_028533-T1, Mho_028534-T1	Mco_527_33.36, Mco_553_1.27, Mco_590_51.21, Mco_590_52.65	XP_029636943.1, XP_029641885.1, XP_029644749.1, XP_029648216.1	Pma_10008705, Pma_10010619, Pma_10019660, Pma_10026252, Pma_10027563, Pma_550.775	XP_025079626.1, XP_025079728.1, XP_025082813.1, XP_025100791.1	EVM0000421.1, EVM0002025.1, EVM0003186.1, EVM0003450.1, EVM0003570.1, EVM0007148.1, EVM0012962.1, EVM0013301.1, EVM0016403.1, EVM0020353.1, EVM0023732.1
OG0000197	AI11G013102, AI11G013229, AI11G013243, AI11G013813, AI16G018152	XP_013063859.1, XP_013079263.1, XP_013088967.1, XP_013091641.1, XP_013091642.1, XP_013091670.1	Bstr_009967-T1, Bstr_015592-T1, Bstr_015595-T1, Bstr_016056-T1, Bstr_016241-T1, Bstr_036402-T1	CsqKR_Scaf98_18.15	XP_011425736.2, XP_011425741.2, XP_011426796.2, XP_011438100.2, XP_011440237.2, XP_011440239.3, XP_019929179.2, XP_034298998.1, XP_034317556.1, XP_034338977.1	evm.model.Hic_asm_18.1981, evm.model.Hic_asm_18.1994, evm.model.Hic_asm_18.429, evm.model.Hic_asm_18.430_evm.model.Hic_asm_18.431, evm.model.Hic_asm_18.432, evm.model.Hic_asm_18.434, evm.model.Hic_asm_18.993, evm.model.Hic_asm_7.342	g11986.t1, g25120.t1, g25122.t1, g28455.t1, g34209.t1, g4789.t1, g4790.t1, g9270.t1	Mho_007355-T1, Mho_007357-T1, Mho_008296-T1, Mho_008319-T1, Mho_008321-T1, Mho_008602-T1, Mho_008603-T1, Mho_008604-T1, Mho_015415-T1, Mho_026917-T1	Mco_44_16.29, Mco_555_7.91, Mco_571_11.38, Mco_571_11.59, Mco_571_12.37, Mco_574_51.71, Mco_57_27.49	XP_029656291.1, XP_036370494.1	Pma_10006093, Pma_10006094, Pma_10006166, Pma_10009585, Pma_10014131, Pma_10028846	XP_025086038.1, XP_025089144.1, XP_025089213.1, XP_025089776.1, XP_025089959.1, XP_025091730.1, XP_025091732.1, XP_025091970.1	EVM0000688.1, EVM0002048.1, EVM0007868.1, EVM0010171.1, EVM0010391.1, EVM0022523.1, EVM0022716.1, EVM0023430.1, EVM0023733.1
OG0000198		XP_013064223.1, XP_013064271.1, XP_013066255.1, XP_013071841.1, XP_013084559.1	Bstr_011891-T1, Bstr_037440-T1, Bstr_043484-T1, Bstr_045612-T1, Bstr_049161-T1, Bstr_049272-T1		XP_011421674.2, XP_011430177.3, XP_034298896.1, XP_034299193.1, XP_034305594.1, XP_034309191.1, XP_034315314.1, XP_034315511.1, XP_034322575.1		g14244.t1, g2416.t1, g353.t1, g37407.t1, g41179.t1	Mho_027304-T1, Mho_029465-T1, Mho_033550-T1, Mho_035786-T1, Mho_043815-T1, Mho_043822-T1	Mco_10_14.18, Mco_125_6.26, Mco_165_1.70, Mco_1_121.46, Mco_1_221.63, Mco_1_224.29, Mco_40_23.23, Mco_42_32.11, Mco_44_34.33, Mco_507_12.74, Mco_510_2.41, Mco_527_18.14, Mco_527_18.9, Mco_56_33.37, Mco_56_34.44, Mco_581_79.8, Mco_618_9.7, Mco_623_174.45, Mco_623_174.46, Mco_623_46.31, Mco_80_19.22	XP_029633809.1, XP_029635014.1, XP_029637481.1, XP_029639553.1, XP_029641354.1, XP_029647274.1, XP_029656144.1, XP_036355624.1, XP_036362000.1	Pma_10012991, Pma_10025097	XP_025079759.1, XP_025094515.1, XP_025100033.1, XP_025100035.1, XP_025101120.1, XP_025102490.1, XP_025103303.1, XP_025109310.1	EVM0000242.1, EVM0000638.1, EVM0001175.1, EVM0002203.1, EVM0008317.1, EVM0008603.1, EVM0010616.1, EVM0011806.1, EVM0013329.1, EVM0014331.1, EVM0016686.1, EVM0017008.1, EVM0018418.1, EVM0020002.1, EVM0022526.1
OG0000199		XP_013071679.1	Bstr_001109-T1, Bstr_011484-T1, Bstr_024852-T1, Bstr_024872-T1, Bstr_024914-T1, Bstr_036295-T1, Bstr_042056-T1, Bstr_044906-T1, Bstr_045308-T1, Bstr_049330-T1		XP_011428379.2, XP_034307860.1, XP_034311348.1, XP_034311369.1, XP_034328183.1, XP_034328530.1, XP_034338546.1		g13295.t1, g14159.t1, g18383.t1, g280.t1, g28339.t1, g41086.t1, g42083.t1, g4508.t1, g5485.t1	Mho_010213-T1, Mho_013241-T1, Mho_017092-T1, Mho_021300-T1, Mho_022627-T1, Mho_027142-T1, Mho_032817-T1, Mho_034373-T1, Mho_035129-T1, Mho_038828-T1, Mho_041492-T1	Mco_5_5.14	XP_029648585.1, XP_029653604.1, XP_029655173.1, XP_029657600.1, XP_036358886.1		XP_025099164.1	EVM0000195.1, EVM0000410.1, EVM0001310.1, EVM0002123.1, EVM0003185.1, EVM0003219.1, EVM0003353.1, EVM0004224.1, EVM0004453.1, EVM0005216.1, EVM0005519.1, EVM0006340.1, EVM0006998.1, EVM0007041.1, EVM0007633.1, EVM0007854.1, EVM0008430.1, EVM0008845.1, EVM0008932.1, EVM0009365.1, EVM0009441.1, EVM0009952.1, EVM0010132.1, EVM0010161.1, EVM0010281.1, EVM0010294.1, EVM0010920.1, EVM0011397.1, EVM0011…
OG0000200											Pma_10000232, Pma_10001158, Pma_10001255, Pma_10001257, Pma_10001258, Pma_10001259, Pma_10001796, Pma_10001797, Pma_10002368, Pma_10002369, Pma_10002849, Pma_10002850, Pma_10003374, Pma_10003376, Pma_10003377, Pma_10003656, Pma_10003821, Pma_10006338, Pma_10007241, Pma_10007242, Pma_10007532, Pma_10007533, Pma_10008371, Pma_10009265, Pma_10009455, Pma_10009456, Pma_10009457, Pma_10009500, Pma_100…
OG0000201	AI01G001696, AI01G001697, AI01G001698, AI05G006130, AI20G021819	XP_013074821.1, XP_013074823.1, XP_013074847.1, XP_013074848.1, XP_013074851.1, XP_013074854.1, XP_013074855.1, XP_013083290.1	Bstr_030888-T1, Bstr_030898-T1, Bstr_030899-T1, Bstr_030900-T1, Bstr_030901-T1, Bstr_030902-T1, Bstr_030903-T1, Bstr_030946-T1	CsqKR_Scaf135_7.12, CsqKR_Scaf64_34.26	NP_001292234.1, XP_011415657.2, XP_011421434.2, XP_034314886.1, XP_034314892.1, XP_034322003.1, XP_034327860.1, XP_034330891.1, XP_034330978.1, XP_034331601.1	evm.model.Hic_asm_0.2599, evm.model.Hic_asm_0.2696, evm.model.Hic_asm_15.1411, evm.model.Hic_asm_15.1739, evm.model.Hic_asm_15.1774.2, evm.model.Hic_asm_15.945, evm.model.Hic_asm_15.946, evm.model.Hic_asm_15.947, evm.model.Hic_asm_15.952	g10377.t1, g1331.t1, g1989.t1, g26649.t1, g26650.t1, g26651.t1, g27128.t1, g43217.t1	Mho_000454-T1, Mho_000455-T1, Mho_002397-T1, Mho_002399-T1, Mho_002401-T1, Mho_002402-T1, Mho_016343-T1, Mho_016344-T1, Mho_018579-T1, Mho_018580-T1, Mho_018581-T1, Mho_018582-T1, Mho_018584-T1, Mho_021847-T1, Mho_021868-T1, Mho_021869-T1, Mho_021908-T1, Mho_021910-T1, Mho_021911-T1	Mco_135_7.44, Mco_135_7.45, Mco_66_2.47, Mco_66_2.52	XP_029658486.1	Pma_10010039, Pma_10011360, Pma_10014441	XP_025094497.1, XP_025094498.1, XP_025096122.1	EVM0004967.1, EVM0010073.1, EVM0011047.1, EVM0016435.1, EVM0023772.1
OG0000202					XP_019929678.1, XP_034315161.1, XP_034315252.1, XP_034315263.1, XP_034315264.1, XP_034315276.1, XP_034315277.1, XP_034315343.1, XP_034315349.1, XP_034315388.1, XP_034315404.1, XP_034315425.1, XP_034315512.1, XP_034315696.1, XP_034315724.1, XP_034315747.1, XP_034315770.1, XP_034315935.1, XP_034316069.1, XP_034316070.1, XP_034316079.1, XP_034316136.1, XP_034316237.1, XP_034316254.1, XP_034316275.1,…	evm.model.Hic_asm_6.370, evm.model.Hic_asm_9.635		Mho_009733-T1, Mho_009821-T1, Mho_025284-T1, Mho_025309-T1, Mho_025332-T1, Mho_025402-T1, Mho_025727-T1, Mho_025796-T1, Mho_025829-T1, Mho_026916-T1, Mho_027603-T1, Mho_027605-T1, Mho_027607-T1, Mho_027608-T1, Mho_027609-T1, Mho_028104-T1, Mho_028105-T1, Mho_028106-T1, Mho_028112-T1, Mho_028113-T1, Mho_028114-T1, Mho_028116-T1, Mho_028117-T1, Mho_028118-T1, Mho_028121-T1, Mho_028122-T1, Mho_02813…			Pma_10008178, Pma_10008658, Pma_10017616, Pma_10018723, Pma_10028042, Pma_10028791, Pma_10028792, Pma_537.24
OG0000203	AI08G010604	XP_013080597.1	Bstr_034351-T1	CsqKR_Scaf103_5.26, CsqKR_Scaf349_8.10, CsqKR_Scaf349_8.11, CsqKR_Scaf349_8.12, CsqKR_Scaf72_1.8	XP_011430657.2, XP_011435539.2, XP_011447700.3, XP_011455176.3, XP_011455969.1, XP_019925487.2, XP_019927316.2, XP_034298928.1, XP_034322567.1, XP_034327672.1, XP_034337087.1	evm.model.Hic_asm_14.1114, evm.model.Hic_asm_14.1115, evm.model.Hic_asm_14.1116, evm.model.Hic_asm_14.1120, evm.model.Hic_asm_17.1583, evm.model.Hic_asm_18.2071, evm.model.Hic_asm_18.2080, evm.model.Hic_asm_18.2081, evm.model.Hic_asm_18.2082, evm.model.Hic_asm_4.1150, evm.model.Hic_asm_7.1293	g14215.t1, g38053.t1, g38054.t1, g38055.t1, g38056.t1, g4876.t1, g6534.t1, g770.t1, g771.t1, g8368.t1	Mho_000707-T1, Mho_004379-T1, Mho_004461-T1, Mho_016996-T1, Mho_016997-T1, Mho_017254-T1, Mho_017268-T1, Mho_018839-T1, Mho_018850-T1, Mho_019515-T1, Mho_020683-T1, Mho_021709-T1, Mho_021741-T1, Mho_026167-T1, Mho_034097-T1, Mho_045147-T1	Mco_110_4.44, Mco_125_6.77, Mco_145_0.18, Mco_145_0.28, Mco_145_0.49, Mco_145_1.14, Mco_145_1.3, Mco_145_1.33, Mco_633_3.28	XP_029635372.1, XP_029635594.1, XP_029635862.2, XP_029646543.1, XP_036358452.1, XP_036365795.1	Pma_10012208, Pma_10013218, Pma_10032261	XP_025087858.1, XP_025109866.1, XP_025111716.1, XP_025111726.1	EVM0003244.1, EVM0007676.1, EVM0010595.1, EVM0015644.1, EVM0016993.1, EVM0022817.1
OG0000204	AI16G017900, AI18G020122, AI18G020123, AI18G020228	XP_013064389.1, XP_013064695.1, XP_013077502.1, XP_013085967.1	Bstr_000538-T1, Bstr_008244-T1, Bstr_023596-T1, Bstr_026567-T1, Bstr_032087-T1, Bstr_032088-T1, Bstr_032089-T1, Bstr_032090-T1, Bstr_036485-T1, Bstr_037225-T1, Bstr_048859-T1	CsqKR_Scaf192_3.10, CsqKR_Scaf41_45.9, CsqKR_Scaf41_46.13	XP_011441136.2, XP_011447730.2, XP_019929722.2, XP_019929725.2, XP_034300843.1	evm.model.Hic_asm_10.2286, evm.model.Hic_asm_10.2287, evm.model.Hic_asm_13.1713, evm.model.Hic_asm_13.264, evm.model.Hic_asm_13.38, evm.model.Hic_asm_13.404, evm.model.Hic_asm_13.405, evm.model.Hic_asm_13.406, evm.model.Hic_asm_13.407, evm.model.Hic_asm_13.408, evm.model.Hic_asm_13.409, evm.model.Hic_asm_13.540, evm.model.Hic_asm_13.991, evm.model.Hic_asm_13.992, evm.model.Hic_asm_13.995, evm.mod…	g42820.t1, g8059.t1, g8524.t1, g8525.t1	Mho_006064-T1, Mho_011278-T1, Mho_011453-T1, Mho_011457-T1, Mho_011458-T1, Mho_015379-T1, Mho_015382-T1	Mco_1_194.17, Mco_581_22.14, Mco_581_46.5, Mco_590_13.50	XP_029639211.1	Pma_10000416, Pma_10000417, Pma_10006885, Pma_10012804, Pma_10013950, Pma_10027205, Pma_475.825	XP_025082949.1, XP_025086239.1, XP_025086241.1, XP_025087925.1, XP_025105748.1	EVM0000687.1, EVM0000893.1, EVM0004666.1, EVM0005376.1, EVM0010043.1, EVM0014562.1, EVM0015883.1, EVM0021526.1, EVM0021860.1, EVM0021979.1
OG0000205	AI06G007475, AI24G023959	XP_013061268.1, XP_013069750.1, XP_013076932.1	Bstr_001820-T1, Bstr_009122-T1	CsqKR_Scaf146_7.13, CsqKR_Scaf186_3.8, CsqKR_Scaf99_13.13, CsqKR_Scaf99_8.9	XP_011429857.2, XP_011444204.2, XP_011452350.2, XP_034300026.1, XP_034305189.1, XP_034305190.1, XP_034305191.1, XP_034307763.1, XP_034307764.1	evm.model.Hic_asm_2.1062, evm.model.Hic_asm_2.468, evm.model.Hic_asm_6.1020, evm.model.Hic_asm_6.1021, evm.model.Hic_asm_6.1022, evm.model.Hic_asm_6.945, evm.model.Hic_asm_6.946, evm.model.Hic_asm_6.947	g12006.t1, g12220.t1, g12225.t1, g14137.t1, g15602.t1, g15603.t1, g15604.t1, g15954.t1, g25358.t1, g31542.t1, g31544.t1, g31545.t1, g31546.t1, g31547.t1, g31946.t1, g33443.t1, g34429.t1, g36939.t1, g42150.t1, g4772.t1	Mho_013368-T1, Mho_034668-T1, Mho_034669-T1, Mho_034670-T1, Mho_034671-T1, Mho_034672-T1, Mho_034673-T1, Mho_034675-T1	Mco_135_17.73, Mco_41_9.62, Mco_560_3.77, Mco_640_7.16	XP_036354480.1	Pma_10021697, Pma_10027052, Pma_10028029, Pma_10028131, Pma_421.531	XP_025085898.1, XP_025086951.1, XP_025093501.1, XP_025094184.1, XP_025094185.1, XP_025094412.1, XP_025095006.1, XP_025095911.1, XP_025095912.1	EVM0001553.1, EVM0003457.1, EVM0013420.1, EVM0015283.1, EVM0015314.1, EVM0016786.1, EVM0018081.1, EVM0021297.1
OG0000206		XP_013072121.1, XP_013090897.1	Bstr_038671-T1, Bstr_049047-T1, Bstr_049115-T1		XP_011443561.2, XP_011443750.2, XP_019924633.1, XP_019930309.2, XP_034302712.1, XP_034302790.1, XP_034307270.1, XP_034307502.1, XP_034307804.1, XP_034308750.1, XP_034311367.1, XP_034315340.1, XP_034316133.1, XP_034316695.1, XP_034316950.1, XP_034319278.1, XP_034319340.1, XP_034319350.1, XP_034321387.1, XP_034322605.1, XP_034330943.1, XP_034332397.1		g9044.t1	Mho_003638-T1, Mho_008270-T1, Mho_009316-T1, Mho_009509-T1, Mho_009510-T1, Mho_010593-T1, Mho_012353-T1, Mho_012547-T1, Mho_013338-T1, Mho_016360-T1, Mho_018164-T1, Mho_019013-T1, Mho_020365-T1, Mho_020650-T1, Mho_022232-T1, Mho_022717-T1, Mho_025411-T1, Mho_025598-T1, Mho_026762-T1, Mho_026948-T1, Mho_027200-T1, Mho_027558-T1, Mho_030173-T1, Mho_033392-T1, Mho_034234-T1, Mho_034349-T1, Mho_03869…	Mco_3_61.136, Mco_560_111.7, Mco_624_15.26		Pma_10001486, Pma_10001488, Pma_10005100, Pma_10007186, Pma_10008711, Pma_10010851, Pma_10016582, Pma_10017657, Pma_230.229, Pma_302.211, Pma_505.185	XP_025076700.1	EVM0000196.1, EVM0004895.1, EVM0005822.1, EVM0008077.1, EVM0010243.1, EVM0011917.1, EVM0014998.1, EVM0016315.1, EVM0017876.1, EVM0018530.1, EVM0020710.1
OG0000207	AI03G003315, AI03G003873	XP_013068965.1, XP_013081704.1, XP_013086895.1, XP_013095785.1, XP_013095787.1	Bstr_019148-T1, Bstr_019707-T1, Bstr_035772-T1, Bstr_044735-T1, Bstr_044966-T1, Bstr_046608-T1, Bstr_046609-T1, Bstr_046795-T1	CsqKR_Scaf264_3.31, CsqKR_Scaf64_1.50	XP_011418347.2, XP_011450645.2, XP_019921404.2, XP_034303620.1, XP_034303854.1	evm.model.Hic_asm_17.607, evm.model.Hic_asm_17.608, evm.model.Hic_asm_17.630, evm.model.Hic_asm_2.726, evm.model.Hic_asm_5.303, evm.model.Hic_asm_5.582, evm.model.Hic_asm_5.584, evm.model.Hic_asm_5.585_evm.model.Hic_asm_5.586	g21134.t1, g21138.t1, g25333.t1, g31508.t1, g42830.t1, g4859.t1, g4862.t1	Mho_000256-T1, Mho_010748-T1, Mho_010749-T1, Mho_013031-T1, Mho_014162-T1, Mho_014782-T1	Mco_149_3.37, Mco_17_10.28, Mco_17_9.51, Mco_620_51.27	XP_029642581.1, XP_029656584.2, XP_036370740.1	Pma_10001496, Pma_10001499, Pma_10009999, Pma_10011153, Pma_10014301, Pma_10015427, Pma_10019415, Pma_10025240, Pma_10025241, Pma_10025242, Pma_10025243, Pma_10029015, Pma_10029017, Pma_10031484	XP_025109508.1, XP_025111704.1, XP_025112800.1, XP_025112928.1, XP_025112933.1, XP_025113749.1, XP_025113752.1	EVM0005276.1, EVM0008665.1, EVM0008943.1, EVM0010221.1, EVM0010937.1, EVM0011768.1, EVM0012227.1, EVM0014341.1, EVM0016218.1, EVM0017240.1, EVM0021708.1
OG0000208	AI07G009377, AI07G009378, AI31G028509, AI31G028526, AI31G028528, AI31G028529	XP_013061090.1, XP_013061092.1, XP_013066810.1, XP_013079996.1, XP_013084161.1, XP_013084166.1, XP_013084167.1, XP_013084168.1, XP_013084480.1, XP_013084829.1	Bstr_013772-T1, Bstr_021373-T1, Bstr_022540-T1, Bstr_022541-T1, Bstr_022542-T3, Bstr_022726-T1, Bstr_022727-T1, Bstr_022727-T2, Bstr_024610-T1	CsqKR_Scaf16_6.19, CsqKR_Scaf21_2.59, CsqKR_Scaf7_21.6, CsqKR_Scaf7_21.7	XP_011443501.1, XP_011448232.2, XP_034328179.1, XP_034330696.1, XP_034330697.1	evm.model.Hic_asm_2.1372, evm.model.Hic_asm_2.422, evm.model.Hic_asm_2.423, evm.model.Hic_asm_3.1294_evm.model.Hic_asm_3.1296, evm.model.Hic_asm_3.220	g20502.t1, g20503.t1, g20505.t1, g22619.t1, g4485.t1	Mho_003895-T1, Mho_012729-T1, Mho_031903-T1	Mco_41_2.41, Mco_41_9.34, Mco_41_9.64, Mco_591_67.23, Mco_66_0.40	XP_029640072.1, XP_036361247.1	Pma_10010853, Pma_10012311, Pma_10012861, Pma_10012862, Pma_10012863, Pma_10012864, Pma_10015257, Pma_10015258, Pma_10015259, Pma_10016497, Pma_10023252, Pma_10025725, Pma_10032332	XP_025093903.1, XP_025093905.1, XP_025093908.1, XP_025093909.1, XP_025093910.1, XP_025093911.1, XP_025093913.1, XP_025094491.1, XP_025096067.1	EVM0002709.1, EVM0003333.1, EVM0006330.1, EVM0008818.1, EVM0017236.1, EVM0017246.1
OG0000209	AI10G012191, AI28G026710	XP_013063532.1			XP_011418877.3, XP_011420916.2, XP_011421040.2, XP_011427512.2, XP_034300029.1, XP_034300642.1, XP_034306486.1, XP_034306488.1, XP_034309106.1, XP_034310697.1, XP_034313673.1, XP_034315806.1, XP_034319754.1, XP_034322179.1, XP_034324348.1, XP_034330489.1, XP_034331330.1, XP_034333453.1, XP_034335129.1, XP_034339300.1	evm.model.Hic_asm_3.1269	g13530.t1, g13532.t1, g1655.t1, g17122.t1, g17123.t1, g17469.t1, g18159.t1, g32355.t1, g440.t1, g6826.t1	Mho_009506-T1, Mho_012323-T1, Mho_016304-T1, Mho_016910-T1, Mho_020351-T1, Mho_020352-T1, Mho_023719-T1, Mho_024995-T1, Mho_029166-T1, Mho_030106-T1, Mho_030497-T1, Mho_031312-T1, Mho_033390-T1, Mho_039551-T1, Mho_047215-T1	Mco_80_2.33	XP_029649827.1	Pma_10001288, Pma_10002778, Pma_10006073, Pma_10006933, Pma_10007214, Pma_10012919, Pma_10018385, Pma_10025737, Pma_10027929, Pma_10028549, Pma_10030228, Pma_10031198, Pma_10031674, Pma_416.955, Pma_89.500	XP_025098073.1	EVM0000787.1, EVM0001121.1, EVM0001272.1, EVM0003577.1, EVM0007628.1, EVM0008089.1, EVM0008217.1, EVM0009993.1, EVM0012646.1, EVM0013316.1, EVM0014081.1, EVM0016428.1, EVM0017785.1, EVM0022620.1, EVM0023927.1
OG0000210	AI10G012742, AI16G018016, AI23G023444	XP_013062571.1, XP_013064737.1, XP_013068230.1, XP_013070272.1, XP_013079759.1, XP_013079767.1, XP_013089679.1	Bstr_002657-T1, Bstr_002658-T1, Bstr_015557-T1, Bstr_015558-T1, Bstr_015559-T2, Bstr_039984-T1, Bstr_039985-T1, Bstr_039986-T1, Bstr_039988-T1, Bstr_039989-T1, Bstr_039990-T1, Bstr_040620-T1, Bstr_040677-T1, Bstr_040726-T1, Bstr_040727-T1, Bstr_040730-T1, Bstr_040731-T1, Bstr_040732-T1, Bstr_040733-T1, Bstr_040802-T1, Bstr_041508-T1	CsqKR_Scaf254_2.48, CsqKR_Scaf67_1.19	XP_011445355.1, XP_011448484.2, XP_019928803.2, XP_034332874.1, XP_034332879.1, XP_034339261.1, XP_034339464.1	evm.model.Hic_asm_0.2135, evm.model.Hic_asm_0.2171, evm.model.Hic_asm_14.1339, evm.model.Hic_asm_14.1408, evm.model.Hic_asm_14.219, evm.model.Hic_asm_17.35, evm.model.Hic_asm_18.1626, evm.model.Hic_asm_18.601, evm.model.Hic_asm_18.961	g22718.t1, g22737.t1, g22739.t1, g30158.t1	Mho_005715-T1, Mho_007348-T1, Mho_021506-T1, Mho_021510-T1, Mho_022850-T1, Mho_023102-T1, Mho_023103-T1, Mho_023104-T1, Mho_030782-T1, Mho_030783-T1, Mho_030857-T1	Mco_541_28.29, Mco_541_28.8, Mco_622_22.32, Mco_623_104.43, Mco_623_105.38	XP_036366067.1	Pma_10001514, Pma_10005548, Pma_10014607, Pma_10019551, Pma_387.96	XP_025091566.1	EVM0005194.1, EVM0006394.1, EVM0010509.1, EVM0011324.1, EVM0011339.1, EVM0017276.1
OG0000211	AI13G015867, AI13G015872, AI13G015873, AI13G015875, AI13G015876, AI13G015880, AI13G015881	XP_013062395.1, XP_013062396.1, XP_013062397.1, XP_013066900.1, XP_013072225.1, XP_013072552.1, XP_013075533.1, XP_013075802.1, XP_013075833.1, XP_013076089.1, XP_013077122.1, XP_013084981.1, XP_013085518.1, XP_013087153.1, XP_013089695.1, XP_013089698.1, XP_013095025.1	Bstr_011946-T1, Bstr_023896-T1, Bstr_024133-T1, Bstr_024135-T1, Bstr_038153-T1, Bstr_038190-T1, Bstr_041577-T1, Bstr_042387-T1	CsqKR_Scaf19_18.10, CsqKR_Scaf258_10.17	XP_019922229.2, XP_034306112.1, XP_034324342.1	evm.model.Hic_asm_10.812, evm.model.Hic_asm_13.1806, evm.model.Hic_asm_2.843, evm.model.Hic_asm_3.1456, evm.model.Hic_asm_5.506	g10483.t1, g20605.t1, g6014.t1, g8408.t1	Mho_033302-T1, Mho_036578-T1, Mho_043349-T1, Mho_046379-T1	Mco_129_7.22, Mco_16_1.45, Mco_20_3.3, Mco_564_0.69, Mco_80_12.17, Mco_80_12.26		Pma_10025913, Pma_10026417, Pma_10031641	XP_025078670.1, XP_025079705.1, XP_025079725.1, XP_025079758.1, XP_025079763.1, XP_025079768.1, XP_025079793.1, XP_025079794.1, XP_025099145.1, XP_025099213.1, XP_025101404.1, XP_025101655.1, XP_025101657.1, XP_025101660.1, XP_025108460.1, XP_025113435.1, XP_025115452.1	EVM0004889.1, EVM0005014.1, EVM0010302.1, EVM0015381.1, EVM0018652.1, EVM0022302.1
OG0000212					XP_011435260.2, XP_011445425.1, XP_034299422.1, XP_034300602.1, XP_034305614.1, XP_034305991.1, XP_034307520.1, XP_034307545.1, XP_034307551.1, XP_034309237.1, XP_034309465.1, XP_034310976.1, XP_034311634.1, XP_034311965.1, XP_034315423.1, XP_034315513.1, XP_034315604.1, XP_034316001.1, XP_034316049.1, XP_034316546.1, XP_034316689.1, XP_034317003.1, XP_034317012.1, XP_034318603.1, XP_034318719.1,…	evm.model.Hic_asm_1.193, evm.model.Hic_asm_10.1060, evm.model.Hic_asm_10.1371, evm.model.Hic_asm_12.1730, evm.model.Hic_asm_13.1445, evm.model.Hic_asm_18.1475		Mho_008226-T1, Mho_027895-T1, Mho_029372-T1, Mho_029897-T1, Mho_034182-T1, Mho_036171-T1, Mho_036560-T1, Mho_041825-T1, Mho_046127-T1			Pma_10000542, Pma_10002915, Pma_10003934, Pma_10005968, Pma_10007566, Pma_10008410, Pma_10013105, Pma_10013447, Pma_10016150, Pma_10016809, Pma_10017410, Pma_10019273, Pma_10019814, Pma_10021559, Pma_10021564, Pma_10025586, Pma_10027806, Pma_292.291		EVM0000014.1, EVM0000309.1, EVM0002527.1, EVM0005134.1, EVM0006392.1, EVM0007344.1, EVM0013409.1, EVM0018389.1
OG0000213	AI03G003413, AI07G009510, AI07G009647, AI15G017042, AI15G017522, AI25G025028, AI25G025029, AI25G025030, AI25G025031, AI25G025032, AI25G025034, AI25G025035	XP_013064134.1, XP_013065611.1, XP_013065773.1, XP_013069115.1, XP_013072819.1, XP_013072821.1, XP_013084268.1, XP_013084782.1, XP_013092238.1	Bstr_000203-T1, Bstr_009090-T1, Bstr_009933-T1, Bstr_021356-T1, Bstr_021518-T1, Bstr_021518-T2, Bstr_044720-T1, Bstr_044722-T1	CsqKR_Scaf138_0.9	XP_034300146.1	evm.model.Hic_asm_2.1156, evm.model.Hic_asm_2.1231, evm.model.Hic_asm_2.676, evm.model.Hic_asm_2.733	g14174.t1, g14175.t1, g14176.t1, g14177.t1, g14181.t1, g14182.t1, g14184.t1, g14185.t1, g14186.t1, g14187.t1, g14188.t1, g14190.t1, g26318.t1, g28435.t1, g42570.t1, g42572.t1	Mho_018142-T1, Mho_018143-T1	Mco_25_53.28, Mco_591_121.107, Mco_591_121.144, Mco_591_121.157, Mco_591_121.161, Mco_591_121.162, Mco_591_121.163, Mco_591_121.164, Mco_591_121.94, Mco_591_122.70, Mco_591_43.16		Pma_10012676	XP_025084723.1, XP_025084724.1, XP_025084731.1, XP_025084732.1, XP_025084733.1, XP_025084751.1, XP_025085248.1, XP_025085249.1, XP_025085250.1, XP_025085269.1, XP_025085282.1, XP_025087515.1, XP_025088663.1	EVM0010539.1, EVM0013942.1, EVM0018886.1
OG0000214	AI04G005056, AI07G009014, AI08G010185, AI21G022138	XP_013063611.1, XP_013065211.1, XP_013065212.1, XP_013077958.1, XP_013083765.1	Bstr_002938-T1, Bstr_003570-T1	CsqKR_Scaf117_14.71, CsqKR_Scaf12_30.2, CsqKR_Scaf69_85.0, CsqKR_Scaf8_3.4, CsqKR_Scaf95_12.0	XP_011422047.2, XP_011436530.1, XP_011443593.2, XP_011444574.2, XP_011445570.2, XP_011453090.2, XP_034300526.1, XP_034312943.1, XP_034337632.1	evm.model.Hic_asm_12.1913, evm.model.Hic_asm_17.287, evm.model.Hic_asm_17.492	g10237.t1, g10238.t1, g15881.t1, g22339.t1, g29995.t1, g33604.t1, g3364.t1, g35983.t1, g38008.t1, g41495.t1, g5865.t1, g9148.t1	Mho_047167-T1, Mho_047252-T1, Mho_047315-T1, Mho_047366-T1, Mho_047398-T1	Mco_528_35.5, Mco_623_137.37, Mco_625_13.36	XP_029635802.1	Pma_10000499, Pma_10004431, Pma_10016975, Pma_10017645, Pma_10018010, Pma_10018403, Pma_10021720, Pma_10022367, Pma_10026080, Pma_10028952, Pma_10029724, Pma_10030021	XP_025106737.1, XP_025106746.1, XP_025111529.1	EVM0001429.1, EVM0003235.1, EVM0004398.1, EVM0008397.1, EVM0009702.1, EVM0010366.1, EVM0012901.1, EVM0013153.1, EVM0013910.1, EVM0013932.1, EVM0016049.1, EVM0019992.1, EVM0020427.1, EVM0021592.1, EVM0021637.1, EVM0021692.1, EVM0023727.1
OG0000215	AI11G013583, AI11G013832, AI11G013836, AI11G013837, AI11G013871, AI11G013873, AI11G013879, AI11G014025, AI14G016120, AI14G016920, AI16G018367, AI16G018368, AI16G018369, AI16G018375, AI16G018376, AI16G018377, AI16G018379, AI16G018380, AI16G018381, AI16G018383, AI16G018384, AI16G018386, AI16G018387, AI16G018388, AI16G018389, AI16G018392, AI16G018393, AI16G018394, AI16G018395, AI16G018399, AI16G0184…							Mho_010444-T1
OG0000216				CsqKR_Scaf130_4.9	XP_034315742.1, XP_034315743.1, XP_034316068.1, XP_034316135.1, XP_034316551.1, XP_034317187.1, XP_034318591.1, XP_034318593.1, XP_034318728.1, XP_034318957.1, XP_034318966.1, XP_034318986.1, XP_034319106.1, XP_034320476.1, XP_034322002.1, XP_034322630.1, XP_034322737.1, XP_034322740.1, XP_034322747.1, XP_034322748.1, XP_034322758.1, XP_034331251.1, XP_034331252.1, XP_034331253.1, XP_034331256.1,…			Mho_015453-T1, Mho_016906-T1, Mho_024407-T1, Mho_024411-T1, Mho_024413-T1, Mho_024747-T1, Mho_024748-T1, Mho_024753-T1, Mho_024759-T1, Mho_025081-T1, Mho_025082-T1, Mho_025084-T1, Mho_025089-T1, Mho_025090-T1, Mho_025091-T1, Mho_025092-T1, Mho_025093-T1, Mho_025094-T1, Mho_025095-T1, Mho_025098-T1, Mho_025099-T1, Mho_025100-T1, Mho_025101-T1, Mho_025106-T1, Mho_025107-T1, Mho_025109-T1, Mho_02511…			Pma_10011085, Pma_10011366, Pma_108.798		EVM0000108.1, EVM0005288.1, EVM0017618.1
OG0000217				CsqKR_Scaf133_15.10, CsqKR_Scaf290_0.17	XP_011431064.2, XP_011434210.2, XP_019928818.2, XP_034323410.1, XP_034323413.1, XP_034328242.1, XP_034328244.1, XP_034328249.1, XP_034328981.1, XP_034330803.1	evm.model.Hic_asm_15.1090, evm.model.Hic_asm_15.1155, evm.model.Hic_asm_15.1157, evm.model.Hic_asm_15.1436.1, evm.model.Hic_asm_15.1706, evm.model.Hic_asm_15.175, evm.model.Hic_asm_15.567, evm.model.Hic_asm_15.718.1	g11004.t1, g16654.t1, g16656.t1, g16658.t1, g16659.t1, g16663.t1, g16664.t1, g18025.t1, g19404.t1, g19945.t1, g37710.t1, g37713.t1, g37714.t1, g37868.t1, g43530.t1	Mho_001709-T1, Mho_001710-T1, Mho_002095-T1, Mho_002096-T1, Mho_002097-T1, Mho_002098-T1, Mho_002438-T1, Mho_037597-T1, Mho_037598-T1	Mco_57_17.54	XP_029642196.1	Pma_10000433, Pma_10001114, Pma_10005196, Pma_10008145, Pma_10011607, Pma_10012878, Pma_10015634, Pma_10021012, Pma_10021013, Pma_10023447, Pma_10023448, Pma_10023937, Pma_10024832, Pma_10024833, Pma_10026972, Pma_10031025, Pma_10032395	XP_025085983.1	EVM0004834.1, EVM0004925.1, EVM0005473.2, EVM0005488.1, EVM0006173.1, EVM0008060.1, EVM0010440.1, EVM0011576.1, EVM0011706.1, EVM0013187.1, EVM0014233.1, EVM0015058.1, EVM0016043.1, EVM0019270.1, EVM0019817.1, EVM0021647.1, EVM0023359.1
OG0000218	AI02G003050, AI02G003051, AI02G003053, AI02G003054, AI02G003055, AI02G003056, AI02G003080, AI02G003082	XP_013069352.1, XP_013089607.1, XP_013095976.1	Bstr_006811-T1, Bstr_046695-T1	CsqKR_Scaf35_58.54, CsqKR_Scaf35_58.58, CsqKR_Scaf35_58.59	NP_001292254.1, XP_011420074.2, XP_011424801.2, XP_019928073.2, XP_034309524.1, XP_034309525.1, XP_034309528.1, XP_034309529.1, XP_034331497.1, XP_034332934.1, XP_034332938.1, XP_034332939.1	evm.model.Hic_asm_13.1839, evm.model.Hic_asm_13.1841, evm.model.Hic_asm_13.1842, evm.model.Hic_asm_13.1849	g15473.t1, g21058.t2, g21061.t1, g21062.t1, g21063.t1, g30946.t1, g35871.t1, g35872.t1, g778.t1, g85.t1	Mho_021442-T1, Mho_021446-T1, Mho_021447-T1, Mho_021451-T1, Mho_021452-T1, Mho_021961-T1, Mho_021962-T1, Mho_021964-T1, Mho_030739-T1, Mho_030740-T1, Mho_030745-T1, Mho_030746-T1, Mho_030748-T1, Mho_030749-T1, Mho_030751-T2	Mco_625_12.26, Mco_625_12.27		Pma_10000771, Pma_10002484, Pma_10003230, Pma_10005870, Pma_10007670, Pma_10015786, Pma_10015789, Pma_10015791, Pma_10026584, Pma_10029344, Pma_10029345	XP_025104218.1, XP_025107389.1	EVM0003440.1, EVM0005591.1, EVM0007573.1, EVM0014873.1, EVM0017840.1, EVM0020288.1, EVM0022278.1, EVM0022911.1
OG0000219	AI03G004311, AI25G024776, AI25G024905	XP_013065685.1, XP_013070644.1, XP_013071965.1, XP_013072734.1, XP_013090818.1	Bstr_009557-T1, Bstr_009892-T1, Bstr_021027-T1, Bstr_021028-T1	CsqKR_Scaf21_18.23, CsqKR_Scaf21_18.24, CsqKR_Scaf21_18.25, CsqKR_Scaf24_8.17	NP_001292217.1, XP_011415592.2, XP_011422884.2, XP_011456398.2, XP_034301273.1, XP_034319761.1, XP_034319773.1, XP_034330366.1, XP_034330377.1, XP_034330412.1	evm.model.Hic_asm_15.208, evm.model.Hic_asm_2.1765, evm.model.Hic_asm_2.1766, evm.model.Hic_asm_2.416.1, evm.model.Hic_asm_2.417, evm.model.Hic_asm_9.443	g14161.t1, g14164.t1, g20052.t1, g20359.t1, g25910.t1, g27623.t1, g29008.t1, g29010.t1, g29013.t1, g29020.t1, g38772.t1	Mho_011587-T1, Mho_018201-T1, Mho_018202-T1, Mho_018204-T1, Mho_018205-T1, Mho_018207-T1, Mho_018208-T1, Mho_018209-T1, Mho_018210-T1, Mho_018212-T1, Mho_018548-T1, Mho_018921-T1, Mho_036557-T1, Mho_044897-T1	Mco_57_2.45, Mco_591_12.29, Mco_591_3.17		Pma_10010909, Pma_10010911, Pma_10011421, Pma_10013181, Pma_10016243, Pma_10016244, Pma_10024047	XP_025084944.1, XP_025084945.1, XP_025085561.1, XP_025086369.1, XP_025088666.1	EVM0004212.1, EVM0006292.1, EVM0009375.1, EVM0011235.1, EVM0016930.1, EVM0018808.1, EVM0022354.1, EVM0022363.1
OG0000220	AI05G007167	XP_013061340.1, XP_013070412.1, XP_013071908.1, XP_013072450.1, XP_013073121.1, XP_013073178.1, XP_013073401.1, XP_013073956.1, XP_013079820.1, XP_013081073.1, XP_013081108.1	Bstr_008587-T1, Bstr_008943-T1, Bstr_012741-T1, Bstr_012742-T1, Bstr_016772-T1, Bstr_019330-T1, Bstr_021262-T1, Bstr_023304-T1, Bstr_023561-T1, Bstr_034356-T2, Bstr_034467-T1, Bstr_034468-T1, Bstr_034537-T1, Bstr_034539-T1, Bstr_034540-T1, Bstr_035890-T1, Bstr_035892-T1, Bstr_043603-T1, Bstr_043604-T1, Bstr_043605-T1, Bstr_043606-T1	CsqKR_Scaf3_79.14, CsqKR_Scaf3_79.15	XP_034309391.1, XP_034328607.1, XP_034330279.1	evm.model.Hic_asm_11.2104, evm.model.Hic_asm_11.2333, evm.model.Hic_asm_12.1715, evm.model.Hic_asm_14.1197, evm.model.Hic_asm_14.1340, evm.model.Hic_asm_2.116, evm.model.Hic_asm_2.192.1, evm.model.Hic_asm_2.841	g21291.t1, g25523.t1, g5329.t1, g5330.t1, g5332.t1, g5334.t1, g5335.t1, g5336.t1	Mho_002929-T1, Mho_031850-T1	Mco_19_29.15, Mco_19_29.43, Mco_594_13.64, Mco_594_13.78, Mco_594_13.80, Mco_594_13.83, Mco_594_13.89, Mco_594_13.90, Mco_620_51.62	XP_029652428.2, XP_036360279.1	Pma_10024700	XP_025109511.1, XP_025110413.1, XP_025110844.1, XP_025110848.1, XP_025110849.1, XP_025110850.1, XP_025110852.1, XP_025110857.1, XP_025110859.1, XP_025111412.1	EVM0003016.1, EVM0023883.1
OG0000221	AI12G014331, AI12G014361, AI12G014363, AI12G014366, AI31G028358, AI31G028360, AI31G028363	XP_013073864.1, XP_013075772.1, XP_013080183.1, XP_013081957.1, XP_013086911.1, XP_013093880.1, XP_013096522.1	Bstr_013748-T1, Bstr_014503-T1, Bstr_014504-T1, Bstr_014506-T1, Bstr_014510-T1, Bstr_027398-T1	CsqKR_Scaf261_13.13, CsqKR_Scaf89_0.26, CsqKR_Scaf89_1.8, CsqKR_Scaf89_2.6, CsqKR_Scaf89_3.8, CsqKR_Scaf89_4.10, CsqKR_Scaf89_5.9	XP_011424786.2, XP_011424787.1, XP_011426134.2, XP_011444149.2, XP_011444150.1, XP_011455564.1	evm.model.Hic_asm_1.1542, evm.model.Hic_asm_1.2012, evm.model.Hic_asm_1.2014, evm.model.Hic_asm_1.2020, evm.model.Hic_asm_1.2023, evm.model.Hic_asm_13.206	g27714.t1, g27716.t1, g27718.t1, g27723.t1, g27730.t1, g33578.t1	Mho_012784-T1, Mho_019282-T1, Mho_019284-T1, Mho_019288-T1, Mho_019309-T1, Mho_019313-T1	Mco_581_47.39, Mco_637_36.46, Mco_637_37.22, Mco_637_39.14, Mco_637_40.6, Mco_74_4.10, Mco_74_5.9	XP_029656778.1, XP_036355485.1, XP_036360296.1	Pma_10008710, Pma_10010607, Pma_10017846, Pma_10017847, Pma_10017849, Pma_10023863, Pma_532.177	XP_025081445.1, XP_025081647.1, XP_025082002.1, XP_025083473.1, XP_025083587.1, XP_025085619.1	EVM0000221.1, EVM0004890.1, EVM0005702.1, EVM0016387.1, EVM0018076.1, EVM0022362.1
OG0000222	AI13G015286	XP_013061572.1, XP_013062094.1, XP_013062095.1, XP_013062282.1, XP_013062283.1, XP_013070743.1, XP_013071292.1, XP_013071367.1, XP_013073518.1, XP_013073519.1, XP_013076312.1, XP_013076491.1, XP_013077135.1, XP_013077829.1, XP_013078794.1, XP_013081426.1, XP_013081427.1, XP_013081428.1, XP_013085288.1, XP_013085633.1, XP_013086965.1, XP_013086967.1, XP_013092250.1, XP_013092755.1, XP_013092817.1,…	Bstr_002421-T1, Bstr_005109-T1, Bstr_005575-T1, Bstr_008902-T1, Bstr_008991-T1, Bstr_008992-T1, Bstr_010430-T1, Bstr_010991-T1, Bstr_010992-T1, Bstr_010994-T1, Bstr_010995-T1, Bstr_016836-T1, Bstr_017237-T1, Bstr_018576-T1, Bstr_018578-T1, Bstr_018580-T1, Bstr_018676-T1, Bstr_018691-T1, Bstr_018692-T1, Bstr_018693-T1, Bstr_018695-T1, Bstr_018697-T1, Bstr_018701-T1, Bstr_018706-T1, Bstr_018707-T1,…
OG0000223	AI25G024917	XP_013065712.1, XP_013065713.1, XP_013065714.1, XP_013065716.1, XP_013065717.1, XP_013065718.1, XP_013065719.1, XP_013065720.1, XP_013065721.1, XP_013077030.1, XP_013089356.1	Bstr_009498-T1, Bstr_009499-T1, Bstr_012949-T1, Bstr_044882-T1	CsqKR_Scaf99_13.30	XP_034302430.1, XP_034333290.1, XP_034333309.1	evm.model.Hic_asm_2.162_evm.model.Hic_asm_2.163	g14101.t1, g14197.t1, g14198.t1, g14199.t1, g14200.t1, g14203.t1, g14568.t1, g36972.t1, g36973.t1	Mho_017871-T1, Mho_017872-T1, Mho_017873-T1	Mco_591_24.113, Mco_591_24.114, Mco_591_24.117, Mco_591_24.118, Mco_591_24.121, Mco_591_24.71, Mco_591_25.37, Mco_591_29.51, Mco_591_29.54, Mco_591_29.56, Mco_591_29.81, Mco_591_29.82, Mco_591_29.84, Mco_591_29.85, Mco_591_29.92, Mco_591_30.38, Mco_591_30.40	XP_029638574.1	Pma_10008572, Pma_10020440, Pma_10028967	XP_025084894.1, XP_025084896.1, XP_025084897.1, XP_025084898.1, XP_025084899.1, XP_025084900.1, XP_025084901.1, XP_025084902.1, XP_025084904.1, XP_025084905.1, XP_025084906.1, XP_025084909.1, XP_025084912.1, XP_025084913.1, XP_025084916.1, XP_025084917.1, XP_025085517.1, XP_025085528.1, XP_025085529.1, XP_025085530.1, XP_025085548.1, XP_025085553.1, XP_025087326.1, XP_025087327.1, XP_025087332.1	EVM0015935.1
OG0000224		XP_013064650.1, XP_013066180.1, XP_013073802.1, XP_013078125.1, XP_013078170.1, XP_013080354.1, XP_013087202.1, XP_013088404.1, XP_013088688.1, XP_013089235.1, XP_013089670.1, XP_013091345.1, XP_013091544.1, XP_013091614.1, XP_013092112.1, XP_013092114.1, XP_013092871.1, XP_013093204.1, XP_013094749.1, XP_013094885.1	Bstr_001505-T1, Bstr_014056-T1, Bstr_023648-T1, Bstr_036272-T1, Bstr_049118-T1, Bstr_049399-T1		XP_034308505.1, XP_034322453.1	evm.model.original_scaffold_440_pilon.208	g10471.t1, g16743.t1, g17325.t1, g20975.t1, g22722.t1, g26263.t1, g27151.t1, g27152.t1, g28182.t1, g28338.t1, g29656.t1, g31048.t1, g34846.t1, g34847.t1, g38472.t1, g39331.t1, g42780.t1, g8135.t1			XP_029633761.1, XP_029634968.1, XP_029637516.1, XP_029637978.1, XP_029638899.1, XP_029640142.1, XP_029640419.1, XP_029641304.1, XP_029643381.1, XP_029643433.1, XP_029643479.1, XP_029645741.1, XP_029646514.1, XP_029646713.1, XP_029646733.1, XP_029648409.1, XP_029648578.1, XP_029648579.1, XP_029648930.1, XP_029651351.1, XP_029651828.1, XP_029652421.1, XP_029654499.1, XP_029655063.1, XP_029655303.1,…			EVM0013782.1
OG0000225		XP_013090931.1	Bstr_046329-T1	CsqKR_Scaf280_3.0		evm.model.Hic_asm_1.1276, evm.model.Hic_asm_7.1141, evm.model.Hic_asm_7.1304, evm.model.Hic_asm_7.242	g37918.t1			XP_029638580.1, XP_029639436.1, XP_029643018.1, XP_029647903.1, XP_029649002.1, XP_029649180.1, XP_029649231.2, XP_029650425.1, XP_029652193.1, XP_029653162.1, XP_029653206.1, XP_029653218.2, XP_029653579.1, XP_029653583.1, XP_029653585.2, XP_029653593.2, XP_029653594.1, XP_029653668.1, XP_029653679.2, XP_036356129.1, XP_036358513.1, XP_036364365.1, XP_036364366.1, XP_036364799.1, XP_036367659.1,…	Pma_10031744		EVM0002796.1, EVM0008942.1, EVM0022982.1
OG0000226					XP_011425438.2, XP_011425568.2, XP_034318534.1, XP_034318536.1, XP_034318590.1, XP_034318642.1, XP_034318676.1, XP_034318937.1, XP_034319023.1, XP_034319051.1, XP_034319135.1, XP_034319164.1, XP_034319198.1, XP_034319202.1, XP_034319460.1, XP_034319461.1, XP_034319464.1, XP_034320568.1, XP_034320569.1, XP_034320573.1, XP_034320575.1, XP_034320577.1, XP_034321512.1, XP_034321515.1, XP_034329612.1			Mho_003716-T1, Mho_003723-T1, Mho_010343-T1, Mho_010344-T1, Mho_015163-T1, Mho_015165-T1, Mho_026994-T1, Mho_027892-T1, Mho_028238-T1, Mho_029097-T1, Mho_029098-T1, Mho_029105-T1, Mho_029117-T1, Mho_029121-T1, Mho_029126-T1, Mho_029131-T1, Mho_029133-T1, Mho_029137-T1, Mho_029138-T1, Mho_029140-T1, Mho_029142-T1, Mho_029144-T1, Mho_029147-T1, Mho_029161-T1, Mho_029162-T1, Mho_029163-T1, Mho_02916…			Pma_10004880, Pma_10011806, Pma_10028966, Pma_90.124		EVM0003228.1, EVM0007064.1, EVM0011287.1, EVM0013857.1, EVM0016735.1, EVM0020914.1, EVM0021107.1
OG0000227	AI15G017093	XP_013070424.1, XP_013079564.1, XP_013083786.1, XP_013085425.1, XP_013086296.1	Bstr_006632-T1, Bstr_006633-T1, Bstr_006634-T1, Bstr_006636-T1, Bstr_006637-T1, Bstr_022356-T1, Bstr_041030-T1, Bstr_044305-T1	CsqKR_Scaf159_6.27, CsqKR_Scaf237_5.12, CsqKR_Scaf237_5.16	XP_011456280.2, XP_034311612.1, XP_034313727.1, XP_034313728.1, XP_034321130.1, XP_034321131.1	evm.model.Hic_asm_0.1450, evm.model.Hic_asm_0.1451, evm.model.Hic_asm_0.293, evm.model.Hic_asm_0.294, evm.model.Hic_asm_0.797, evm.model.Hic_asm_0.798, evm.model.Hic_asm_0.996, evm.model.Hic_asm_0.997, evm.model.Hic_asm_3.767, evm.model.Hic_asm_9.507, evm.model.Hic_asm_9.831	g25768.t1, g26750.t1, g40305.t1, g42673.t1, g43117.t1, g5999.t1, g6000.t1, g6003.t1, g6005.t1	Mho_026223-T1, Mho_026234-T1, Mho_026235-T1, Mho_042970-T1, Mho_042971-T1, Mho_045712-T1, Mho_045713-T1	Mco_147_17.82, Mco_494_4.40, Mco_494_5.65, Mco_51_0.8, Mco_629_2.57, Mco_639_6.41, Mco_639_6.79	XP_029647758.1, XP_036362892.1	Pma_10004326, Pma_10004470, Pma_10009911, Pma_10012644, Pma_10012645, Pma_10012646, Pma_10018579, Pma_10022808, Pma_10025075	XP_025084188.1, XP_025086355.1, XP_025110106.1, XP_025111889.1, XP_025112845.1, XP_025114509.1	EVM0001507.1, EVM0005600.1, EVM0005674.1, EVM0006599.1, EVM0016017.1
OG0000228	AI15G017234, AI15G017235, AI15G017236, AI15G017237, AI15G017238, AI23G023703, AI23G023704	XP_013064157.1, XP_013072530.1, XP_013075561.1, XP_013078362.1, XP_013078379.1, XP_013088356.1, XP_013088894.1, XP_013093977.1	Bstr_011093-T1, Bstr_021331-T1, Bstr_021353-T1, Bstr_021354-T1, Bstr_021602-T1, Bstr_021716-T1, Bstr_033846-T1, Bstr_033848-T1, Bstr_033849-T1, Bstr_033869-T1, Bstr_043308-T1, Bstr_047400-T2		XP_019918320.2, XP_034306018.1, XP_034306020.1, XP_034337678.1, XP_034337679.1	evm.model.Hic_asm_17.903	g15746.t1, g38062.t1, g38063.t1	Mho_005374-T1, Mho_005375-T1, Mho_005377-T1, Mho_033381-T1, Mho_033383-T1, Mho_033384-T1, Mho_033385-T1, Mho_033386-T1, Mho_033389-T1, Mho_033391-T1, Mho_033393-T1, Mho_033394-T1, Mho_033395-T1, Mho_033396-T1, Mho_033399-T1, Mho_033400-T1, Mho_033401-T1, Mho_033402-T1, Mho_033403-T1, Mho_033405-T1, Mho_033406-T1	Mco_135_19.23, Mco_598_33.48, Mco_598_33.79, Mco_598_33.81, Mco_598_33.82, Mco_599_1.126, Mco_599_1.127, Mco_599_1.66, Mco_599_1.88, Mco_614_0.0		Pma_10028156	XP_025081266.1, XP_025081268.1, XP_025081269.1, XP_025081274.1, XP_025081283.1, XP_025081284.1, XP_025081294.1, XP_025081298.1, XP_025094447.1, XP_025095351.1	EVM0020497.1
OG0000229	AI23G023467	XP_013063293.1, XP_013086570.1, XP_013088769.1, XP_013091488.1	Bstr_017498-T1, Bstr_024659-T1, Bstr_024660-T1, Bstr_024661-T1, Bstr_024662-T1	CsqKR_Scaf127_4.21, CsqKR_Scaf127_4.22, CsqKR_Scaf27_1.22, CsqKR_Scaf31_27.16	XP_011417424.2, XP_011432484.2, XP_019929778.2, XP_034299028.1, XP_034305337.1, XP_034307100.1, XP_034309003.1, XP_034309923.1, XP_034321112.1, XP_034336468.1	evm.model.Hic_asm_17.1347, evm.model.Hic_asm_17.638, evm.model.Hic_asm_9.793	g15025.t1, g15026.t1, g15810.t1, g15811.t1, g15812.t1, g15820.t1, g15821.t1, g22643.t1, g30300.t1, g34350.t1, g40917.t1, g42658.t1, g8730.t2	Mho_007042-T1, Mho_008373-T1, Mho_008909-T1, Mho_026218-T1, Mho_026230-T1, Mho_028208-T1, Mho_032037-T1, Mho_034392-T1, Mho_034410-T1, Mho_034423-T1	Mco_3_146.33, Mco_3_146.40, Mco_556_1.81, Mco_634_7.38, Mco_634_7.80	XP_029637587.1, XP_029653519.2, XP_029653549.1, XP_029653563.1, XP_029653617.2	Pma_10006542, Pma_10019509, Pma_10025453, Pma_10025454	XP_025076148.1, XP_025076450.1, XP_025080119.1, XP_025084388.1, XP_025106822.1	EVM0000460.1, EVM0000599.1, EVM0002011.1, EVM0006086.1, EVM0007211.1, EVM0007710.1, EVM0013753.1, EVM0015876.1, EVM0016333.1, EVM0017512.1
OG0000230				CsqKR_Scaf172_1.34, CsqKR_Scaf172_1.35, CsqKR_Scaf172_1.36, CsqKR_Scaf172_1.38, CsqKR_Scaf172_1.39, CsqKR_Scaf172_1.40, CsqKR_Scaf44_1.17, CsqKR_Scaf44_1.19, CsqKR_Scaf44_1.20	XP_034310662.1, XP_034310667.1, XP_034310668.1, XP_034310670.1, XP_034310671.1, XP_034310672.1, XP_034310674.1, XP_034323626.1, XP_034323627.1, XP_034323631.1, XP_034323633.1, XP_034323636.1, XP_034323637.1, XP_034323638.1, XP_034323639.1	evm.model.Hic_asm_0.1480, evm.model.Hic_asm_0.1481, evm.model.Hic_asm_0.1498, evm.model.Hic_asm_0.1520, evm.model.Hic_asm_0.2324, evm.model.Hic_asm_0.2325, evm.model.Hic_asm_0.2326, evm.model.Hic_asm_0.2332, evm.model.Hic_asm_0.2333, evm.model.Hic_asm_3.1336, evm.model.Hic_asm_3.864, evm.model.Hic_asm_3.893	g18443.t1, g23551.t1, g2443.t1, g2444.t1, g2445.t1, g32502.t1	Mho_031254-T1, Mho_031256-T1, Mho_031257-T1, Mho_031258-T1, Mho_040011-T1, Mho_040016-T1, Mho_040020-T1, Mho_040023-T1, Mho_040030-T1, Mho_040032-T1, Mho_040034-T1, Mho_040038-T1, Mho_040039-T1	Mco_17_3.67, Mco_17_3.73, Mco_575_4.24, Mco_575_4.43, Mco_575_5.41, Mco_575_5.70, Mco_575_54.49, Mco_575_6.28, Mco_575_6.29, Mco_590_68.41, Mco_590_72.42		Pma_10004766, Pma_10005477, Pma_10010352, Pma_10022896	XP_025084230.1, XP_025084242.1, XP_025084271.1, XP_025113014.1, XP_025113019.1, XP_025113431.1	EVM0000669.1, EVM0016093.1, EVM0018664.1
OG0000231					XP_011435772.2, XP_019922291.1, XP_019924502.2	evm.model.Hic_asm_1.1248, evm.model.Hic_asm_1.1250, evm.model.Hic_asm_13.106, evm.model.Hic_asm_2.1729	g11868.t2, g14523.t1, g14524.t1, g14525.t1, g14526.t1, g14785.t1, g20590.t1, g2102.t1, g21231.t1, g21964.t1, g22596.t1, g22598.t1, g2400.t1, g32282.t1, g3419.t1, g34288.t1, g35430.t1, g35432.t1, g36965.t1, g38667.t1, g38672.t1, g38673.t1, g38696.t1, g39069.t1, g42551.t1, g9620.t1	Mho_003344-T1, Mho_007775-T1, Mho_020210-T1, Mho_021326-T1, Mho_023859-T1, Mho_023860-T1, Mho_025062-T1, Mho_025478-T1, Mho_031485-T1, Mho_040505-T1, Mho_041027-T1			Pma_10000467, Pma_10001368, Pma_10002872, Pma_10002874, Pma_10003132, Pma_10003177, Pma_10003178, Pma_10003179, Pma_10003180, Pma_10005338, Pma_10007047, Pma_10007153, Pma_10007173, Pma_10010167, Pma_10010467, Pma_10011687, Pma_10012308, Pma_10016836, Pma_10017259, Pma_10019644, Pma_10019783, Pma_10021962, Pma_10023219, Pma_10025812, Pma_10026205, Pma_10026382, Pma_10026461, Pma_10027383, Pma_100…		EVM0008704.1
OG0000232										XP_029635657.1, XP_029637890.1, XP_029638807.1, XP_029639662.1, XP_029640124.1, XP_029640157.1, XP_029640335.1, XP_029640417.1, XP_029640942.2, XP_029641220.2, XP_029641268.1, XP_029641269.1, XP_029641271.1, XP_029641971.1, XP_029642267.1, XP_029644916.2, XP_029645344.1, XP_029645726.1, XP_029645730.2, XP_029645866.1, XP_029650638.1, XP_029650671.1, XP_029652342.1, XP_029652346.1, XP_029652350.1,…
OG0000233	AI01G000512, AI10G012637, AI13G015624, AI14G016527, AI21G022545, AI25G024803, AI25G024824, AI25G024827, AI25G024829, AI25G024830, AI25G024831, AI25G024832, AI25G024835, AI25G024836, AI25G024837, AI25G024839, AI25G024841, AI25G024843, AI25G024846, AI25G024847, AI25G024849, AI25G024850, AI25G024852, AI25G024855, AI25G024859, AI25G024860, AI25G024861, AI25G025203, AI25G025206, AI25G025207, AI25G0252…		Bstr_000806-T1, Bstr_002422-T1, Bstr_032023-T1, Bstr_039082-T1	CsqKR_Scaf372_0.6	XP_034309490.1, XP_034309495.1, XP_034309684.1, XP_034309687.1, XP_034309714.1	evm.model.Hic_asm_12.1169	g40189.t1, g40655.t1	Mho_004675-T1, Mho_004680-T1, Mho_004682-T1, Mho_004786-T1, Mho_021976-T1, Mho_024050-T1, Mho_030658-T1, Mho_030673-T1			Pma_10002671, Pma_10026553	XP_025100006.1
OG0000234	AI01G001045, AI01G001822	XP_013061646.1, XP_013061693.1, XP_013089947.1, XP_013089957.1, XP_013090022.1, XP_013094824.1	Bstr_005094-T1, Bstr_005466-T1, Bstr_009015-T1, Bstr_009982-T1, Bstr_021248-T1, Bstr_023691-T1, Bstr_024003-T1, Bstr_029482-T1, Bstr_029483-T1, Bstr_029484-T1	CsqKR_Scaf14_34.16, CsqKR_Scaf14_34.17, CsqKR_Scaf31_8.12, CsqKR_Scaf31_8.21	XP_011419260.2, XP_034310403.1, XP_034310574.1, XP_034317807.1	evm.model.Hic_asm_3.1142, evm.model.Hic_asm_3.1155, evm.model.Hic_asm_3.1156, evm.model.Hic_asm_3.1157, evm.model.Hic_asm_3.1189, evm.model.Hic_asm_3.1205, evm.model.Hic_asm_3.1206, evm.model.Hic_asm_3.1288, evm.model.Hic_asm_3.1332, evm.model.Hic_asm_3.467, evm.model.Hic_asm_3.468, evm.model.Hic_asm_3.848, evm.model.Hic_asm_3.908	g17866.t1, g27959.t1, g2826.t1, g3461.t1, g3467.t1, g37423.t1, g37424.t1, g39373.t1, g42690.t1, g42691.t1, g42724.t1, g42725.t1, g4458.t1	Mho_030504-T1, Mho_031167-T1	Mco_640_35.52, Mco_640_35.53, Mco_640_36.20, Mco_640_37.56, Mco_640_37.57, Mco_640_37.60, Mco_640_37.67, Mco_640_49.74	XP_029640330.1, XP_029649673.1, XP_029655745.1	Pma_10011037, Pma_10020731	XP_025095086.1, XP_025095109.1, XP_025095146.1, XP_025095303.1, XP_025096341.1, XP_025096365.1, XP_025096383.1, XP_025096406.1, XP_025096550.1, XP_025112924.1	EVM0006905.1
OG0000235	AI02G002294, AI02G002298, AI02G002300, AI02G002303, AI02G002308, AI02G002309, AI02G002577, AI10G012198	XP_013075256.1, XP_013076724.1, XP_013093236.1	Bstr_028983-T1, Bstr_042266-T1	CsqKR_Scaf38_15.26, CsqKR_Scaf61_21.47	XP_011445184.1, XP_019926268.2, XP_034317378.1, XP_034323018.1, XP_034323223.1, XP_034324828.1, XP_034325507.1, XP_034325509.1, XP_034333227.1	evm.model.Hic_asm_16.492, evm.model.Hic_asm_17.1488	g24279.t1, g24282.t1, g27457.t1, g34133.t1, g36010.t1, g36011.t1, g37008.t1, g37056.t1, g42140.t1	Mho_006836-T1, Mho_023690-T1, Mho_037083-T1, Mho_037085-T1, Mho_037389-T1, Mho_040942-T1	Mco_3_77.28, Mco_47_7.58, Mco_561_12.68, Mco_561_22.26, Mco_561_22.27, Mco_561_22.29, Mco_561_22.60, Mco_561_22.9, Mco_561_23.17, Mco_561_23.36, Mco_561_23.38, Mco_561_23.39, Mco_561_24.65, Mco_561_25.20, Mco_561_41.37, Mco_595_3.28		Pma_10028467	XP_025076167.1, XP_025076718.1, XP_025077126.1, XP_025077128.1, XP_025077454.1, XP_025077457.1, XP_025077625.1, XP_025077741.1, XP_025077945.1, XP_025078023.1, XP_025078025.1, XP_025078026.1, XP_025078191.1, XP_025078402.1	EVM0005582.1, EVM0007149.1, EVM0014104.1, EVM0016233.1, EVM0016955.1, EVM0018810.1
OG0000236	AI03G003268, AI06G007449	XP_013065612.1, XP_013071892.1, XP_013081493.1, XP_013092390.1	Bstr_009916-T1, Bstr_012660-T1, Bstr_043238-T1, Bstr_043240-T1	CsqKR_Scaf50_49.13	XP_011442264.2, XP_011444925.2, XP_034299143.1, XP_034299147.1	evm.model.Hic_asm_4.1697, evm.model.Hic_asm_4.682	g27068.t1, g29946.t2, g29947.t1, g29948.t1, g29950.t1, g29951.t1, g42904.t1	Mho_008484-T1, Mho_008502-T1, Mho_008503-T1, Mho_008505-T1, Mho_019091-T1, Mho_031710-T1, Mho_031713-T1	Mco_119_9.38, Mco_119_9.39, Mco_637_73.117, Mco_637_73.126, Mco_637_73.128, Mco_637_73.42, Mco_637_74.103, Mco_637_74.107, Mco_637_74.108, Mco_637_74.109, Mco_637_74.43, Mco_637_74.87, Mco_637_74.95, Mco_637_75.18, Mco_637_75.58, Mco_64_1.55		Pma_10001118, Pma_10004676, Pma_10010444, Pma_10011772, Pma_10011773, Pma_10013251, Pma_10017650, Pma_10027181, Pma_10031673	XP_025082012.1, XP_025082023.1, XP_025082024.1, XP_025082025.1, XP_025082026.1, XP_025082027.1, XP_025082030.1, XP_025082031.1, XP_025082036.1, XP_025082037.1, XP_025082039.1, XP_025082840.1, XP_025083427.1, XP_025083436.1, XP_025083437.1, XP_025083443.1, XP_025083444.1, XP_025083446.1, XP_025083447.1, XP_025086264.1	EVM0010887.1, EVM0013868.1
OG0000237	AI08G009845, AI08G009846, AI13G015066, AI13G015067, AI13G015068, AI13G015069	XP_013066887.1, XP_013073771.1, XP_013080918.1, XP_013080919.1, XP_013080921.1	Bstr_021320-T1, Bstr_023219-T1, Bstr_025694-T1, Bstr_027360-T1, Bstr_027361-T1, Bstr_028256-T1, Bstr_040122-T1	CsqKR_Scaf129_2.33, CsqKR_Scaf129_2.35, CsqKR_Scaf129_3.11	XP_011426965.2, XP_011436454.3, XP_011436474.2, XP_011438814.2, XP_011454485.2, XP_034300558.1, XP_034300950.1, XP_034301734.1, XP_034336751.1, XP_034336752.1	evm.model.Hic_asm_13.1734, evm.model.Hic_asm_13.1736, evm.model.Hic_asm_13.399, evm.model.Hic_asm_13.482, evm.model.Hic_asm_16.840	g19.t1, g42321.t1	Mho_006244-T1, Mho_006245-T1, Mho_006246-T1, Mho_006247-T1, Mho_006252-T1, Mho_006253-T1, Mho_006254-T1, Mho_011691-T1, Mho_011867-T1, Mho_011868-T1, Mho_012404-T1, Mho_013115-T1, Mho_013116-T1, Mho_013117-T1, Mho_013144-T1, Mho_014446-T1	Mco_546_14.64, Mco_546_18.106, Mco_618_1.15		Pma_10000397, Pma_10001142, Pma_10016025, Pma_10016027, Pma_10017491, Pma_10017492, Pma_10017493, Pma_10021984, Pma_10021986, Pma_10021987, Pma_10021990, Pma_10021991	XP_025085188.1, XP_025085207.1, XP_025086799.1	EVM0001732.1, EVM0005945.1, EVM0009454.1, EVM0010426.1, EVM0014664.1, EVM0016782.1
OG0000238	AI11G013089, AI11G013090, AI11G013092, AI11G013299, AI11G013302, AI16G018602, AI16G018607	XP_013063490.1, XP_013069996.1, XP_013077859.1, XP_013077860.1, XP_013079866.1	Bstr_005178-T1, Bstr_009024-T1, Bstr_009025-T1, Bstr_015677-T1, Bstr_015694-T1, Bstr_015696-T1	CsqKR_Scaf52_2.16	XP_011450710.2, XP_011450711.2, XP_011450712.2	evm.model.Hic_asm_18.720, evm.model.Hic_asm_18.723, evm.model.Hic_asm_18.724, evm.model.Hic_asm_7.282, evm.model.Hic_asm_7.846, evm.model.Hic_asm_7.871_evm.model.Hic_asm_7.870	g11269.t1, g11270.t1, g11271.t1, g11272.t1, g1412.t1, g14612.t1, g14613.t1, g20090.t1, g26891.t1, g26894.t1, g5875.t1, g5878.t1	Mho_001046-T1, Mho_001047-T1, Mho_001048-T1, Mho_001049-T1	Mco_36_0.18, Mco_539_4.52, Mco_561_22.28, Mco_81_6.128, Mco_81_6.129, Mco_81_6.70	XP_029652556.1, XP_029652557.1	Pma_10016403, Pma_10028871, Pma_10028872, Pma_10028874	XP_025077450.1, XP_025096594.1, XP_025111966.1, XP_025111968.1, XP_025111971.1, XP_025111974.1, XP_025111975.1, XP_025111976.1, XP_025111978.1, XP_025111979.1, XP_025111980.1, XP_025113687.1, XP_025113690.1, XP_025113871.1, XP_025113873.1, XP_025114031.1, XP_025114472.1	EVM0007112.1, EVM0011526.1, EVM0013826.1, EVM0016061.1, EVM0020661.1
OG0000239	AI14G016681, AI14G016688, AI14G016781, AI17G019292, AI21G022276, AI23G023713, AI23G023714, AI29G027461	XP_013063203.1, XP_013070033.1, XP_013071033.1, XP_013077035.1, XP_013081275.1, XP_013081288.1, XP_013094065.1	Bstr_002285-T1, Bstr_002286-T1, Bstr_002688-T1, Bstr_044904-T1, Bstr_047916-T1, Bstr_048183-T1	CsqKR_Scaf228_1.12, CsqKR_Scaf285_1.13, CsqKR_Scaf33_4.8, CsqKR_Scaf441_2.15	XP_011418584.2, XP_011442273.2, XP_011446433.2, XP_011451702.2, XP_034338182.1, XP_034338190.1, XP_034338309.1	evm.model.Hic_asm_4.259, evm.model.Hic_asm_4.387, evm.model.Hic_asm_4.406, evm.model.Hic_asm_4.407, evm.model.Hic_asm_4.408, evm.model.Hic_asm_4.410, evm.model.Hic_asm_4.61, evm.model.Hic_asm_4.995, evm.model.Hic_asm_7.18, evm.model.Hic_asm_7.283, evm.model.Hic_asm_7.284	g25637.t1, g25638.t1, g27314.t1, g38162.t1, g38230.t1, g8370.t1	Mho_005689-T1, Mho_005692-T1, Mho_006716-T1, Mho_006793-T1, Mho_006964-T1, Mho_006965-T1, Mho_006966-T1, Mho_008482-T1	Mco_541_30.62, Mco_590_23.51, Mco_634_17.29, Mco_634_20.88	XP_029643579.1, XP_029651468.1, XP_029651598.1	Pma_10012845, Pma_10013487, Pma_10014481, Pma_34.82	XP_025078019.1, XP_025083164.1, XP_025083316.1, XP_025083484.1	EVM0001371.1, EVM0002874.1, EVM0005583.1, EVM0006280.1, EVM0006359.1, EVM0021094.1
OG0000240	AI01G001723, AI01G001749, AI21G022244	XP_013060507.1, XP_013060508.1, XP_013060686.1, XP_013063710.1, XP_013088056.1	Bstr_003442-T1, Bstr_003443-T1, Bstr_003444-T1, Bstr_010576-T1, Bstr_010587-T1, Bstr_012735-T1, Bstr_012736-T1, Bstr_012739-T1, Bstr_049100-T1	CsqKR_Scaf175_23.13, CsqKR_Scaf8_16.32	XP_011420501.2, XP_011431253.2, XP_011439458.2, XP_011442029.2, XP_011443096.2, XP_011444235.2, XP_034305520.1, XP_034306634.1, XP_034315550.1, XP_034315555.1	evm.model.Hic_asm_12.1060, evm.model.Hic_asm_12.276, evm.model.Hic_asm_12.319, evm.model.Hic_asm_13.1927, evm.model.Hic_asm_13.2140	g12452.t1, g44031.t1, g5769.t1, g5770.t1, g6859.t1, g9365.t1, g9367.t1	Mho_032831-T1, Mho_032832-T1, Mho_032833-T1, Mho_034608-T1, Mho_034611-T1, Mho_034626-T1, Mho_034627-T1, Mho_035927-T1, Mho_036257-T1, Mho_040725-T1, Mho_042883-T1	Mco_10_35.53, Mco_561_23.42, Mco_657_66.48	XP_029638392.1, XP_029646435.1	Pma_10004317, Pma_10012381, Pma_10012888, Pma_10017537, Pma_10017538, Pma_10027704, Pma_539.367	XP_025076584.1, XP_025077125.1, XP_025107676.1	EVM0002196.1, EVM0004311.1, EVM0008174.1, EVM0008384.1, EVM0009132.1, EVM0010489.1, EVM0010857.1, EVM0010886.1, EVM0015811.1, EVM0019371.1
OG0000241	AI06G007341, AI18G019880, AI20G021347, AI24G023935, AI29G027287					evm.model.Hic_asm_1.335, evm.model.original_scaffold_440_pilon.110	g10525.t1, g11185.t1, g11781.t1, g12180.t1, g1223.t1, g12591.t1, g12857.t1, g13205.t1, g13723.t1, g17248.t1, g17541.t1, g18914.t1, g19175.t1, g19301.t1, g19357.t1, g2032.t1, g21880.t1, g21939.t1, g22384.t1, g22445.t1, g23641.t1, g24439.t1, g24849.t1, g26245.t1, g26525.t1, g30262.t1, g30517.t1, g31232.t1, g31938.t1, g32401.t1, g33446.t1, g33447.t1, g33508.t1, g34198.t1, g34393.t1, g34841.t1, g3536…	Mho_023076-T1, Mho_023702-T1, Mho_041348-T1, Mho_042484-T1, Mho_047245-T1		XP_029655155.1, XP_029656187.1	Pma_10003682		EVM0001333.1, EVM0012041.1
OG0000242	AI08G009879, AI08G010752, AI22G023265	XP_013071921.1, XP_013072518.1, XP_013073020.1, XP_013073678.1, XP_013074339.1, XP_013076467.1, XP_013081051.1, XP_013093435.1	Bstr_004492-T1, Bstr_004494-T1, Bstr_028201-T1, Bstr_030729-T1, Bstr_030730-T1, Bstr_032704-T1, Bstr_033657-T1, Bstr_034466-T1, Bstr_034541-T1, Bstr_035051-T1	CsqKR_Scaf103_4.17, CsqKR_Scaf103_5.20, CsqKR_Scaf103_5.30, CsqKR_Scaf166_7.15, CsqKR_Scaf53_13.34	XP_011432078.2, XP_011449723.2, XP_011451153.2, XP_034311712.1	evm.model.Hic_asm_11.1028, evm.model.Hic_asm_11.126, evm.model.Hic_asm_11.485, evm.model.Hic_asm_11.486, evm.model.Hic_asm_11.502, evm.model.Hic_asm_14.1461, evm.model.Hic_asm_14.1760, evm.model.Hic_asm_2.749.1, evm.model.Hic_asm_2.750, evm.model.Hic_asm_2.751	g16694.t1, g25520.t1, g25521.t1, g25522.t1, g27121.t1	Mho_009613-T1, Mho_009618-T1, Mho_024023-T1, Mho_024028-T1, Mho_024030-T1, Mho_045601-T1, Mho_047376-T1	Mco_110_6.125, Mco_110_6.63, Mco_110_6.65, Mco_110_6.69, Mco_528_0.33, Mco_528_0.35, Mco_560_24.19	XP_029650675.1, XP_036368322.1	Pma_10013414, Pma_10017626, Pma_10022375, Pma_10025304	XP_025094880.1, XP_025109625.1, XP_025109627.1, XP_025109631.1, XP_025110498.1, XP_025111276.1	EVM0006750.1, EVM0007567.1, EVM0007623.1, EVM0008222.1, EVM0012559.1, EVM0018716.1
OG0000243	AI08G010088, AI14G016259, AI22G022550, AI22G022551	XP_013061076.1, XP_013061337.1, XP_013072316.1, XP_013078848.1, XP_013080176.1, XP_013081001.1, XP_013082527.1, XP_013093738.1, XP_013094671.1, XP_013096942.1	Bstr_015723-T1, Bstr_016760-T1, Bstr_021301-T1, Bstr_034747-T1, Bstr_037152-T1, Bstr_037837-T1, Bstr_038056-T1, Bstr_038057-T1, Bstr_038240-T1, Bstr_038295-T1, Bstr_038304-T1, Bstr_039488-T1, Bstr_042984-T1, Bstr_045763-T1	CsqKR_Scaf141_0.0, CsqKR_Scaf2_8.4, CsqKR_Scaf61_6.104, CsqKR_Scaf74_0.0	XP_011433657.2, XP_034320486.1, XP_034327738.1, XP_034339387.1	evm.model.Hic_asm_18.2077, evm.model.Hic_asm_3.555, evm.model.Hic_asm_7.1001, evm.model.Hic_asm_7.1291, evm.model.Hic_asm_7.1292, evm.model.Hic_asm_7.1367, evm.model.Hic_asm_7.1368, evm.model.Hic_asm_7.894, evm.model.Hic_asm_7.895, evm.model.Hic_asm_7.896, evm.model.Hic_asm_7.994, evm.model.Hic_asm_9.795, evm.model.Hic_asm_9.923	g13736.t1, g2564.t1, g28031.t1, g32484.t1, g44101.t1, g7733.t1, g7745.t1	Mho_000571-T1, Mho_008147-T1	Mco_42_23.0, Mco_581_39.45	XP_029648198.1, XP_029650049.1	Pma_10011460, Pma_10022636, Pma_10022637, Pma_10022639, Pma_10022640, Pma_10028510, Pma_10028512	XP_025078693.1, XP_025082223.1, XP_025087733.1	EVM0003438.1, EVM0004226.1, EVM0013222.1, EVM0018903.1, EVM0018971.1
OG0000244	AI24G024348	XP_013067744.1, XP_013076934.1, XP_013079348.1, XP_013079808.1	Bstr_001891-T1, Bstr_027075-T1, Bstr_046814-T1	CsqKR_Scaf12_29.1, CsqKR_Scaf141_3.13, CsqKR_Scaf141_3.9, CsqKR_Scaf19_2.14, CsqKR_Scaf27_25.0	XP_011435143.2	evm.model.Hic_asm_0.1810, evm.model.Hic_asm_0.1813.1, evm.model.Hic_asm_0.2648, evm.model.Hic_asm_1.1050, evm.model.Hic_asm_1.1051.1, evm.model.Hic_asm_1.1052, evm.model.Hic_asm_1.1053, evm.model.Hic_asm_2.1472, evm.model.Hic_asm_2.1478, evm.model.Hic_asm_8.355, evm.model.Hic_asm_8.356, evm.model.Hic_asm_8.358	g14659.t1, g15358.t1, g17042.t1, g18985.t1, g20341.t1, g27317.t1, g28402.t1, g28904.t1, g33557.t1, g33558.t1, g33793.t1, g33794.t1, g38961.t1, g7431.t1, g815.t1, g9934.t1	Mho_011808-T1	Mco_42_4.27, Mco_42_4.47, Mco_590_62.67, Mco_590_63.30, Mco_87_11.19, Mco_87_11.31	XP_029640764.1, XP_029641155.1, XP_029641189.1, XP_029653114.1, XP_029656034.1, XP_036355722.1, XP_036355723.1, XP_036355724.1, XP_036361878.1, XP_036368402.1, XP_036368406.1, XP_036368415.1, XP_036368419.1	Pma_10021584, Pma_10022925, Pma_10027539	XP_025081840.1, XP_025081872.1, XP_025082049.1, XP_025084430.1, XP_025090148.1, XP_025090160.1	EVM0000083.1, EVM0007353.1, EVM0008611.1, EVM0011773.1, EVM0017211.1, EVM0018436.1
OG0000245				CsqKR_Scaf1031_0.5, CsqKR_Scaf105_0.7, CsqKR_Scaf181_0.10, CsqKR_Scaf181_0.12, CsqKR_Scaf181_0.8, CsqKR_Scaf190_1.8, CsqKR_Scaf195_11.1, CsqKR_Scaf195_11.13, CsqKR_Scaf195_7.21, CsqKR_Scaf195_8.21, CsqKR_Scaf232_3.39, CsqKR_Scaf244_0.6, CsqKR_Scaf280_7.23, CsqKR_Scaf283_0.3, CsqKR_Scaf295_2.24, CsqKR_Scaf295_3.6, CsqKR_Scaf352_0.23, CsqKR_Scaf352_0.26, CsqKR_Scaf352_0.29, CsqKR_Scaf352_0.31, CsqK…		evm.model.Hic_asm_1.107, evm.model.Hic_asm_1.1553, evm.model.Hic_asm_1.333, evm.model.Hic_asm_1.48, evm.model.Hic_asm_1.55, evm.model.Hic_asm_1.56, evm.model.Hic_asm_1.57, evm.model.Hic_asm_1.59, evm.model.Hic_asm_1.65, evm.model.Hic_asm_13.1507, evm.model.Hic_asm_17.1866	g41442.t1, g86.t1, g87.t1				Pma_10016606		EVM0002276.1, EVM0002429.1, EVM0002879.1, EVM0006832.1, EVM0007415.1, EVM0009487.1, EVM0009865.1, EVM0010377.1, EVM0011441.1, EVM0012026.1, EVM0015974.1, EVM0020153.1, EVM0020157.1, EVM0020535.1, EVM0020547.1, EVM0021407.1
OG0000246					XP_011416723.2, XP_034300213.1, XP_034311879.1, XP_034313176.1, XP_034323134.1, XP_034324823.1, XP_034334268.1, XP_034336887.1, XP_034337636.1, XP_034339055.1	evm.model.Hic_asm_0.2666, evm.model.Hic_asm_10.2159, evm.model.Hic_asm_10.2470, evm.model.Hic_asm_16.474, evm.model.Hic_asm_16.596, evm.model.Hic_asm_3.1272, evm.model.Hic_asm_4.498, evm.model.Hic_asm_5.972, evm.model.Hic_asm_6.191, evm.model.Hic_asm_7.51, evm.model.Hic_asm_7.545, evm.model.Hic_asm_8.716, evm.model.original_scaffold_265_pilon.2, evm.model.original_scaffold_440_pilon.205	g13679.t1, g13876.t1, g21765.t1, g29471.t1, g30941.t1, g31368.t1, g37719.t1, g518.t1, g9371.t1	Mho_007413-T1, Mho_007546-T1, Mho_010868-T1, Mho_012643-T1, Mho_017396-T1, Mho_017403-T1, Mho_022393-T1, Mho_025493-T1, Mho_026666-T1, Mho_026874-T1, Mho_035486-T1, Mho_036025-T1, Mho_039212-T1, Mho_041548-T1, Mho_041570-T1, Mho_043308-T1, Mho_043865-T1, Mho_045459-T1			Pma_10000845, Pma_10005967, Pma_10006534, Pma_10014068, Pma_10018445, Pma_10022511, Pma_10023077, Pma_10024302, Pma_10028303, Pma_10030798, Pma_10031369, Pma_171.115		EVM0002774.1, EVM0004089.1, EVM0004712.1, EVM0005937.1, EVM0005964.1, EVM0007324.1, EVM0007667.1, EVM0009767.1, EVM0011139.1, EVM0011250.1, EVM0018414.1, EVM0022287.1, EVM0023204.1, EVM0023645.1
OG0000247							g1231.t1, g12392.t1, g12461.t1, g12623.t1, g12658.t1, g12659.t1, g12851.t1, g1361.t1, g13905.t1, g14238.t1, g15686.t1, g17628.t1, g177.t1, g18200.t1, g18307.t1, g18779.t1, g18931.t1, g19215.t1, g19390.t1, g19760.t1, g20588.t1, g22075.t1, g24256.t1, g25878.t1, g25978.t1, g26756.t1, g27134.t1, g28296.t1, g29213.t1, g30690.t1, g31931.t1, g32024.t1, g32417.t1, g32671.t1, g33209.t1, g33549.t1, g34047.…	Mho_002885-T1	Mco_130_14.41, Mco_153_26.40, Mco_160_9.23, Mco_3_112.60, Mco_42_24.19, Mco_510_0.22, Mco_516_0.2, Mco_570_2.113, Mco_581_5.53, Mco_582_61.12, Mco_618_14.16, Mco_66_35.17		Pma_10002455
OG0000248								Mho_004950-T1, Mho_043934-T1			Pma_10000533, Pma_10000534, Pma_10002054, Pma_10002055, Pma_10002056, Pma_10002451, Pma_10003151, Pma_10003152, Pma_10005068, Pma_10006265, Pma_10006266, Pma_10006267, Pma_10006268, Pma_10006269, Pma_10006270, Pma_10006271, Pma_10006372, Pma_10006928, Pma_10006929, Pma_10009346, Pma_10010288, Pma_10012330, Pma_10012331, Pma_10012332, Pma_10013416, Pma_10013418, Pma_10013420, Pma_10013421, Pma_100…
OG0000249	AI03G003970, AI03G003971				XP_011416593.2, XP_011434516.2, XP_011446879.2, XP_019921793.2, XP_034315442.1, XP_034315842.1, XP_034331549.1, XP_034334731.1		g12415.t1, g12416.t1, g14509.t1, g21348.t1, g22613.t1, g23157.t1, g23295.t1, g24915.t1, g24916.t1, g26508.t1, g27354.t1, g27646.t1, g29685.t1, g30105.t1, g30326.t1, g3413.t1, g3580.t1, g3696.t1, g3964.t1, g40185.t1, g43586.t1, g5081.t1, g5082.t1, g5790.t1, g7998.t1, g7999.t1, g9636.t1	Mho_014648-T1, Mho_025529-T1, Mho_026237-T1, Mho_031799-T1, Mho_033250-T1, Mho_033476-T1, Mho_033915-T1, Mho_041085-T1, Mho_047125-T1		XP_029643462.1, XP_029652485.1, XP_029653797.1, XP_029654431.1, XP_029654935.1, XP_029656851.1, XP_029657343.1	Pma_10000785, Pma_10000787, Pma_10011574, Pma_10018031		EVM0000444.1, EVM0000641.1, EVM0000955.1, EVM0000977.1, EVM0001089.1, EVM0002500.1, EVM0007019.1, EVM0008879.1, EVM0011188.1, EVM0012270.1, EVM0012897.1, EVM0016927.1, EVM0020266.1, EVM0021070.1, EVM0022777.1, EVM0022968.1, EVM0023006.1, EVM0023148.1, EVM0023172.1
OG0000250	AI04G005965, AI04G005966, AI26G025260, AI26G025341, AI26G025414, AI26G025415, AI26G025417, AI26G025418, AI26G025420, AI26G025423	XP_013065362.1, XP_013079810.1, XP_013083560.1, XP_013091734.1, XP_013092352.1, XP_013095866.1, XP_013096096.1	Bstr_002509-T1, Bstr_016429-T1, Bstr_016430-T1, Bstr_017270-T1, Bstr_017655-T1, Bstr_017660-T1, Bstr_038204-T1, Bstr_045030-T1, Bstr_046812-T1, Bstr_046836-T1, Bstr_046837-T1, Bstr_046847-T1, Bstr_046852-T1	CsqKR_Scaf61_32.21, CsqKR_Scaf69_48.0, CsqKR_Scaf69_49.25	XP_011417164.2, XP_011438383.2, XP_034299116.1, XP_034332517.1	evm.model.Hic_asm_1.1232, evm.model.Hic_asm_1.1233, evm.model.Hic_asm_17.184, evm.model.Hic_asm_17.186, evm.model.Hic_asm_17.187, evm.model.Hic_asm_17.188, evm.model.Hic_asm_17.189, evm.model.Hic_asm_17.196, evm.model.Hic_asm_4.1411, evm.model.Hic_asm_5.684, evm.model.Hic_asm_9.173_evm.model.Hic_asm_9.175	g1576.t1, g24077.t1, g2893.t1, g4181.t1	Mho_004798-T1, Mho_008448-T1, Mho_008449-T1, Mho_023676-T1, Mho_023677-T1, Mho_023714-T1	Mco_3_23.33	XP_029638049.1	Pma_10005641, Pma_10008675, Pma_10020466, Pma_10024764, Pma_10024890, Pma_10025480, Pma_10025481, Pma_10025529, Pma_10026044, Pma_10031838, Pma_373.481	XP_025116179.1	EVM0001444.1, EVM0004785.1, EVM0007955.1, EVM0013273.1
OG0000251	AI07G008864, AI18G019948, AI20G021700	XP_013064359.1, XP_013064646.1, XP_013077611.1, XP_013077753.1	Bstr_026827-T1, Bstr_048085-T1, Bstr_049278-T1	CsqKR_Scaf18_10.27, CsqKR_Scaf40_8.23	XP_019925440.2, XP_034309416.1, XP_034319982.1, XP_034326630.1, XP_034336753.1	evm.model.Hic_asm_0.155, evm.model.Hic_asm_1.1461, evm.model.Hic_asm_1.792, evm.model.Hic_asm_10.109, evm.model.Hic_asm_11.1649, evm.model.Hic_asm_11.1651, evm.model.Hic_asm_11.176, evm.model.Hic_asm_12.850, evm.model.Hic_asm_15.1558, evm.model.Hic_asm_2.718, evm.model.Hic_asm_4.231, evm.model.Hic_asm_6.1577, evm.model.Hic_asm_7.587, evm.model.original_scaffold_280_pilon.6	g13176.t1, g1487.t1, g18322.t1, g19680.t1, g2148.t1, g22239.t1, g22479.t1, g2446.t1, g2447.t1, g32286.t1, g3553.t1, g37860.t1, g3959.t1, g3960.t1, g40803.t1, g40873.t1, g40874.t1, g4160.t1	Mho_006191-T1, Mho_011963-T1, Mho_015226-T1, Mho_015227-T1, Mho_017209-T1, Mho_019215-T1, Mho_039498-T1, Mho_039499-T1, Mho_039550-T1			Pma_10001612, Pma_10002932, Pma_10002934, Pma_10004060, Pma_10008568		EVM0003792.1, EVM0004493.1, EVM0004577.1, EVM0006444.1, EVM0009244.1, EVM0011925.1, EVM0013287.1, EVM0014351.1, EVM0015328.1, EVM0016209.1, EVM0016832.1, EVM0019739.1, EVM0020689.1
OG0000252			Bstr_046156-T1	CsqKR_Scaf172_2.2	XP_011456954.1, XP_034330880.1	evm.model.Hic_asm_1.1419, evm.model.Hic_asm_1.1420, evm.model.Hic_asm_1.1421, evm.model.Hic_asm_1.1424, evm.model.Hic_asm_1.1922, evm.model.Hic_asm_1.1925, evm.model.Hic_asm_1.1927, evm.model.Hic_asm_1.1928, evm.model.Hic_asm_1.1930, evm.model.Hic_asm_1.1931, evm.model.Hic_asm_1.1933, evm.model.Hic_asm_1.1934, evm.model.Hic_asm_1.1941, evm.model.Hic_asm_1.1943, evm.model.Hic_asm_1.1944, evm.model…	g2454.t1, g2456.t1, g28730.t1, g40704.t1, g42995.t1, g634.t1	Mho_002414-T1, Mho_003154-T1, Mho_012268-T1, Mho_016815-T1, Mho_031169-T1, Mho_040720-T1, Mho_041501-T1, Mho_041799-T1	Mco_149_3.34		Pma_10001429, Pma_10001732, Pma_10001947, Pma_10003319, Pma_10004543, Pma_10010949, Pma_10010950, Pma_10011357, Pma_10012688, Pma_10012689, Pma_10012818, Pma_10016018, Pma_10017364, Pma_10021587, Pma_10021588, Pma_10028778		EVM0015369.1, EVM0016258.1
OG0000253				CsqKR_Scaf145_1.1, CsqKR_Scaf182_8.32, CsqKR_Scaf64_20.18, CsqKR_Scaf64_5.5	XP_011422480.2, XP_011422501.2, XP_011422503.2, XP_011424073.2, XP_011424230.2, XP_011430553.2, XP_019921311.2, XP_034305472.1, XP_034306666.1, XP_034306668.1, XP_034306669.1	evm.model.Hic_asm_10.1284, evm.model.Hic_asm_13.1566	g17730.t1, g17731.t1, g17732.t1, g17733.t1, g17734.t1, g18604.t1, g26197.t1, g27654.t1, g8296.t1, g8297.t1	Mho_001940-T1, Mho_015984-T1, Mho_021044-T1, Mho_021509-T1, Mho_024993-T1, Mho_033134-T1, Mho_034592-T1, Mho_034593-T1, Mho_034594-T1, Mho_034601-T1, Mho_034602-T1, Mho_034604-T1, Mho_035921-T1, Mho_045787-T1	Mco_574_33.19, Mco_574_33.25, Mco_574_33.28, Mco_574_33.63, Mco_654_5.38, Mco_83_5.52	XP_029636589.1, XP_029649914.1, XP_029658391.1	Pma_10006496, Pma_10009755, Pma_10012774, Pma_10016345, Pma_10025602, Pma_10025603, Pma_10025608, Pma_10026806, Pma_10028319, Pma_10029663, Pma_10029664, Pma_10029665	XP_025089695.1, XP_025089700.1, XP_025091819.1, XP_025092018.1, XP_025096689.1	EVM0004995.1, EVM0005197.1, EVM0009154.1, EVM0010004.1, EVM0011422.1, EVM0013320.1, EVM0015301.1, EVM0016899.1, EVM0022198.1
OG0000254	AI04G005938	XP_013087601.1, XP_013087603.1, XP_013088253.1	Bstr_003153-T1, Bstr_003154-T1, Bstr_003155-T1, Bstr_011033-T1, Bstr_011036-T1, Bstr_011089-T1	CsqKR_Scaf195_8.31, CsqKR_Scaf397_0.21, CsqKR_Scaf40_2.14, CsqKR_Scaf61_37.15, CsqKR_Scaf61_42.17	XP_011416033.2, XP_011426555.2, XP_011429317.2, XP_011453425.2, XP_034299129.1	evm.model.Hic_asm_17.1046, evm.model.Hic_asm_17.1216, evm.model.Hic_asm_17.1221, evm.model.Hic_asm_17.1311, evm.model.Hic_asm_17.1316, evm.model.Hic_asm_17.1648, evm.model.Hic_asm_18.341, evm.model.Hic_asm_18.349, evm.model.Hic_asm_18.351, evm.model.Hic_asm_18.352.1	g20362.t1, g20363.t1, g20365.t1, g24449.t1, g24451.t1, g2980.t1, g31613.t1, g31614.t1, g31615.t1, g31616.t1, g31617.t1, g31618.t1, g31619.t1, g31620.t1, g31621.t1, g31892.t1	Mho_005723-T1, Mho_006308-T1, Mho_006314-T1, Mho_006319-T1, Mho_006324-T1, Mho_006346-T1, Mho_007035-T1, Mho_007036-T1, Mho_008458-T1, Mho_009813-T1, Mho_010683-T1	Mco_3_107.7, Mco_3_74.46, Mco_611_3.32		Pma_10014602, Pma_10016363, Pma_10020375	XP_025076434.1, XP_025086796.1, XP_025115897.1, XP_025116230.1	EVM0003473.1, EVM0003802.1, EVM0009734.1, EVM0012511.1, EVM0013441.1, EVM0015678.1, EVM0020599.1, EVM0022230.1
OG0000255	AI13G015287, AI13G015474, AI13G015475, AI19G020824, AI19G020825, AI19G020826, AI19G020827	XP_013063865.1, XP_013063866.1, XP_013083531.1, XP_013085063.1, XP_013089956.1, XP_013097105.1	Bstr_014785-T1, Bstr_014788-T1, Bstr_020110-T1, Bstr_033391-T1, Bstr_039892-T1, Bstr_040911-T1, Bstr_044796-T1, Bstr_045631-T1, Bstr_045632-T1, Bstr_045638-T1, Bstr_045639-T1, Bstr_045734-T1	CsqKR_Scaf169_1.11, CsqKR_Scaf44_5.33	XP_011413872.2, XP_034300119.1, XP_034300121.1, XP_034300122.1, XP_034300597.1	evm.model.Hic_asm_1.1705, evm.model.Hic_asm_1.1706	g17115.t1, g17793.t1, g17795.t1, g1917.t1, g1918.t1, g1921.t1, g19336.t1, g8828.t1	Mho_012141-T1, Mho_012142-T1, Mho_012143-T1, Mho_012147-T1	Mco_119_0.18, Mco_167_1.3, Mco_17_1.29, Mco_17_1.35, Mco_17_2.51, Mco_17_4.3, Mco_17_5.12, Mco_17_6.12, Mco_382_0.61, Mco_397_0.46, Mco_567_0.9, Mco_575_17.5, Mco_578_6.65, Mco_590_29.39		Pma_10023147, Pma_10023375	XP_025083219.1, XP_025091114.1, XP_025111708.1, XP_025112251.1, XP_025112516.1, XP_025112658.1, XP_025113379.1, XP_025114461.1, XP_025114503.1	EVM0011076.1, EVM0014389.1, EVM0016010.1, EVM0023161.1
OG0000256	AI14G016275, AI14G016344, AI14G016875, AI29G027533	XP_013068079.1, XP_013068121.1, XP_013068124.1, XP_013075736.1, XP_013077235.1, XP_013077977.1	Bstr_020515-T1, Bstr_035725-T1, Bstr_037663-T1, Bstr_037665-T1, Bstr_037670-T1, Bstr_047845-T1, Bstr_048579-T1, Bstr_048771-T1	CsqKR_Scaf165_11.18, CsqKR_Scaf301_6.51, CsqKR_Scaf77_5.0, CsqKR_Scaf98_12.9	XP_011413254.2, XP_011430043.1, XP_011430044.2, XP_011430173.2, XP_011446037.2, XP_034336108.1, XP_034338986.1, XP_034338988.1	evm.model.Hic_asm_11.1568, evm.model.Hic_asm_17.917, evm.model.Hic_asm_4.561, evm.model.Hic_asm_4.996.1	g13374.t1, g18626.t1, g18628.t1, g23174.t1, g29774.t1, g38755.t1	Mho_007965-T1, Mho_007966-T1, Mho_008208-T1, Mho_008630-T1, Mho_010227-T1, Mho_010229-T1, Mho_010230-T1, Mho_010232-T1, Mho_012725-T1	Mco_581_151.43, Mco_581_151.80, Mco_590_27.29, Mco_637_70.51	XP_029651060.2	Pma_10004312, Pma_10015047, Pma_10031542, Pma_10032317, Pma_10032318, Pma_10032319	XP_025079799.1, XP_025084419.1, XP_025084420.1, XP_025087399.1, XP_025087400.1, XP_025088262.1	EVM0004516.1, EVM0005716.1, EVM0009121.1, EVM0009557.1, EVM0012415.1, EVM0013889.1, EVM0015272.1, EVM0017147.1, EVM0021664.1
OG0000257				CsqKR_Scaf175_11.19, CsqKR_Scaf175_11.20, CsqKR_Scaf175_11.27, CsqKR_Scaf5_17.10	NP_001292231.1, XP_011445284.2, XP_011452983.2, XP_011454186.1, XP_034302989.1, XP_034328022.1, XP_034328025.1, XP_034328036.1, XP_034329005.1, XP_034330826.1	evm.model.Hic_asm_11.534, evm.model.Hic_asm_17.1244, evm.model.Hic_asm_6.1362, evm.model.Hic_asm_6.1627	g13873.t1, g13877.t1, g24176.t1, g34512.t1, g34527.t1, g34528.t1, g34529.t1, g34531.t1, g34536.t1, g37812.t1, g37813.t1, g38434.t1, g38436.t1, g38437.t1, g42537.t1, g42538.t1	Mho_001418-T1, Mho_001853-T1, Mho_001854-T1, Mho_001855-T1, Mho_001856-T1, Mho_001857-T1, Mho_001858-T1, Mho_002422-T1, Mho_004219-T1, Mho_016100-T1, Mho_016101-T1	Mco_622_34.41, Mco_622_34.78, Mco_622_34.79, Mco_633_49.43		Pma_10001662, Pma_10007154, Pma_10007155, Pma_10008163, Pma_10009716, Pma_10010302, Pma_10010303, Pma_10010305, Pma_10010306, Pma_10010307, Pma_10015924, Pma_10015925, Pma_10015926, Pma_10024895	XP_025099209.1, XP_025099489.1	EVM0003358.1, EVM0004945.1, EVM0008163.1, EVM0009228.1, EVM0010244.1, EVM0015185.1, EVM0015820.1, EVM0018159.1, EVM0018961.1, EVM0021367.1
OG0000258	AI01G000625, AI19G021099, AI27G026459, AI27G026461	XP_013079547.1, XP_013085914.1, XP_013092744.1	Bstr_014473-T1, Bstr_030430-T1, Bstr_038873-T1	CsqKR_Scaf164_0.16, CsqKR_Scaf164_0.22, CsqKR_Scaf187_2.29, CsqKR_Scaf44_34.9	XP_011443998.2, XP_011444592.2, XP_011449521.2, XP_011456794.2, XP_011456795.2, XP_019929024.2, XP_034301588.1, XP_034301589.1, XP_034301591.1, XP_034301593.1, XP_034326745.1	evm.model.Hic_asm_15.617, evm.model.Hic_asm_15.622, evm.model.Hic_asm_7.230	g14974.t1, g19962.t1, g19963.t1, g19964.t1, g19965.t1, g21298.t1, g21299.t1, g30920.t1, g30921.t1, g30922.t1, g38912.t1, g4311.t1, g4604.t1, g4605.t1, g4606.t1, g4607.t1, g4609.t1, g4614.t1, g9595.t1	Mho_000780-T1, Mho_013126-T1, Mho_013127-T1, Mho_013128-T1, Mho_013130-T1, Mho_013131-T1, Mho_013132-T1, Mho_017590-T1	Mco_560_42.40, Mco_574_7.64	XP_029637837.1, XP_029638416.1, XP_029653759.1, XP_036359996.1	Pma_10000959, Pma_10010459, Pma_10018707, Pma_179.354	XP_025089043.1, XP_025093629.1	EVM0006631.1, EVM0010632.1, EVM0012287.1, EVM0014957.1, EVM0015443.1, EVM0017327.1, EVM0023294.1
OG0000259	AI03G004057, AI03G004136, AI03G004137, AI12G014396, AI12G014685, AI17G019245	XP_013068792.1, XP_013076264.1, XP_013078877.1, XP_013083486.1, XP_013083494.1, XP_013084548.1, XP_013088033.1	Bstr_002860-T1, Bstr_013705-T1, Bstr_013735-T1, Bstr_014329-T1, Bstr_014421-T1, Bstr_032423-T1, Bstr_032424-T1	CsqKR_Scaf153_2.33, CsqKR_Scaf8_22.5	XP_011419952.2, XP_011420453.2, XP_011422487.2, XP_034305625.1, XP_034306607.1, XP_034306610.1, XP_034306611.1, XP_034310998.1, XP_034321244.1	evm.model.Hic_asm_1.610, evm.model.Hic_asm_12.684, evm.model.Hic_asm_12.755, evm.model.Hic_asm_17.1684	g12775.t1, g13322.t1, g22675.t1, g5372.t1	Mho_015979-T1, Mho_016122-T1, Mho_017660-T1, Mho_018488-T1, Mho_035716-T1, Mho_047197-T1	Mco_560_118.21, Mco_560_122.33, Mco_560_122.38, Mco_620_1.11, Mco_637_2.22, Mco_637_2.27, Mco_637_31.32, Mco_637_35.59, Mco_74_1.42	XP_029635341.1, XP_029636618.1, XP_029638021.1, XP_029647063.1, XP_029657842.2	Pma_10011371, Pma_10017117, Pma_10032046	XP_025080700.1, XP_025080702.1, XP_025081185.1, XP_025081186.1, XP_025082369.1, XP_025083304.1, XP_025084464.1, XP_025106852.1	EVM0000759.1, EVM0016906.1, EVM0018650.1, EVM0023869.1
OG0000260	AI18G019938, AI20G021714	XP_013063992.1, XP_013074713.1, XP_013081744.1, XP_013082694.1, XP_013084505.1, XP_013086500.1, XP_013086587.1, XP_013091569.1, XP_013094003.1	Bstr_004884-T1, Bstr_004885-T1, Bstr_004886-T1, Bstr_027196-T1, Bstr_027197-T1, Bstr_027198-T1, Bstr_027199-T1, Bstr_027204-T1, Bstr_027208-T1, Bstr_027209-T1, Bstr_033497-T1, Bstr_033498-T1, Bstr_033500-T1	CsqKR_Scaf41_0.23, CsqKR_Scaf518_0.31, CsqKR_Scaf518_0.34, CsqKR_Scaf518_0.51, CsqKR_Scaf518_0.54	XP_034301217.1, XP_034310163.1, XP_034310165.1, XP_034323133.1, XP_034323352.1, XP_034324964.1, XP_034326499.1	evm.model.Hic_asm_13.1001, evm.model.Hic_asm_13.919, evm.model.Hic_asm_13.920, evm.model.Hic_asm_13.921, evm.model.Hic_asm_7.1162, evm.model.Hic_asm_7.990	g27836.t1, g5392.t1, g6372.t1, g6373.t1, g9230.t1	Mho_011650-T1, Mho_031343-T1, Mho_031344-T1, Mho_031348-T1, Mho_038036-T1, Mho_038037-T1, Mho_038038-T1, Mho_038039-T1, Mho_038040-T1, Mho_038042-T1, Mho_038043-T1	Mco_581_148.19, Mco_581_149.15	XP_029647282.1, XP_029647753.1, XP_029653740.2, XP_029653849.1, XP_029654064.2, XP_029656965.2	Pma_10023995, Pma_10023996, Pma_10023997, Pma_10023998	XP_025085506.1	EVM0009298.1, EVM0020696.1, EVM0020962.1
OG0000261		XP_013078972.1	Bstr_020512-T1		XP_011415325.2, XP_034302590.1, XP_034306234.1, XP_034315238.1, XP_034315299.1, XP_034315338.1, XP_034315863.1, XP_034315871.1, XP_034316053.1, XP_034316058.1, XP_034316303.1, XP_034316331.1, XP_034316360.1, XP_034316529.1, XP_034316559.1, XP_034316683.1, XP_034316779.1, XP_034317019.1, XP_034319573.1, XP_034321991.1, XP_034331446.1, XP_034333320.1, XP_034334574.1	evm.model.Hic_asm_4.1130	g15397.t1, g9034.t1	Mho_014492-T1, Mho_020400-T1, Mho_020859-T1, Mho_024963-T1, Mho_025238-T1, Mho_025239-T1, Mho_025244-T1, Mho_026415-T1, Mho_026416-T1, Mho_026733-T1, Mho_027081-T1, Mho_027336-T1, Mho_027541-T1, Mho_028126-T1, Mho_028537-T1, Mho_028755-T1, Mho_028759-T1, Mho_028843-T1, Mho_028844-T1, Mho_041611-T1, Mho_046159-T1, Mho_046164-T1	Mco_623_170.40		Pma_10000823, Pma_10000859, Pma_10002616, Pma_10003572, Pma_10004246, Pma_10004363, Pma_10004714, Pma_10007073, Pma_10011094, Pma_10012525, Pma_10015553, Pma_10015554, Pma_10015850, Pma_10016033, Pma_10016084, Pma_10017324, Pma_10017688, Pma_10026280, Pma_10032109, Pma_8.25		EVM0004048.1, EVM0007839.1, EVM0020556.1
OG0000262		XP_013092858.1	Bstr_026227-T1, Bstr_032800-T1	CsqKR_Scaf103_4.10, CsqKR_Scaf103_4.28, CsqKR_Scaf103_4.7, CsqKR_Scaf103_41.23, CsqKR_Scaf103_41.24, CsqKR_Scaf172_3.26, CsqKR_Scaf172_3.27, CsqKR_Scaf172_3.28, CsqKR_Scaf172_3.29, CsqKR_Scaf172_3.8, CsqKR_Scaf19_0.2, CsqKR_Scaf19_0.3, CsqKR_Scaf318_24.10, CsqKR_Scaf318_24.11, CsqKR_Scaf43_9.3	XP_011425555.3, XP_019922251.2	evm.model.Hic_asm_10.741, evm.model.Hic_asm_10.742, evm.model.Hic_asm_10.743, evm.model.Hic_asm_10.744, evm.model.Hic_asm_11.901, evm.model.Hic_asm_11.902	g25518.t1, g26027.t2, g26028.t1, g30528.t1, g790.t1, g791.t1, g802.t1, g803.t1	Mho_017122-T1, Mho_017123-T1, Mho_017124-T1, Mho_017125-T1, Mho_017126-T1, Mho_017129-T1, Mho_017130-T1	Mco_46_52.32, Mco_46_85.120, Mco_46_85.121, Mco_46_85.128, Mco_46_85.91	XP_029642704.1, XP_029642769.1, XP_029642806.1, XP_029643300.1, XP_029652155.1, XP_029653361.2, XP_029653636.1, XP_036357344.1, XP_036362154.1, XP_036363582.1	Pma_10012900, Pma_10015695, Pma_10018064	XP_025104501.1, XP_025104631.1, XP_025104799.1, XP_025104800.1, XP_025104801.1, XP_025104803.1, XP_025104805.1, XP_025105683.1, XP_025105705.1, XP_025105707.1, XP_025106082.1	EVM0007094.1, EVM0007803.1, EVM0012458.1, EVM0023268.1
OG0000263						evm.model.original_scaffold_267_pilon.8			Mco_103_0.17, Mco_124_0.24, Mco_135_56.111, Mco_138_0.25, Mco_139_0.16, Mco_142_0.15, Mco_143_0.56, Mco_145_17.90, Mco_18_22.11, Mco_19_14.29, Mco_19_36.9, Mco_20_16.75, Mco_33_0.26, Mco_428_0.7, Mco_429_13.60, Mco_481_0.24, Mco_496_0.21, Mco_497_0.15, Mco_498_0.11, Mco_49_0.42, Mco_500_0.32, Mco_509_7.89, Mco_509_7.90, Mco_517_17.104, Mco_522_0.65, Mco_524_17.87, Mco_525_0.67, Mco_527_26.25, Mco…			XP_025085271.1, XP_025086154.1, XP_025086681.1, XP_025107130.1, XP_025112019.1, XP_025112712.1
OG0000264						evm.model.Hic_asm_13.1651, evm.model.Hic_asm_13.375					Pma_10000923, Pma_10000925, Pma_10002078, Pma_10002079, Pma_10002080, Pma_10002377, Pma_10003481, Pma_10005576, Pma_10005879, Pma_10005880, Pma_10006379, Pma_10007197, Pma_10007476, Pma_10007477, Pma_10007479, Pma_10007567, Pma_10007600, Pma_10008315, Pma_10008316, Pma_10008848, Pma_10009821, Pma_10010630, Pma_10010631, Pma_10010719, Pma_10011444, Pma_10011868, Pma_10012865, Pma_10012867, Pma_100…
OG0000265									Mco_568_1.18, Mco_568_3.31, Mco_590_34.26, Mco_657_25.11			XP_025079734.1, XP_025079745.1, XP_025079766.1, XP_025079778.1, XP_025079891.1, XP_025079966.1, XP_025079971.1, XP_025081307.1, XP_025082053.1, XP_025082942.1, XP_025083110.1, XP_025083115.1, XP_025083123.1, XP_025090338.1, XP_025091269.1, XP_025092629.1, XP_025094206.1, XP_025097516.1, XP_025097937.1, XP_025098572.1, XP_025099173.1, XP_025099705.1, XP_025099849.1, XP_025100505.1, XP_025101011.1,…
OG0000266											Pma_10000076, Pma_10000154, Pma_10000669, Pma_10000956, Pma_10002502, Pma_10002504, Pma_10003009, Pma_10003015, Pma_10003411, Pma_10003555, Pma_10004329, Pma_10004548, Pma_10004550, Pma_10006716, Pma_10006717, Pma_10006960, Pma_10006961, Pma_10006962, Pma_10007489, Pma_10007491, Pma_10007492, Pma_10008137, Pma_10008272, Pma_10008299, Pma_10008302, Pma_10008579, Pma_10008580, Pma_10008583, Pma_100…
OG0000267	AI01G000110, AI01G001474, AI01G001478, AI04G004971, AI05G006500, AI24G024541	XP_013074243.1, XP_013080343.1, XP_013082766.1	Bstr_002418-T1, Bstr_017082-T1, Bstr_017083-T1, Bstr_018183-T1, Bstr_035699-T1, Bstr_035700-T1	CsqKR_Scaf43_5.16, CsqKR_Scaf43_5.5	XP_011412954.2, XP_011453155.2, XP_011453156.2, XP_019927969.2	evm.model.Hic_asm_1.538, evm.model.Hic_asm_1.540, evm.model.Hic_asm_1.541, evm.model.Hic_asm_1.542, evm.model.Hic_asm_14.112, evm.model.Hic_asm_14.1728, evm.model.Hic_asm_14.1731, evm.model.Hic_asm_14.193, evm.model.Hic_asm_14.196, evm.model.Hic_asm_15.1012, evm.model.Hic_asm_15.201, evm.model.Hic_asm_15.430, evm.model.Hic_asm_15.560, evm.model.Hic_asm_15.717	g12023.t1, g26576.t1, g29798.t1, g7994.t1, g7996.t1, g8094.t1	Mho_010368-T1, Mho_010729-T1, Mho_010730-T1, Mho_011911-T1, Mho_014148-T1	Mco_18_4.4, Mco_3_106.41, Mco_41_0.3, Mco_560_73.51, Mco_66_34.14	XP_036365310.1	Pma_10016199, Pma_10016744, Pma_10022515, Pma_10023653, Pma_10027156, Pma_10030592, Pma_10030733, Pma_10030734, Pma_10030735, Pma_369.235	XP_025095288.1, XP_025095690.1, XP_025095966.1, XP_025096541.1, XP_025116265.1	EVM0006250.1, EVM0014986.1, EVM0017114.1, EVM0019219.1, EVM0019268.1, EVM0021628.1
OG0000268	AI01G000448, AI01G000738, AI03G004053, AI04G005874, AI05G007159, AI09G011458, AI12G014381, AI12G014750, AI12G014794, AI31G028522	XP_013062702.1, XP_013071837.1, XP_013077383.1, XP_013078564.1	Bstr_013692-T1, Bstr_014431-T1, Bstr_037696-T1, Bstr_037697-T1, Bstr_040116-T1, Bstr_047265-T1		XP_011428253.1, XP_011428314.2, XP_011432343.1, XP_011445131.2	evm.model.Hic_asm_1.465, evm.model.Hic_asm_1.466, evm.model.Hic_asm_1.467, evm.model.Hic_asm_1.670, evm.model.Hic_asm_16.194	g16748.t1, g24453.t1, g29466.t1, g29539.t1, g29540.t1, g32183.t1, g32813.t1, g9255.t1	Mho_009162-T1, Mho_016839-T1, Mho_016841-T1, Mho_017387-T1, Mho_018647-T2, Mho_037117-T1	Mco_10_84.27, Mco_147_8.35, Mco_3_19.13, Mco_42_42.18, Mco_457_0.33, Mco_637_19.6	XP_029634127.1, XP_029634995.1, XP_029638060.1, XP_029638248.1, XP_036358127.1, XP_036358131.1	Pma_10003057, Pma_10003058, Pma_10017031, Pma_10018740, Pma_10020621, Pma_10028458, Pma_10030724, Pma_576.919	XP_025076016.1, XP_025083079.1, XP_025083357.1, XP_025083547.1, XP_025084547.1	EVM0006805.1, EVM0015395.1, EVM0018692.1, EVM0022847.1, EVM0023297.1
OG0000269	AI01G000453, AI01G000585, AI05G006754, AI05G007068	XP_013062124.1, XP_013076736.1, XP_013092102.1, XP_013096600.1, XP_013096610.1	Bstr_000155-T1, Bstr_000165-T1, Bstr_012841-T1, Bstr_029204-T1, Bstr_031039-T1	CsqKR_Scaf50_32.6, CsqKR_Scaf99_13.15, CsqKR_Scaf99_52.9	NP_001292309.1, XP_011419534.2, XP_011453738.2, XP_034308546.1, XP_034309797.1, XP_034309801.1, XP_034309803.1, XP_034309805.1, XP_034309809.1, XP_034309811.1, XP_034309812.1, XP_034310721.1, XP_034310724.1, XP_034310726.1, XP_034310727.1, XP_034310728.1	evm.model.Hic_asm_3.192, evm.model.Hic_asm_3.59.1	g10085.t1, g15704.t1, g21450.t1, g26356.t1	Mho_007056-T1, Mho_007060-T1, Mho_030564-T2, Mho_030565-T1, Mho_032058-T1, Mho_032059-T1, Mho_032061-T1, Mho_032065-T1, Mho_032067-T1, Mho_032070-T1, Mho_032071-T1, Mho_032255-T1, Mho_041541-T1	Mco_135_32.16, Mco_135_32.20, Mco_135_33.29, Mco_83_0.15, Mco_83_0.32	XP_029637291.1, XP_029639892.1, XP_029645647.1, XP_029646085.1, XP_029652598.1	Pma_10013624, Pma_10015865, Pma_10027571	XP_025096259.1, XP_025096260.1, XP_025096261.1, XP_025096275.1	EVM0010723.1, EVM0011381.1, EVM0012014.1, EVM0016937.1
OG0000270	AI01G001637, AI05G006390, AI05G006391, AI09G011548, AI13G016003, AI19G020488, AI19G020822	XP_013071696.1, XP_013071698.1, XP_013094184.1, XP_013096140.1, XP_013096614.1	Bstr_012712-T1, Bstr_016311-T1, Bstr_030319-T1, Bstr_030775-T1, Bstr_030776-T1, Bstr_030777-T1, Bstr_030778-T1, Bstr_030779-T1, Bstr_039036-T1, Bstr_045841-T1, Bstr_046128-T1	CsqKR_Scaf36_48.9, CsqKR_Scaf451_2.10, CsqKR_Scaf90_32.0, CsqKR_Scaf90_32.1, CsqKR_Scaf90_35.5	XP_034324151.1	evm.model.Hic_asm_14.1636, evm.model.Hic_asm_14.1640, evm.model.Hic_asm_16.1153	g12528.t1, g20664.t1, g20667.t1, g23469.t1, g26388.t1, g32941.t1, g34970.t1, g36875.t1, g39472.t1	Mho_040543-T1, Mho_040544-T1	Mco_141_1.15, Mco_141_13.101, Mco_141_13.103, Mco_141_13.35, Mco_3_172.12, Mco_561_12.40, Mco_631_4.20	XP_029638289.1, XP_029656919.2, XP_036355771.1, XP_036362602.1	Pma_10005113, Pma_10032245, Pma_484.498	XP_025076719.1, XP_025076720.1, XP_025076721.1, XP_025076723.1, XP_025076765.1, XP_025076766.1, XP_025076769.1, XP_025076778.1, XP_025077187.1, XP_025077596.1, XP_025077731.1, XP_025078079.1, XP_025078318.1, XP_025078489.1	EVM0008550.1, EVM0009345.1
OG0000271	AI04G005666, AI07G009380, AI11G013889	XP_013072902.1, XP_013080170.1, XP_013086661.1, XP_013086667.1, XP_013086811.1, XP_013088105.1, XP_013092025.1, XP_013093018.1, XP_013093028.1, XP_013093050.1, XP_013093098.1	Bstr_005889-T1, Bstr_006656-T1, Bstr_015151-T1, Bstr_015232-T1, Bstr_017484-T1, Bstr_020338-T1, Bstr_022528-T1, Bstr_022529-T1, Bstr_022530-T1, Bstr_022532-T2, Bstr_022535-T1, Bstr_022536-T1, Bstr_022537-T1, Bstr_022538-T1, Bstr_022565-T1, Bstr_023898-T1, Bstr_028565-T1, Bstr_036951-T1, Bstr_039500-T1, Bstr_039673-T2, Bstr_044958-T1, Bstr_044975-T1, Bstr_045403-T1	CsqKR_Scaf35_23.18, CsqKR_Scaf35_24.40	XP_011438858.1	evm.model.Hic_asm_10.1921, evm.model.Hic_asm_10.1922, evm.model.Hic_asm_10.1923, evm.model.Hic_asm_10.1924, evm.model.Hic_asm_10.2076, evm.model.Hic_asm_10.2077, evm.model.Hic_asm_10.2078, evm.model.Hic_asm_10.2079, evm.model.Hic_asm_7.989	g22288.t1, g386.t1, g387.t1, g388.t1, g389.t1	Mho_039677-T1	Mco_18_18.6, Mco_1_110.57, Mco_3_107.53, Mco_3_108.28, Mco_3_26.22, Mco_3_26.28		Pma_10013832	XP_025076297.1, XP_025092577.1, XP_025104826.1, XP_025114598.1, XP_025114602.1, XP_025114603.1, XP_025114607.1, XP_025114611.1, XP_025114616.1, XP_025114622.1	EVM0014756.1
OG0000272	AI06G008583, AI16G017898	XP_013062079.1, XP_013090224.1, XP_013090232.1, XP_013096798.1	Bstr_001125-T1, Bstr_031119-T1, Bstr_032085-T1, Bstr_032086-T1, Bstr_032091-T1, Bstr_032092-T1	CsqKR_Scaf129_0.16, CsqKR_Scaf129_0.17, CsqKR_Scaf75_8.13	XP_011423466.2, XP_011443064.3, XP_011452554.2, XP_034308993.1, XP_034323421.1, XP_034325038.1, XP_034326026.1	evm.model.Hic_asm_13.1189, evm.model.Hic_asm_13.236, evm.model.Hic_asm_13.237, evm.model.Hic_asm_13.238, evm.model.Hic_asm_13.599	g40671.t1, g40672.t1, g40673.t1, g42053.t1, g6374.t1, g6375.t1, g8562.t1, g9245.t1	Mho_011009-T1, Mho_011010-T1, Mho_030358-T1, Mho_030417-T1, Mho_030419-T1, Mho_037603-T1, Mho_038543-T1	Mco_500_0.98, Mco_500_0.99, Mco_581_0.12, Mco_581_0.30, Mco_581_0.35, Mco_581_0.67, Mco_581_0.68, Mco_581_0.78, Mco_581_1.15, Mco_581_1.47, Mco_581_1.48, Mco_581_2.82, Mco_581_58.39, Mco_637_15.72	XP_036359698.1, XP_036367507.1	Pma_10027850	XP_025081575.1, XP_025085224.1, XP_025085225.1, XP_025085231.1, XP_025085232.1, XP_025085234.1, XP_025086788.1, XP_025086789.1, XP_025086790.1, XP_025086934.1, XP_025086936.1, XP_025087012.1, XP_025088602.1	EVM0020374.1
OG0000273	AI10G012980, AI10G012981, AI10G012982, AI11G013807	XP_013061947.1, XP_013061948.1, XP_013061949.1, XP_013061950.1, XP_013064747.1, XP_013066915.1, XP_013068841.1, XP_013070686.1, XP_013070687.1, XP_013073464.1, XP_013074023.1, XP_013076246.1, XP_013077467.1, XP_013085514.1, XP_013087193.1, XP_013087194.1, XP_013087196.1, XP_013087197.1, XP_013092205.1, XP_013092729.1, XP_013094136.1, XP_013095644.1	Bstr_005412-T1, Bstr_005413-T1, Bstr_010314-T1, Bstr_022867-T1, Bstr_024123-T1, Bstr_024143-T1, Bstr_024144-T1, Bstr_024155-T1, Bstr_024156-T1, Bstr_024157-T1, Bstr_024158-T1, Bstr_024162-T1, Bstr_024219-T1, Bstr_024220-T1, Bstr_024349-T1, Bstr_024386-T1, Bstr_024387-T1, Bstr_024388-T1, Bstr_024389-T1, Bstr_024390-T1, Bstr_024406-T1, Bstr_024407-T1, Bstr_024524-T1, Bstr_024882-T1, Bstr_049317-T1	CsqKR_Scaf144_8.15, CsqKR_Scaf666_0.43, CsqKR_Scaf69_66.10, CsqKR_Scaf69_66.11			g10539.t1, g12133.t1, g18463.t1, g21214.t1, g23188.t1, g24189.t1, g24190.t1, g24191.t1, g24192.t1, g24194.t1, g24195.t1, g24196.t1, g28852.t1, g30413.t1, g40009.t1, g43876.t1, g43877.t1				Pma_10001176
OG0000274		XP_013070566.1	Bstr_039555-T1, Bstr_039556-T1, Bstr_039560-T1, Bstr_044342-T1	CsqKR_Scaf117_11.36, CsqKR_Scaf117_11.37, CsqKR_Scaf19_1.10, CsqKR_Scaf19_30.18, CsqKR_Scaf284_3.7, CsqKR_Scaf295_5.18, CsqKR_Scaf39_46.31, CsqKR_Scaf69_85.9, CsqKR_Scaf819_0.5	XP_034300300.1, XP_034302889.1, XP_034304517.1, XP_034325191.1, XP_034333460.1, XP_034336076.1	evm.model.Hic_asm_0.233, evm.model.Hic_asm_10.2415, evm.model.Hic_asm_11.86, evm.model.Hic_asm_15.1363, evm.model.Hic_asm_15.1456, evm.model.Hic_asm_2.1370, evm.model.Hic_asm_2.586, evm.model.Hic_asm_5.306, evm.model.Hic_asm_5.620, evm.model.Hic_asm_7.1479, evm.model.Hic_asm_7.1496, evm.model.Hic_asm_7.1500, evm.model.Hic_asm_7.1502, evm.model.Hic_asm_7.1513	g10582.t1, g11813.t1, g11814.t1, g11818.t1, g1301.t1, g15689.t1, g15693.t1, g25744.t1, g29224.t1, g38048.t1, g41468.t1, g42860.t1, g42861.t1, g4430.t1	Mho_001802-T1, Mho_011976-T1, Mho_014799-T1, Mho_016901-T1, Mho_017495-T1, Mho_017523-T1, Mho_017527-T1, Mho_021239-T1, Mho_032328-T1, Mho_036820-T1, Mho_038764-T1, Mho_040420-T1	Mco_160_12.46		Pma_10000596, Pma_10003508, Pma_10004410, Pma_10009374, Pma_10016719, Pma_10017927, Pma_10021750, Pma_10022133, Pma_29.523		EVM0011048.1, EVM0014412.1, EVM0020604.1
OG0000275					XP_011413043.2, XP_011424279.2, XP_011425043.2, XP_011425297.2, XP_011433199.2, XP_011435078.2, XP_011438406.2, XP_011439238.2, XP_011439780.2, XP_011451877.2, XP_011452448.2, XP_011455850.2, XP_011456965.2, XP_019918221.2, XP_019919923.2, XP_019924001.2, XP_019924498.2, XP_019924668.2, XP_019924694.2, XP_019925915.2, XP_019926616.2, XP_019928992.2, XP_034302148.1, XP_034305775.1, XP_034307563.1,…
OG0000276					XP_034308554.1, XP_034319458.1, XP_034334787.1	evm.model.Hic_asm_14.520, evm.model.Hic_asm_16.1158	g11584.t1, g17316.t1, g19664.t1, g19910.t1, g21585.t1, g23926.t1, g32225.t1, g32952.t1, g34110.t1, g34197.t1, g36623.t1, g37743.t1, g42471.t1, g9555.t1	Mho_003569-T1, Mho_004022-T1, Mho_008536-T1, Mho_020534-T1, Mho_021781-T1, Mho_025832-T1, Mho_031408-T1, Mho_041846-T1	Mco_16_8.120, Mco_33_32.10, Mco_3_203.103, Mco_527_58.23, Mco_541_25.14, Mco_560_8.36, Mco_570_0.36, Mco_620_4.82, Mco_625_22.35, Mco_67_0.1, Mco_68_4.37, Mco_87_23.52		Pma_10.488, Pma_10000016, Pma_10001064, Pma_10001490, Pma_10021868, Pma_12.415, Pma_205.189, Pma_243.387, Pma_3.41, Pma_326.368, Pma_348.67, Pma_369.49, Pma_395.115, Pma_433.229, Pma_460.500, Pma_533.201, Pma_6.1170	XP_025110054.1, XP_025110112.1, XP_025114368.1	EVM0000679.1, EVM0000917.1, EVM0006360.1, EVM0008418.1, EVM0008658.1, EVM0009957.1, EVM0010397.1, EVM0012393.1, EVM0016199.1, EVM0018498.1, EVM0018596.1, EVM0021014.1, EVM0021039.1, EVM0022528.1
OG0000277	AI01G000154, AI01G000157, AI01G000568, AI01G001393, AI01G001756, AI05G006340, AI05G006764, AI08G009831	XP_013079180.1, XP_013090482.1, XP_013096776.1	Bstr_005550-T1, Bstr_029321-T1, Bstr_030012-T1, Bstr_040103-T1, Bstr_040104-T1	CsqKR_Scaf169_1.10, CsqKR_Scaf169_1.12, CsqKR_Scaf4_13.20, CsqKR_Scaf4_13.25, CsqKR_Scaf4_13.30, CsqKR_Scaf59_15.14, CsqKR_Scaf59_3.21, CsqKR_Scaf59_40.38, CsqKR_Scaf84_10.7	XP_011417278.2, XP_011425707.2, XP_011426590.2, XP_034323192.1	evm.model.Hic_asm_16.1178, evm.model.Hic_asm_16.1595.1, evm.model.Hic_asm_16.748	g11684.t1, g27444.t1, g27524.t1, g31935.t1, g31937.t1, g31939.t1, g31940.t1, g32193.t1, g34146.t1, g9028.t1	Mho_038608-T1, Mho_038967-T1, Mho_038989-T1, Mho_041360-T1	Mco_10_27.52, Mco_10_29.28, Mco_10_88.29, Mco_47_4.27, Mco_47_4.38	XP_029635580.1, XP_029643552.1, XP_029657685.2, XP_029657686.1, XP_036363672.1	Pma_10004665, Pma_10015235, Pma_10019604, Pma_10030047	XP_025077038.1, XP_025077687.1, XP_025077876.1, XP_025078027.1, XP_025112037.1	EVM0000590.1, EVM0008360.1, EVM0008928.1, EVM0015417.1, EVM0018483.1, EVM0019345.1, EVM0020148.1
OG0000278	AI05G006382	XP_013063641.1, XP_013096635.1	Bstr_028909-T1, Bstr_028930-T1, Bstr_030213-T1, Bstr_031035-T1	CsqKR_Scaf21_0.9, CsqKR_Scaf44_21.26	XP_011448744.3, XP_011448750.2, XP_011448753.2, XP_019921660.2, XP_034328361.1, XP_034332750.1	evm.model.Hic_asm_0.206.1, evm.model.Hic_asm_1.1725, evm.model.Hic_asm_1.19, evm.model.Hic_asm_1.318, evm.model.Hic_asm_13.2128_evm.model.Hic_asm_13.2129, evm.model.Hic_asm_14.1425, evm.model.Hic_asm_14.1426, evm.model.Hic_asm_18.1110, evm.model.Hic_asm_18.1111	g24625.t1, g24626.t1, g34901.t1, g3691.t1, g5665.t1, g5667.t1, g5668.t1, g5669.t1, g5670.t1, g5676.t1, g6786.t1, g6787.t1, g6788.t1, g6790.t1	Mho_001924-T1, Mho_002124-T1, Mho_022110-T1, Mho_022112-T1, Mho_022113-T1, Mho_022114-T1, Mho_022119-T1, Mho_022120-T1, Mho_022121-T1	Mco_41_1.54, Mco_560_111.30, Mco_90_12.51	XP_029644999.1, XP_029649439.1	Pma_10002193, Pma_10005238, Pma_10005877, Pma_10014809, Pma_10014814, Pma_10018053, Pma_10024809, Pma_10025036, Pma_10029891, Pma_273.245	XP_025093608.1, XP_025094089.1, XP_025094200.1	EVM0000153.1, EVM0003608.1, EVM0007802.1, EVM0012813.1, EVM0016174.1, EVM0016411.1, EVM0019764.1
OG0000279		XP_013064842.1	Bstr_014055-T1, Bstr_021438-T1	CsqKR_Scaf109_0.12, CsqKR_Scaf44_40.20, CsqKR_Scaf44_41.15, CsqKR_Scaf595_1.29	XP_011437468.2, XP_034300299.1, XP_034325188.1, XP_034325189.1, XP_034325190.1, XP_034333462.1, XP_034333463.1	evm.model.Hic_asm_5.310, evm.model.Hic_asm_5.312, evm.model.Hic_asm_5.619, evm.model.Hic_asm_7.1447, evm.model.Hic_asm_7.1477, evm.model.Hic_asm_7.1478, evm.model.Hic_asm_7.1497, evm.model.Hic_asm_7.1499, evm.model.Hic_asm_7.1501, evm.model.Hic_asm_7.1503, evm.model.Hic_asm_7.1514	g10583.t1, g11720.t1, g11815.t1, g11816.t1, g11817.t1, g11819.t1, g11820.t1, g13247.t1, g15691.t1, g15692.t1, g17611.t1, g21187.t1, g26157.t1, g27074.t1, g27075.t1, g29868.t1, g41469.t1, g41470.t1, g42041.t1, g42859.t1, g42863.t1, g43329.t1	Mho_011977-T1, Mho_021217-T1, Mho_021219-T1, Mho_021221-T1, Mho_036371-T1, Mho_038742-T1, Mho_038743-T1, Mho_038744-T1, Mho_038762-T1, Mho_038763-T1, Mho_038765-T1, Mho_038766-T1			Pma_10001779, Pma_10002931, Pma_10016288		EVM0003162.1, EVM0006141.1, EVM0007176.1, EVM0009469.1, EVM0009869.1, EVM0010481.1, EVM0011065.1, EVM0015640.1, EVM0019985.1, EVM0023298.1
OG0000280		XP_013068524.1		CsqKR_Scaf22_11.9	XP_011412660.2, XP_011415703.2, XP_011420081.2, XP_011424448.2, XP_011435618.2, XP_011439747.2, XP_011443329.2, XP_011456615.2, XP_034306500.1	evm.model.Hic_asm_0.235, evm.model.Hic_asm_1.1534, evm.model.Hic_asm_1.311, evm.model.Hic_asm_1.312, evm.model.Hic_asm_1.314, evm.model.Hic_asm_1.316, evm.model.Hic_asm_1.401, evm.model.Hic_asm_1.402, evm.model.Hic_asm_1.403, evm.model.Hic_asm_1.404, evm.model.Hic_asm_1.405, evm.model.Hic_asm_1.406, evm.model.Hic_asm_1.407, evm.model.Hic_asm_13.1474, evm.model.Hic_asm_13.1475, evm.model.Hic_asm_1…	g28792.t1, g32691.t1, g32692.t1, g37448.t1, g41120.t1	Mho_000022-T1, Mho_009803-T1, Mho_013140-T1, Mho_013160-T1, Mho_014332-T1, Mho_014334-T1, Mho_014335-T1, Mho_018659-T1, Mho_027743-T1, Mho_027748-T1, Mho_027750-T1, Mho_029478-T1, Mho_044907-T1	Mco_590_78.38, Mco_594_0.27	XP_036355922.1, XP_036371373.1	Pma_10007723, Pma_10007724, Pma_10019074, Pma_10022210, Pma_10022211, Pma_10024769, Pma_10025114, Pma_10030960, Pma_10031826	XP_025110077.1, XP_025110551.1	EVM0006139.1, EVM0006168.1, EVM0008012.1, EVM0009055.1, EVM0009859.1, EVM0012623.2, EVM0015785.1
[truncated: 36,731 more rows]

## Sheet: Gain_loss_count
FamilyID	Achatina_immaculata<6>	Biomphalaria_straminea<0>	Biomphalaria_glabrata<1>	Chrysomallon_squamiferum<12>	Crassostrea_gigas<2>	Cyclina_sinensis<18>	Haliotis_rubra<13>	Magallana_hongkongensis<3>	Marisa_cornuarietis<5>	Octopus_sinensis<22>	Pinctada_fucata_martensii<8>	Pomacea_canaliculata<4>	Scapharca_Anadara_broughtonii<14>	N0	N1	N2	N3	N4	N5	N6	N7	N8	N9	N10	N11
OG0000000	-1	0	0	-16	13	27	16	-7	0	-30	-2	1	14	0	11	12	-4	7	0	-4	4	-24	15	14	-12
OG0000002	-18	-9	18	-29	46	-27	70	-31	18	10	2	-15	20	0	-2	0	-1	8	2	-2	2	-7	1	5	4
OG0000004	-2	0	0	1	-5	1	16	6	-2	-17	8	1	10	0	6	5	-1	7	5	-8	4	-11	-3	5	-1
OG0000007	6	11	-7	-7	0	-3	2	1	-4	-10	7	0	0	0	3	2	0	5	-1	0	5	6	-7	8	1
OG0000008	13	-1	0	-3	-4	-12	-3	1	-4	-10	20	7	2	0	3	0	1	1	-2	5	1	7	7	-6	-2
OG0000009	-5	1	0	-7	-2	-2	5	6	2	-8	0	-3	4	0	3	1	0	3	0	0	2	1	-3	7	9
[truncated: 9,504 more rows]

## Sheet: Duplication_count
Orthogroup	Achatina_immaculata	Biomphalaria_glabrata	Biomphalaria_straminea	Chrysomallon_squamiferum	Crassostrea_gigas	Cyclina_sinensis	Haliotis_rubra	Magallana_hongkongensis	Marisa_cornuarietis	Octopus_sinensis	Pinctada_fucata_martensii	Pomacea_canaliculata	Scapharca_Anadara_broughtonii	N0	N1	N2	N3	N4	N5	N6	N7	N8	N9	N10	N11
[truncated: 18,472 more rows]
